# Supplementary material for: The ribosome lowers the entropic penalty of protein folding
Source: Nature. 2024 Aug 7;633(8028):232–9. doi: 10.1038/s41586-024-07784-4 (PMC11374706; doi:10.1038/s41586-024-07784-4)
Supplement: Supplementary file 4 — Source Data Fig. 1 [file 41586_2024_7784_MOESM4_ESM.xlsx]

## Sheet: 1B
	Isolated protein				RNC			Theoretical reference for an extended peptide
Residue	Ipara/Idia	Error		Residue	Ipara/Idia	Error		Residue	Ipara/Idia
645	0.9084	0.19		650	0.654	0.29		646	1
646	0.8761	0.08		652	0.8065	0.11		647	1
648	0.7188	0.02		653	0.9014	0.22		648	1
650	0.8521	0.07		654	0.8105	0.38		649	1
651	0.8971	0.09		655	0.8463	0.13		650	1
652	0.8774	0.03		656	0.8664	0.1		651	1
653	0.8769	0.1		658	0.9612	0.13		652	1
654	0.8866	0.21		659	0.9809	0.08		653	1
655	0.8058	0.04		660	0.9779	0.11		654	1
656	0.8044	0.03		661	0.9171	0.07		655	1
658	0.8106	0.04		662	0.9862	0.07		656	1
660	0.7838	0.03		663	1.0066	0.11		657	1
661	0.7895	0.02		664	1.0083	0.08		658	1
662	0.8184	0.02		665	0.8639	0.14		659	1
663	0.8205	0.03		667	1.0789	0.15		660	1
664	0.8122	0.02		668	0.9156	0.06		661	1
665	0.7886	0.02		670	1.0767	0.09		662	1
667	0.8366	0.06		671	1.0824	0.09		663	1
668	0.9187	0.03		672	1.1077	0.11		664	1
670	0.8503	0.02		673	1.0622	0.09		665	1
671	0.8876	0.03		674	0.9958	0.08		666	1
672	0.8841	0.03		675	1.0829	0.1		667	1
673	0.8644	0.03		677	1.0953	0.08		668	1
674	0.8278	0.02		678	1.0831	0.1		669	1
675	0.7953	0.03		679	0.9677	0.11		670	1
676	0.7289	0.02		680	0.8999	0.11		671	1
677	0.746	0.02		681	0.9807	0.13		672	1
678	0.8042	0.03		682	1.0572	0.06		673	1
679	0.904	0.05		683	1.1353	0.13		674	1
680	0.88	0.04		684	1.0199	0.11		675	1
681	0.7344	0.05		685	0.799	0.25		676	1
682	0.7753	0.02		686	1.0265	0.1		677	1
683	0.6993	0.02		687	0.9508	0.12		678	1
684	0.7186	0.04		688	1.0435	0.09		679	1
685	0.6093	0.16		689	1.121	0.09		680	1
686	0.796	0.04		691	1.0346	0.08		681	1
687	0.8145	0.05		692	1.0698	0.09		682	1
688	0.7314	0.03		693	1.1114	0.09		683	1
689	0.7147	0.02		694	1.0394	0.1		684	1
691	0.6763	0.02		695	1.04	0.09		685	1
692	0.6235	0.02		696	1.0479	0.13		686	1
693	0.6509	0.02		697	1.0855	0.12		687	1
694	0.4883	0.02		699	0.9526	0.09		688	1
695	0.5278	0.02		700	1.0433	0.11		689	1
696	0.5977	0.05		701	1.0471	0.08		690	1
697	0.647	0.03		702	1.0732	0.08		691	1
699	0.6863	0.03		703	1.0913	0.09		692	1
700	0.5834	0.02		704	1.0708	0.1		693	1
701	0.5938	0.02		705	1.0361	0.08		694	1
702	0.4323	0.01		706	1.1257	0.1		695	1
703	0.589	0.02		707	1.0499	0.08		696	0.999999
705	0.5952	0.02		708	0.9788	0.09		697	0.999999
706	0.4914	0.02		709	1.0949	0.1		698	0.999999
707	0.5907	0.02		710	1.2287	0.19		699	0.999999
709	0.6384	0.03		711	0.9413	0.23		700	0.999999
710	0.6741	0.06		713	0.9549	0.11		701	0.999999
711	0.7871	0.12		714	0.9145	0.09		702	0.999999
712	0.6632	0.03		715	0.9264	0.1		703	0.999999
713	0.5546	0.03		716	0.8535	0.12		704	0.999998
714	0.6321	0.02		717	0.8332	0.09		705	0.999998
715	0.5181	0.02		718	0.8733	0.18		706	0.999998
716	0.1962	0.02		719	0.7208	0.15		707	0.999997
717	0.4339	0.01		724	0.3117	0.2		708	0.999997
718	0.4201	0.02						709	0.999996
719	0.2013	0.02						710	0.999995
720	0.2401	0.02						711	0.999994
721	0.3372	0.01						712	0.999993
723	0.2074	0.01						713	0.999992
724	0.2744	0.02						714	0.999989
725	0.1955	0.03						715	0.999987
727	0.1029	0.03						716	0.999983
728	0.2055	0.05						717	0.999979
729	0.1449	0.02						718	0.999973
730	0.2517	0.06						719	0.999966
731	0.1183	0.02						720	0.999954
733	0.0789	0.03						721	0.999941
734	0.1694	0.04						722	0.999918
735	0.0409	0.07						723	0.999891
745	0.108	0.02						724	0.999845
746	0.1064	0.03						725	0.999787
747	0.2494	0.01						726	0.999682
748	0.3496	0.02						727	0.999546
750	0.5149	0.01						728	0.999282
								729	0.998924
								730	0.998163
								731	0.99707
								732	0.994441
								733	0.990368
								734	0.978802
								735	0.959178
								736	0.890503
								737	0.774033
								738	0.376759
								739	0.164849
								740	0.00137826
								741	0.0308534
								742	2.66764e-06
								743	0.00399507
								744	0.00827593
								745	0.355506
								746	0.666118
								747	0.880628
								748	0.946983
								749	0.976955
								750	0.988466

## Sheet: 1E
Isolated				RNC
Rg (Angstrom)	Probability density	Error		Rg (Angstrom)	Probability density	Error
11.5	0	0		11.5	0	0
14.5	0	0		14.5	0	0
17.5	0.004	0.002		17.5	0	0
20.5	0.047	0.009		20.5	0.001	0.001
23.5	0.094	0.012		23.5	0.014	0.012
26.5	0.116	0.015		26.5	0.036	0.024
29.5	0.125	0.016		29.5	0.048	0.024
32.5	0.129	0.012		32.5	0.06	0.012
35.5	0.116	0.008		35.5	0.104	0.028
38.5	0.1	0.009		38.5	0.116	0.017
41.5	0.084	0.009		41.5	0.12	0.012
44.5	0.064	0.009		44.5	0.107	0.009
47.5	0.045	0.008		47.5	0.096	0.01
50.5	0.03	0.007		50.5	0.074	0.01
53.5	0.02	0.005		53.5	0.066	0.011
56.5	0.012	0.003		56.5	0.052	0.012
59.5	0.008	0.002		59.5	0.039	0.01
62.5	0.004	0.001		62.5	0.029	0.01
65.5	0.002	0.001		65.5	0.019	0.007
				68.5	0.01	0.004
				71.5	0.005	0.002
				74.5	0.002	0.001
				77.5	0	0
				80.5	0	0

## Sheet: 1F
Contact probability	M637	H638	H639	H640	H641	H642	H643	A644	S645	K646	P647	A648	P649	S650	A651	E652	H653	S654	Y655	A656	E657	G658	E659	G660	L661	V662	K663	V664	A665	D666	N667	A668	P669	A670	E671	A672	T673	I674	A675	A676	V677	D678	T679	K680	G681	V682	A683	R684	T685
M637	1	1	1	0.801	0.199	0.098	0.061	0.042	0.032	0.022	0.022	0.025	0.026	0.025	0.029	0.028	0.02	0.016	0.017	0.018	0.019	0.02	0.02	0.017	0.011	0.01	0.008	0.01	0.012	0.011	0.01	0.009	0.01	0.014	0.017	0.015	0.011	0.01	0.01	0.009	0.008	0.007	0.006	0.004	0.004	0.004	0.004	0.004	0.006
H638	1	1	1	1	0.826	0.228	0.099	0.065	0.045	0.025	0.022	0.025	0.025	0.024	0.024	0.023	0.018	0.015	0.017	0.017	0.016	0.015	0.016	0.012	0.01	0.01	0.008	0.01	0.01	0.009	0.008	0.007	0.009	0.011	0.015	0.014	0.014	0.013	0.012	0.01	0.008	0.006	0.004	0.003	0.003	0.003	0.002	0.002	0.003
H639	1	1	1	1	1	0.829	0.222	0.113	0.063	0.036	0.029	0.028	0.027	0.022	0.019	0.015	0.013	0.015	0.014	0.015	0.013	0.015	0.012	0.009	0.011	0.01	0.01	0.01	0.009	0.008	0.007	0.007	0.01	0.01	0.013	0.016	0.017	0.013	0.014	0.011	0.006	0.005	0.004	0.003	0.003	0.003	0.002	0.001	0.002
H640	0.801	1	1	1	1	1	0.827	0.245	0.099	0.051	0.035	0.032	0.028	0.02	0.017	0.013	0.015	0.014	0.013	0.014	0.012	0.012	0.011	0.009	0.01	0.01	0.009	0.009	0.009	0.007	0.009	0.01	0.013	0.01	0.014	0.019	0.02	0.016	0.014	0.012	0.007	0.004	0.003	0.003	0.003	0.002	0.001	0.001	0.002
H641	0.199	0.826	1	1	1	1	1	0.857	0.197	0.071	0.043	0.04	0.028	0.018	0.016	0.013	0.02	0.017	0.012	0.013	0.01	0.011	0.008	0.011	0.013	0.013	0.01	0.011	0.011	0.009	0.012	0.011	0.018	0.018	0.02	0.024	0.02	0.016	0.013	0.009	0.007	0.004	0.002	0.002	0.002	0.002	0.001	0.001	0.002
H642	0.098	0.228	0.829	1	1	1	1	1	0.856	0.159	0.059	0.054	0.038	0.022	0.023	0.016	0.024	0.024	0.02	0.019	0.008	0.009	0.011	0.018	0.021	0.02	0.015	0.013	0.01	0.01	0.018	0.022	0.027	0.025	0.026	0.028	0.03	0.014	0.013	0.009	0.007	0.004	0.003	0.003	0.003	0.003	0.001	0.001	0.002
H643	0.061	0.099	0.222	0.827	1	1	1	1	1	0.844	0.16	0.1	0.047	0.033	0.033	0.021	0.035	0.035	0.025	0.024	0.016	0.013	0.019	0.023	0.023	0.022	0.019	0.015	0.01	0.013	0.02	0.025	0.029	0.024	0.024	0.03	0.032	0.028	0.027	0.006	0.006	0.004	0.002	0.003	0.003	0.002	0.001	0.002	0.003
A644	0.042	0.065	0.113	0.245	0.857	1	1	1	1	1	0.86	0.257	0.124	0.078	0.059	0.032	0.037	0.037	0.039	0.034	0.023	0.025	0.025	0.025	0.027	0.024	0.021	0.029	0.02	0.018	0.026	0.032	0.029	0.041	0.035	0.034	0.031	0.028	0.026	0.024	0.007	0.006	0.008	0.003	0.003	0.003	0.003	0.004	0.008
S645	0.032	0.045	0.063	0.099	0.197	0.856	1	1	1	1	1	0.994	0.273	0.112	0.053	0.021	0.034	0.037	0.039	0.042	0.043	0.041	0.031	0.029	0.028	0.028	0.032	0.042	0.039	0.028	0.042	0.043	0.064	0.05	0.052	0.053	0.04	0.03	0.026	0.025	0.012	0.01	0.01	0.003	0.003	0.003	0.005	0.005	0.009
K646	0.022	0.025	0.036	0.051	0.071	0.159	0.844	1	1	1	1	1	0.893	0.139	0.055	0.028	0.028	0.037	0.051	0.061	0.056	0.048	0.037	0.03	0.03	0.041	0.041	0.052	0.054	0.036	0.037	0.071	0.048	0.044	0.043	0.049	0.033	0.035	0.03	0.026	0.024	0.015	0.004	0.004	0.007	0.006	0.009	0.009	0.011
P647	0.022	0.022	0.029	0.035	0.043	0.059	0.16	0.86	1	1	1	1	1	0.993	0.131	0.057	0.042	0.055	0.073	0.073	0.06	0.057	0.047	0.036	0.044	0.05	0.053	0.06	0.058	0.048	0.063	0.076	0.052	0.048	0.045	0.039	0.028	0.036	0.033	0.028	0.025	0.013	0.003	0.006	0.007	0.011	0.027	0.017	0.042
A648	0.025	0.025	0.028	0.032	0.04	0.054	0.1	0.257	0.994	1	1	1	1	1	0.816	0.126	0.068	0.078	0.09	0.077	0.06	0.051	0.041	0.034	0.04	0.059	0.065	0.068	0.063	0.05	0.059	0.075	0.058	0.054	0.047	0.04	0.022	0.028	0.016	0.013	0.017	0.007	0.003	0.009	0.01	0.012	0.017	0.016	0.012
P649	0.026	0.025	0.027	0.028	0.028	0.038	0.047	0.124	0.273	0.893	1	1	1	1	1	0.854	0.213	0.146	0.128	0.094	0.063	0.043	0.036	0.039	0.055	0.064	0.071	0.076	0.075	0.055	0.043	0.06	0.055	0.053	0.048	0.03	0.016	0.016	0.016	0.013	0.014	0.008	0.009	0.016	0.015	0.017	0.018	0.015	0.008
S650	0.025	0.024	0.022	0.02	0.018	0.022	0.033	0.078	0.112	0.139	0.993	1	1	1	1	1	0.921	0.361	0.192	0.109	0.054	0.035	0.046	0.059	0.072	0.07	0.079	0.075	0.073	0.061	0.043	0.056	0.045	0.026	0.022	0.015	0.013	0.013	0.013	0.013	0.013	0.008	0.014	0.018	0.016	0.017	0.019	0.017	0.011
A651	0.029	0.024	0.019	0.017	0.016	0.023	0.033	0.059	0.053	0.055	0.131	0.816	1	1	1	1	1	0.876	0.311	0.113	0.046	0.038	0.046	0.066	0.07	0.075	0.08	0.076	0.066	0.048	0.033	0.034	0.027	0.021	0.015	0.011	0.01	0.01	0.01	0.009	0.009	0.008	0.013	0.018	0.017	0.016	0.015	0.011	0.01
E652	0.028	0.023	0.015	0.013	0.013	0.016	0.021	0.032	0.021	0.028	0.057	0.126	0.854	1	1	1	1	1	0.811	0.143	0.04	0.025	0.038	0.055	0.06	0.066	0.08	0.06	0.057	0.044	0.025	0.017	0.013	0.013	0.008	0.007	0.007	0.006	0.005	0.006	0.007	0.008	0.012	0.016	0.015	0.013	0.014	0.015	0.011
H653	0.02	0.018	0.013	0.015	0.02	0.024	0.035	0.037	0.034	0.028	0.042	0.068	0.213	0.921	1	1	1	1	1	0.787	0.113	0.057	0.057	0.072	0.085	0.087	0.104	0.1	0.072	0.038	0.021	0.013	0.009	0.008	0.005	0.006	0.006	0.006	0.005	0.004	0.006	0.011	0.012	0.016	0.017	0.017	0.025	0.026	0.019
S654	0.016	0.015	0.015	0.014	0.017	0.024	0.035	0.037	0.037	0.037	0.055	0.078	0.146	0.361	0.876	1	1	1	1	1	0.797	0.171	0.109	0.128	0.124	0.109	0.105	0.097	0.08	0.034	0.016	0.009	0.005	0.005	0.003	0.005	0.005	0.005	0.005	0.005	0.006	0.009	0.009	0.021	0.03	0.029	0.027	0.028	0.022
Y655	0.017	0.017	0.014	0.013	0.012	0.02	0.025	0.039	0.039	0.051	0.073	0.09	0.128	0.192	0.311	0.811	1	1	1	1	1	0.878	0.214	0.207	0.142	0.122	0.113	0.103	0.069	0.024	0.017	0.007	0.006	0.004	0.004	0.004	0.005	0.005	0.004	0.004	0.004	0.006	0.01	0.028	0.03	0.029	0.03	0.03	0.025
A656	0.018	0.017	0.015	0.014	0.013	0.019	0.024	0.034	0.042	0.061	0.073	0.077	0.094	0.109	0.113	0.143	0.787	1	1	1	1	1	0.87	0.391	0.218	0.167	0.124	0.085	0.057	0.02	0.007	0.005	0.004	0.004	0.002	0.003	0.003	0.003	0.002	0.003	0.004	0.005	0.006	0.021	0.027	0.026	0.028	0.029	0.017
E657	0.019	0.016	0.013	0.012	0.01	0.008	0.016	0.023	0.043	0.056	0.06	0.06	0.063	0.054	0.046	0.04	0.113	0.797	1	1	1	1	1	0.938	0.322	0.226	0.122	0.083	0.034	0.012	0.003	0.004	0.003	0.002	0.001	0.002	0.003	0.002	0.002	0.003	0.005	0.005	0.009	0.023	0.027	0.027	0.022	0.015	0.005
G658	0.02	0.015	0.015	0.012	0.011	0.009	0.013	0.025	0.041	0.048	0.057	0.051	0.043	0.035	0.038	0.025	0.057	0.171	0.878	1	1	1	1	1	0.878	0.326	0.12	0.065	0.034	0.013	0.006	0.004	0.004	0.003	0.001	0.001	0.002	0.002	0.001	0.005	0.007	0.007	0.011	0.018	0.027	0.024	0.008	0.009	0.008
E659	0.02	0.016	0.012	0.011	0.008	0.011	0.019	0.025	0.031	0.037	0.047	0.041	0.036	0.046	0.046	0.038	0.057	0.109	0.214	0.87	1	1	1	1	1	0.942	0.186	0.065	0.015	0.007	0.002	0.003	0.003	0.002	0.002	0.002	0.002	0.002	0.003	0.007	0.013	0.012	0.015	0.017	0.026	0.017	0.007	0.009	0.008
G660	0.017	0.012	0.009	0.009	0.011	0.018	0.023	0.025	0.029	0.03	0.036	0.034	0.039	0.059	0.066	0.055	0.072	0.128	0.207	0.391	0.938	1	1	1	1	1	0.908	0.112	0.017	0.004	0.003	0.004	0.004	0.003	0.002	0.003	0.003	0.004	0.006	0.01	0.025	0.018	0.016	0.019	0.029	0.02	0.008	0.007	0.008
L661	0.011	0.01	0.011	0.01	0.013	0.021	0.023	0.027	0.028	0.03	0.044	0.04	0.055	0.072	0.07	0.06	0.085	0.124	0.142	0.218	0.322	0.878	1	1	1	1	1	0.836	0.071	0.01	0.005	0.007	0.006	0.004	0.003	0.004	0.007	0.01	0.009	0.024	0.041	0.038	0.033	0.03	0.035	0.029	0.009	0.006	0.006
V662	0.01	0.01	0.01	0.01	0.013	0.02	0.022	0.024	0.028	0.041	0.05	0.059	0.064	0.07	0.075	0.066	0.087	0.109	0.122	0.167	0.226	0.326	0.942	1	1	1	1	1	0.883	0.073	0.02	0.014	0.011	0.007	0.004	0.005	0.008	0.027	0.041	0.045	0.048	0.041	0.038	0.039	0.037	0.035	0.013	0.008	0.009
K663	0.008	0.008	0.01	0.009	0.01	0.015	0.019	0.021	0.032	0.041	0.053	0.065	0.071	0.079	0.08	0.08	0.104	0.105	0.113	0.124	0.122	0.12	0.186	0.908	1	1	1	1	1	0.89	0.089	0.041	0.018	0.015	0.008	0.01	0.019	0.053	0.047	0.043	0.043	0.037	0.038	0.029	0.026	0.023	0.008	0.006	0.005
V664	0.01	0.01	0.01	0.009	0.011	0.013	0.015	0.029	0.042	0.052	0.06	0.068	0.076	0.075	0.076	0.06	0.1	0.097	0.103	0.085	0.083	0.065	0.065	0.112	0.836	1	1	1	1	1	0.944	0.239	0.096	0.05	0.025	0.031	0.033	0.045	0.061	0.041	0.039	0.036	0.038	0.034	0.02	0.021	0.009	0.005	0.004
A665	0.012	0.01	0.009	0.009	0.011	0.01	0.01	0.02	0.039	0.054	0.058	0.063	0.075	0.073	0.066	0.057	0.072	0.08	0.069	0.057	0.034	0.034	0.015	0.017	0.071	0.883	1	1	1	1	1	0.905	0.228	0.06	0.009	0.025	0.021	0.033	0.041	0.04	0.037	0.033	0.01	0.007	0.011	0.026	0.023	0.015	0.007
D666	0.011	0.009	0.008	0.007	0.009	0.01	0.013	0.018	0.028	0.036	0.048	0.05	0.055	0.061	0.048	0.044	0.038	0.034	0.024	0.02	0.012	0.013	0.007	0.004	0.01	0.073	0.89	1	1	1	1	1	0.847	0.12	0.016	0.01	0.011	0.012	0.026	0.022	0.008	0.022	0.007	0.006	0.006	0.022	0.032	0.032	0.031
N667	0.01	0.008	0.007	0.009	0.012	0.018	0.02	0.026	0.042	0.037	0.063	0.059	0.043	0.043	0.033	0.025	0.021	0.016	0.017	0.007	0.003	0.006	0.002	0.003	0.005	0.02	0.089	0.944	1	1	1	1	1	0.993	0.053	0.046	0.03	0.025	0.031	0.021	0.008	0.007	0.008	0.005	0.005	0.033	0.034	0.033	0.032
A668	0.009	0.007	0.007	0.01	0.011	0.022	0.025	0.032	0.043	0.071	0.076	0.075	0.06	0.056	0.034	0.017	0.013	0.009	0.007	0.005	0.004	0.004	0.003	0.004	0.007	0.014	0.041	0.239	0.905	1	1	1	1	1	0.881	0.159	0.096	0.057	0.038	0.023	0.01	0.006	0.005	0.004	0.006	0.029	0.034	0.034	0.034
P669	0.01	0.009	0.01	0.013	0.018	0.027	0.029	0.029	0.064	0.048	0.052	0.058	0.055	0.045	0.027	0.013	0.009	0.005	0.006	0.004	0.003	0.004	0.003	0.004	0.006	0.011	0.018	0.096	0.228	0.847	1	1	1	1	1	0.909	0.217	0.081	0.051	0.03	0.016	0.009	0.015	0.014	0.023	0.034	0.036	0.041	0.037
A670	0.014	0.011	0.01	0.01	0.018	0.025	0.024	0.041	0.05	0.044	0.048	0.054	0.053	0.026	0.021	0.013	0.008	0.005	0.004	0.004	0.002	0.003	0.002	0.003	0.004	0.007	0.015	0.05	0.06	0.12	0.993	1	1	1	1	1	0.888	0.167	0.064	0.034	0.022	0.016	0.019	0.016	0.013	0.024	0.047	0.026	0.046
E671	0.017	0.015	0.013	0.014	0.02	0.026	0.024	0.035	0.052	0.043	0.045	0.047	0.048	0.022	0.015	0.008	0.005	0.003	0.004	0.002	0.001	0.001	0.002	0.002	0.003	0.004	0.008	0.025	0.009	0.016	0.053	0.881	1	1	1	1	1	0.787	0.144	0.045	0.019	0.01	0.012	0.007	0.007	0.02	0.024	0.024	0.025
A672	0.015	0.014	0.016	0.019	0.024	0.028	0.03	0.034	0.053	0.049	0.039	0.04	0.03	0.015	0.011	0.007	0.006	0.005	0.004	0.003	0.002	0.001	0.002	0.003	0.004	0.005	0.01	0.031	0.025	0.01	0.046	0.159	0.909	1	1	1	1	1	0.9	0.143	0.052	0.02	0.016	0.01	0.017	0.028	0.028	0.027	0.026
T673	0.011	0.014	0.017	0.02	0.02	0.03	0.032	0.031	0.04	0.033	0.028	0.022	0.016	0.013	0.01	0.007	0.006	0.005	0.005	0.003	0.003	0.002	0.002	0.003	0.007	0.008	0.019	0.033	0.021	0.011	0.03	0.096	0.217	0.888	1	1	1	1	1	0.871	0.172	0.036	0.023	0.014	0.02	0.031	0.029	0.027	0.028
I674	0.01	0.013	0.013	0.016	0.016	0.014	0.028	0.028	0.03	0.035	0.036	0.028	0.016	0.013	0.01	0.006	0.006	0.005	0.005	0.003	0.002	0.002	0.002	0.004	0.01	0.027	0.053	0.045	0.033	0.012	0.025	0.057	0.081	0.167	0.787	1	1	1	1	1	0.882	0.108	0.046	0.025	0.022	0.028	0.033	0.027	0.025
A675	0.01	0.012	0.014	0.014	0.013	0.013	0.027	0.026	0.026	0.03	0.033	0.016	0.016	0.013	0.01	0.005	0.005	0.005	0.004	0.002	0.002	0.001	0.003	0.006	0.009	0.041	0.047	0.061	0.041	0.026	0.031	0.038	0.051	0.064	0.144	0.9	1	1	1	1	1	0.884	0.144	0.045	0.029	0.03	0.036	0.024	0.024
A676	0.009	0.01	0.011	0.012	0.009	0.009	0.006	0.024	0.025	0.026	0.028	0.013	0.013	0.013	0.009	0.006	0.004	0.005	0.004	0.003	0.003	0.005	0.007	0.01	0.024	0.045	0.043	0.041	0.04	0.022	0.021	0.023	0.03	0.034	0.045	0.143	0.871	1	1	1	1	1	0.922	0.125	0.048	0.033	0.042	0.022	0.018
V677	0.008	0.008	0.006	0.007	0.007	0.007	0.006	0.007	0.012	0.024	0.025	0.017	0.014	0.013	0.009	0.007	0.006	0.006	0.004	0.004	0.005	0.007	0.013	0.025	0.041	0.048	0.043	0.039	0.037	0.008	0.008	0.01	0.016	0.022	0.019	0.052	0.172	0.882	1	1	1	1	1	0.854	0.164	0.069	0.064	0.042	0.023
D678	0.007	0.006	0.005	0.004	0.004	0.004	0.004	0.006	0.01	0.015	0.013	0.007	0.008	0.008	0.008	0.008	0.011	0.009	0.006	0.005	0.005	0.007	0.012	0.018	0.038	0.041	0.037	0.036	0.033	0.022	0.007	0.006	0.009	0.016	0.01	0.02	0.036	0.108	0.884	1	1	1	1	1	0.848	0.161	0.104	0.037	0.016
T679	0.006	0.004	0.004	0.003	0.002	0.003	0.002	0.008	0.01	0.004	0.003	0.003	0.009	0.014	0.013	0.012	0.012	0.009	0.01	0.006	0.009	0.011	0.015	0.016	0.033	0.038	0.038	0.038	0.01	0.007	0.008	0.005	0.015	0.019	0.012	0.016	0.023	0.046	0.144	0.922	1	1	1	1	1	0.828	0.265	0.11	0.044
K680	0.004	0.003	0.003	0.003	0.002	0.003	0.003	0.003	0.003	0.004	0.006	0.009	0.016	0.018	0.018	0.016	0.016	0.021	0.028	0.021	0.023	0.018	0.017	0.019	0.03	0.039	0.029	0.034	0.007	0.006	0.005	0.004	0.014	0.016	0.007	0.01	0.014	0.025	0.045	0.125	0.854	1	1	1	1	1	0.952	0.15	0.061
G681	0.004	0.003	0.003	0.003	0.002	0.003	0.003	0.003	0.003	0.007	0.007	0.01	0.015	0.016	0.017	0.015	0.017	0.03	0.03	0.027	0.027	0.027	0.026	0.029	0.035	0.037	0.026	0.02	0.011	0.006	0.005	0.006	0.023	0.013	0.007	0.017	0.02	0.022	0.029	0.048	0.164	0.848	1	1	1	1	1	0.895	0.122
V682	0.004	0.003	0.003	0.002	0.002	0.003	0.002	0.003	0.003	0.006	0.011	0.012	0.017	0.017	0.016	0.013	0.017	0.029	0.029	0.026	0.027	0.024	0.017	0.02	0.029	0.035	0.023	0.021	0.026	0.022	0.033	0.029	0.034	0.024	0.02	0.028	0.031	0.028	0.03	0.033	0.069	0.161	0.828	1	1	1	1	1	0.788
A683	0.004	0.002	0.002	0.001	0.001	0.001	0.001	0.003	0.005	0.009	0.027	0.017	0.018	0.019	0.015	0.014	0.025	0.027	0.03	0.028	0.022	0.008	0.007	0.008	0.009	0.013	0.008	0.009	0.023	0.032	0.034	0.034	0.036	0.047	0.024	0.028	0.029	0.033	0.036	0.042	0.064	0.104	0.265	0.952	1	1	1	1	1
R684	0.004	0.002	0.001	0.001	0.001	0.001	0.002	0.004	0.005	0.009	0.017	0.016	0.015	0.017	0.011	0.015	0.026	0.028	0.03	0.029	0.015	0.009	0.009	0.007	0.006	0.008	0.006	0.005	0.015	0.032	0.033	0.034	0.041	0.026	0.024	0.027	0.027	0.027	0.024	0.022	0.042	0.037	0.11	0.15	0.895	1	1	1	1
T685	0.006	0.003	0.002	0.002	0.002	0.002	0.003	0.008	0.009	0.011	0.042	0.012	0.008	0.011	0.01	0.011	0.019	0.022	0.025	0.017	0.005	0.008	0.008	0.008	0.006	0.009	0.005	0.004	0.007	0.031	0.032	0.034	0.037	0.046	0.025	0.026	0.028	0.025	0.024	0.018	0.023	0.016	0.044	0.061	0.122	0.788	1	1	1
D686	0.006	0.005	0.003	0.002	0.002	0.003	0.004	0.019	0.029	0.035	0.039	0.033	0.01	0.013	0.014	0.012	0.016	0.015	0.011	0.006	0.006	0.007	0.008	0.007	0.006	0.007	0.006	0.004	0.009	0.031	0.032	0.033	0.033	0.042	0.022	0.02	0.022	0.012	0.014	0.011	0.012	0.008	0.013	0.03	0.042	0.092	0.811	1	1
G687	0.009	0.006	0.004	0.003	0.003	0.003	0.006	0.029	0.034	0.034	0.036	0.034	0.013	0.009	0.01	0.007	0.009	0.008	0.003	0.005	0.007	0.007	0.007	0.007	0.006	0.007	0.006	0.004	0.002	0.002	0.031	0.032	0.033	0.042	0.045	0.015	0.016	0.008	0.009	0.01	0.012	0.008	0.014	0.015	0.016	0.044	0.22	0.94	1
G688	0.01	0.006	0.004	0.003	0.003	0.002	0.005	0.026	0.029	0.029	0.032	0.02	0.005	0.004	0.005	0.002	0.002	0.003	0.003	0.006	0.007	0.007	0.006	0.006	0.005	0.006	0.003	0.002	0.002	0.001	0.031	0.031	0.033	0.038	0.034	0.008	0.01	0.007	0.008	0.008	0.012	0.013	0.02	0.03	0.038	0.076	0.154	0.328	0.928
D689	0.011	0.007	0.005	0.005	0.004	0.015	0.022	0.028	0.029	0.01	0.006	0.004	0.004	0.003	0.003	0.001	0.001	0.002	0.004	0.006	0.006	0.006	0.006	0.002	0.002	0.003	0.004	0.002	0.003	0.001	0.002	0.006	0.027	0.037	0.011	0.011	0.013	0.01	0.013	0.014	0.013	0.015	0.027	0.056	0.067	0.097	0.152	0.256	0.431
P690	0.012	0.008	0.007	0.008	0.02	0.024	0.028	0.033	0.034	0.014	0.011	0.005	0.005	0.004	0.004	0.001	0.001	0.002	0.005	0.007	0.006	0.008	0.006	0.004	0.003	0.005	0.005	0.005	0.005	0.002	0.002	0.005	0.009	0.021	0.012	0.011	0.015	0.017	0.021	0.021	0.025	0.025	0.045	0.074	0.101	0.123	0.176	0.307	0.368
F691	0.01	0.008	0.006	0.006	0.009	0.026	0.03	0.033	0.034	0.017	0.015	0.005	0.004	0.003	0.001	0	0.001	0.003	0.003	0.006	0.006	0.008	0.006	0.005	0.005	0.006	0.006	0.006	0.006	0.003	0.003	0.004	0.007	0.012	0.011	0.011	0.015	0.021	0.031	0.028	0.031	0.03	0.055	0.082	0.1	0.136	0.174	0.269	0.223
E692	0.012	0.01	0.008	0.006	0.006	0.022	0.026	0.027	0.009	0.015	0.014	0.013	0.008	0.001	0.001	0	0.001	0.003	0.002	0.004	0.004	0.007	0.006	0.006	0.006	0.008	0.008	0.008	0.006	0.002	0.003	0.004	0.007	0.007	0.007	0.009	0.015	0.03	0.032	0.033	0.034	0.036	0.06	0.079	0.093	0.118	0.126	0.115	0.064
V693	0.011	0.011	0.01	0.009	0.008	0.018	0.017	0.01	0.013	0.016	0.014	0.014	0.012	0.007	0.001	0.002	0.003	0.003	0.005	0.005	0.006	0.009	0.006	0.006	0.007	0.008	0.007	0.006	0.005	0.004	0.008	0.009	0.009	0.01	0.006	0.018	0.031	0.035	0.036	0.038	0.041	0.034	0.053	0.07	0.09	0.114	0.099	0.083	0.051
A694	0.009	0.011	0.009	0.008	0.007	0.01	0.011	0.01	0.014	0.014	0.014	0.014	0.011	0.003	0.003	0.004	0.005	0.006	0.006	0.006	0.006	0.008	0.007	0.007	0.007	0.006	0.006	0.004	0.004	0.003	0.009	0.01	0.011	0.012	0.019	0.023	0.028	0.038	0.041	0.04	0.044	0.044	0.051	0.057	0.068	0.066	0.054	0.044	0.032
I695	0.009	0.011	0.009	0.009	0.005	0.008	0.009	0.006	0.007	0.013	0.012	0.013	0.011	0.003	0.003	0.005	0.006	0.006	0.005	0.005	0.005	0.005	0.006	0.007	0.006	0.006	0.004	0.006	0.006	0.004	0.006	0.01	0.011	0.015	0.021	0.025	0.03	0.037	0.043	0.04	0.039	0.038	0.044	0.047	0.054	0.046	0.038	0.03	0.022
N696	0.009	0.009	0.009	0.01	0.007	0.006	0.007	0.005	0.005	0.005	0.007	0.011	0.009	0.004	0.008	0.009	0.008	0.009	0.006	0.006	0.004	0.004	0.004	0.004	0.003	0.003	0.003	0.006	0.006	0.005	0.007	0.011	0.017	0.02	0.022	0.028	0.029	0.032	0.03	0.036	0.035	0.038	0.041	0.042	0.042	0.039	0.031	0.029	0.016
G697	0.008	0.009	0.008	0.007	0.006	0.005	0.005	0.005	0.006	0.007	0.009	0.007	0.006	0.003	0.005	0.007	0.009	0.007	0.006	0.006	0.006	0.005	0.003	0.003	0.003	0.005	0.005	0.008	0.009	0.007	0.01	0.012	0.018	0.022	0.025	0.033	0.032	0.027	0.027	0.03	0.036	0.039	0.043	0.033	0.034	0.044	0.039	0.034	0.022
P698	0.012	0.01	0.01	0.009	0.008	0.006	0.006	0.005	0.009	0.01	0.009	0.009	0.005	0.003	0.005	0.004	0.005	0.005	0.006	0.005	0.004	0.002	0.002	0.003	0.005	0.006	0.005	0.011	0.011	0.009	0.012	0.015	0.018	0.021	0.024	0.029	0.023	0.023	0.023	0.027	0.022	0.035	0.033	0.037	0.039	0.045	0.039	0.035	0.025
D699	0.013	0.013	0.011	0.011	0.009	0.007	0.006	0.006	0.009	0.009	0.008	0.005	0.005	0.004	0.006	0.005	0.005	0.004	0.004	0.003	0.002	0.002	0.002	0.002	0.003	0.015	0.013	0.014	0.014	0.008	0.01	0.012	0.016	0.017	0.016	0.015	0.017	0.017	0.018	0.023	0.024	0.029	0.047	0.054	0.05	0.05	0.038	0.033	0.019
G700	0.013	0.014	0.013	0.012	0.012	0.01	0.009	0.011	0.013	0.01	0.009	0.009	0.007	0.008	0.01	0.008	0.008	0.004	0.004	0.002	0.002	0.003	0.004	0.004	0.014	0.018	0.02	0.022	0.024	0.014	0.015	0.016	0.02	0.021	0.018	0.019	0.019	0.023	0.025	0.027	0.024	0.034	0.055	0.059	0.057	0.052	0.04	0.037	0.026
L701	0.011	0.01	0.011	0.011	0.009	0.009	0.01	0.012	0.017	0.014	0.013	0.012	0.007	0.009	0.011	0.009	0.008	0.006	0.003	0.002	0.003	0.004	0.004	0.012	0.017	0.017	0.018	0.021	0.022	0.013	0.014	0.016	0.019	0.017	0.016	0.019	0.029	0.035	0.038	0.03	0.036	0.043	0.053	0.054	0.054	0.046	0.035	0.035	0.022
V702	0.01	0.009	0.008	0.007	0.005	0.004	0.009	0.01	0.014	0.015	0.014	0.01	0.005	0.006	0.007	0.006	0.006	0.004	0.006	0.005	0.004	0.005	0.013	0.017	0.018	0.019	0.019	0.02	0.011	0.008	0.008	0.011	0.015	0.013	0.013	0.023	0.035	0.036	0.037	0.045	0.049	0.05	0.049	0.049	0.049	0.034	0.022	0.037	0.021
V703	0.008	0.006	0.005	0.004	0.005	0.004	0.006	0.009	0.012	0.012	0.01	0.006	0.005	0.006	0.006	0.007	0.007	0.005	0.007	0.007	0.004	0.004	0.011	0.017	0.019	0.021	0.02	0.014	0.009	0.009	0.008	0.008	0.01	0.009	0.017	0.029	0.029	0.032	0.035	0.039	0.038	0.04	0.039	0.042	0.044	0.025	0.01	0.038	0.014
D704	0.006	0.01	0.009	0.005	0.004	0.002	0.002	0.004	0.008	0.01	0.009	0.005	0.005	0.005	0.005	0.004	0.007	0.006	0.009	0.011	0.009	0.007	0.007	0.012	0.015	0.016	0.01	0.004	0.006	0.004	0.005	0.005	0.007	0.012	0.016	0.025	0.028	0.031	0.033	0.035	0.022	0.03	0.034	0.036	0.025	0.016	0.036	0.039	0.038
A705	0.01	0.009	0.008	0.006	0.003	0.001	0.002	0.003	0.004	0.007	0.009	0.007	0.004	0.006	0.005	0.004	0.007	0.008	0.011	0.013	0.011	0.007	0.008	0.011	0.01	0.005	0.003	0.001	0.002	0.004	0.007	0.008	0.015	0.016	0.016	0.024	0.029	0.034	0.037	0.021	0.02	0.021	0.02	0.023	0.022	0.038	0.042	0.041	0.039
K706	0.01	0.009	0.009	0.006	0.002	0.001	0.002	0.002	0.003	0.004	0.007	0.006	0.005	0.006	0.005	0.004	0.008	0.009	0.01	0.011	0.009	0.006	0.005	0.007	0.004	0.001	0.001	0.001	0.005	0.006	0.006	0.007	0.014	0.016	0.017	0.022	0.027	0.021	0.028	0.018	0.016	0.016	0.019	0.037	0.043	0.044	0.043	0.044	0.042
V707	0.011	0.009	0.008	0.007	0.003	0.002	0.002	0.002	0.002	0.002	0.004	0.004	0.004	0.005	0.004	0.004	0.006	0.006	0.009	0.009	0.006	0.005	0.003	0.003	0.001	0.001	0.001	0.006	0.008	0.008	0.01	0.011	0.014	0.016	0.016	0.019	0.016	0.016	0.017	0.013	0.014	0.015	0.02	0.039	0.043	0.046	0.044	0.047	0.042
T708	0.013	0.011	0.008	0.002	0.002	0.002	0.002	0.002	0.002	0.002	0.002	0.003	0.003	0.003	0.003	0.002	0.002	0.003	0.003	0.003	0.003	0.003	0.003	0.002	0.002	0.001	0.003	0.006	0.008	0.009	0.011	0.012	0.014	0.015	0.015	0.013	0.012	0.012	0.012	0.012	0.016	0.019	0.031	0.039	0.038	0.038	0.042	0.042	0.023
D709	0.014	0.012	0.005	0.002	0.002	0.002	0.002	0.001	0.002	0.003	0.003	0.003	0.004	0.003	0.003	0.002	0.002	0.002	0.002	0.002	0.002	0.002	0.002	0.002	0.002	0.003	0.005	0.004	0.007	0.008	0.011	0.01	0.008	0.008	0.009	0.009	0.008	0.008	0.004	0.005	0.008	0.026	0.036	0.039	0.037	0.031	0.03	0.014	0.009
N710	0.015	0.006	0.004	0.003	0.003	0.002	0.002	0.002	0.002	0.002	0.003	0.003	0.004	0.003	0.002	0.002	0.005	0.003	0.003	0.002	0.002	0.002	0.002	0.002	0.002	0.002	0.005	0.006	0.007	0.01	0.012	0.011	0.008	0.007	0.007	0.009	0.004	0.006	0.004	0.007	0.016	0.028	0.035	0.036	0.033	0.023	0.011	0.014	0.011
N711	0.01	0.008	0.005	0.003	0.003	0.003	0.003	0.003	0.003	0.003	0.003	0.002	0.002	0.002	0.001	0.006	0.007	0.007	0.003	0.002	0.002	0.002	0.002	0.002	0.003	0.002	0.004	0.005	0.007	0.012	0.01	0.009	0.008	0.006	0.007	0.007	0.005	0.007	0.006	0.008	0.017	0.027	0.032	0.029	0.028	0.023	0.015	0.011	0.01
D712	0.01	0.009	0.006	0.003	0.003	0.004	0.004	0.004	0.005	0.004	0.004	0.003	0.001	0.002	0.004	0.008	0.01	0.007	0.004	0.002	0.002	0.002	0.002	0.002	0.004	0.003	0.006	0.006	0.005	0.009	0.01	0.009	0.009	0.006	0.007	0.008	0.006	0.008	0.008	0.011	0.012	0.02	0.026	0.024	0.022	0.009	0.005	0.008	0.012
G713	0.009	0.008	0.005	0.003	0.003	0.004	0.004	0.006	0.006	0.005	0.004	0.004	0.002	0.003	0.008	0.009	0.009	0.006	0.003	0.003	0.003	0.002	0.002	0.003	0.004	0.004	0.004	0.004	0.005	0.009	0.011	0.01	0.01	0.01	0.007	0.01	0.011	0.011	0.013	0.013	0.013	0.018	0.022	0.016	0.013	0.008	0.006	0.006	0.011
T714	0.01	0.009	0.007	0.004	0.004	0.006	0.005	0.007	0.007	0.005	0.005	0.006	0.006	0.009	0.01	0.01	0.01	0.006	0.003	0.003	0.003	0.002	0.002	0.004	0.004	0.005	0.003	0.006	0.006	0.01	0.011	0.01	0.01	0.011	0.014	0.018	0.018	0.019	0.016	0.016	0.014	0.015	0.021	0.015	0.015	0.019	0.012	0.007	0.008
A715	0.011	0.011	0.011	0.009	0.009	0.013	0.011	0.007	0.009	0.008	0.009	0.009	0.014	0.013	0.013	0.012	0.011	0.006	0.004	0.003	0.003	0.002	0.002	0.003	0.004	0.006	0.008	0.009	0.008	0.009	0.01	0.009	0.01	0.012	0.021	0.025	0.022	0.021	0.017	0.015	0.013	0.013	0.015	0.016	0.021	0.031	0.021	0.008	0.008
G716	0.011	0.011	0.011	0.012	0.013	0.014	0.013	0.011	0.012	0.013	0.02	0.014	0.011	0.01	0.013	0.01	0.008	0.003	0.004	0.003	0.002	0.002	0.001	0.002	0.005	0.007	0.008	0.01	0.009	0.008	0.009	0.006	0.011	0.02	0.024	0.028	0.025	0.021	0.017	0.015	0.011	0.011	0.015	0.014	0.021	0.035	0.03	0.03	0.022
V717	0.008	0.01	0.011	0.012	0.012	0.014	0.013	0.013	0.013	0.016	0.025	0.024	0.02	0.017	0.011	0.004	0.004	0.002	0.003	0.003	0.001	0.001	0.001	0.003	0.005	0.005	0.006	0.009	0.006	0.004	0.006	0.007	0.018	0.024	0.023	0.026	0.023	0.016	0.014	0.012	0.009	0.008	0.011	0.011	0.022	0.036	0.036	0.035	0.028
V718	0.01	0.006	0.009	0.01	0.011	0.011	0.013	0.015	0.014	0.015	0.019	0.015	0.012	0.011	0.01	0.006	0.003	0.002	0.003	0.004	0.003	0.001	0.003	0.003	0.004	0.006	0.007	0.008	0.005	0.005	0.006	0.015	0.027	0.029	0.027	0.028	0.021	0.011	0.009	0.01	0.008	0.006	0.008	0.008	0.018	0.036	0.034	0.034	0.027
A719	0.008	0.005	0.005	0.009	0.01	0.01	0.012	0.013	0.013	0.015	0.016	0.013	0.011	0.01	0.009	0.002	0.003	0.001	0.001	0.003	0.001	0.001	0.003	0.004	0.004	0.006	0.007	0.007	0.005	0.005	0.022	0.025	0.026	0.027	0.024	0.024	0.012	0.007	0.006	0.007	0.006	0.004	0.005	0.006	0.01	0.021	0.03	0.032	0.023
D720	0.008	0.006	0.005	0.005	0.007	0.007	0.007	0.011	0.01	0.009	0.015	0.013	0.011	0.008	0.004	0.002	0.001	0.001	0.001	0.002	0.002	0.002	0.003	0.005	0.005	0.006	0.006	0.004	0.005	0.02	0.024	0.025	0.025	0.026	0.019	0.013	0.004	0.004	0.002	0.003	0.003	0.003	0.004	0.005	0.007	0.015	0.015	0.028	0.021
A721	0.007	0.004	0.003	0.003	0.007	0.003	0.006	0.009	0.008	0.011	0.01	0.006	0.01	0.006	0.003	0.002	0.002	0.002	0.002	0.003	0.003	0.003	0.004	0.006	0.007	0.006	0.005	0.005	0.009	0.024	0.027	0.027	0.028	0.027	0.024	0.012	0.004	0.004	0.003	0.002	0.002	0.002	0.003	0.005	0.008	0.011	0.014	0.025	0.019
P722	0.006	0.005	0.003	0.002	0.004	0.002	0.006	0.008	0.009	0.01	0.011	0.009	0.007	0.007	0.005	0.004	0.002	0.003	0.003	0.003	0.003	0.003	0.004	0.006	0.006	0.005	0.005	0.013	0.023	0.024	0.027	0.026	0.026	0.025	0.004	0.003	0.003	0.003	0.002	0.002	0.002	0.001	0.003	0.005	0.01	0.013	0.011	0.018	0.01
V723	0.005	0.004	0.004	0.003	0.005	0.003	0.007	0.007	0.008	0.01	0.011	0.007	0.005	0.005	0.004	0.003	0.002	0.003	0.003	0.004	0.003	0.004	0.004	0.005	0.005	0.004	0.007	0.016	0.023	0.023	0.025	0.025	0.021	0.016	0.004	0.002	0.002	0.002	0.001	0.001	0.002	0.002	0.003	0.006	0.01	0.009	0.008	0.008	0.006
E724	0.005	0.004	0.003	0.002	0.003	0.001	0.003	0.006	0.007	0.009	0.009	0.006	0.005	0.005	0.004	0.002	0.003	0.004	0.004	0.004	0.003	0.004	0.004	0.004	0.006	0.006	0.008	0.011	0.018	0.015	0.024	0.017	0.005	0.009	0.003	0.002	0.002	0.001	0.001	0.002	0.003	0.004	0.007	0.012	0.014	0.014	0.012	0.013	0.006
G725	0.004	0.004	0.004	0.004	0.003	0.002	0.002	0.003	0.003	0.007	0.009	0.007	0.006	0.006	0.004	0.003	0.004	0.004	0.004	0.006	0.005	0.004	0.004	0.006	0.008	0.011	0.013	0.014	0.017	0.012	0.009	0.008	0.007	0.006	0.002	0.003	0.003	0.002	0.003	0.004	0.007	0.008	0.009	0.011	0.014	0.012	0.01	0.01	0.005
N726	0.004	0.004	0.005	0.004	0.004	0.003	0.003	0.003	0.003	0.004	0.006	0.006	0.007	0.007	0.005	0.005	0.005	0.005	0.006	0.008	0.006	0.005	0.004	0.006	0.008	0.013	0.016	0.016	0.017	0.011	0.01	0.009	0.008	0.007	0.005	0.005	0.005	0.004	0.004	0.006	0.006	0.009	0.012	0.012	0.013	0.01	0.009	0.008	0.007
A727	0.003	0.004	0.004	0.005	0.004	0.004	0.003	0.004	0.002	0.004	0.007	0.005	0.004	0.005	0.004	0.005	0.005	0.005	0.006	0.006	0.004	0.004	0.003	0.006	0.01	0.016	0.017	0.015	0.016	0.012	0.009	0.009	0.009	0.009	0.008	0.011	0.006	0.006	0.006	0.006	0.005	0.008	0.013	0.012	0.014	0.011	0.01	0.01	0.011
N728	0.003	0.003	0.004	0.004	0.004	0.004	0.005	0.006	0.005	0.005	0.007	0.004	0.004	0.006	0.005	0.005	0.005	0.005	0.004	0.005	0.003	0.004	0.003	0.007	0.01	0.014	0.017	0.014	0.015	0.01	0.007	0.01	0.011	0.011	0.01	0.013	0.012	0.007	0.009	0.008	0.006	0.008	0.013	0.013	0.014	0.011	0.004	0.006	0.008
V729	0.002	0.002	0.002	0.003	0.002	0.002	0.002	0.006	0.006	0.006	0.007	0.005	0.007	0.008	0.008	0.006	0.007	0.007	0.005	0.005	0.004	0.003	0.006	0.009	0.014	0.016	0.015	0.014	0.011	0.008	0.006	0.01	0.011	0.011	0.01	0.013	0.015	0.014	0.013	0.013	0.009	0.012	0.017	0.013	0.011	0.009	0.005	0.007	0.007
N730	0.002	0.002	0.002	0.001	0.001	0.001	0.005	0.006	0.007	0.007	0.007	0.007	0.008	0.008	0.008	0.008	0.008	0.008	0.008	0.007	0.003	0.004	0.006	0.009	0.014	0.014	0.013	0.01	0.011	0.007	0.007	0.007	0.008	0.011	0.011	0.013	0.017	0.018	0.014	0.013	0.014	0.013	0.014	0.009	0.009	0.008	0.004	0.006	0.006
V731	0.002	0.001	0.002	0.001	0.001	0.003	0.005	0.005	0.006	0.005	0.007	0.008	0.007	0.007	0.008	0.008	0.007	0.008	0.007	0.006	0.004	0.004	0.005	0.008	0.012	0.012	0.012	0.011	0.011	0.007	0.006	0.006	0.006	0.01	0.013	0.017	0.018	0.018	0.014	0.014	0.016	0.011	0.013	0.01	0.009	0.007	0.002	0.003	0.003
T732	0.001	0.001	0.002	0.001	0.003	0.005	0.005	0.005	0.006	0.004	0.005	0.007	0.006	0.007	0.008	0.007	0.01	0.011	0.012	0.009	0.007	0.005	0.006	0.008	0.013	0.009	0.011	0.012	0.011	0.008	0.008	0.009	0.006	0.008	0.009	0.012	0.014	0.015	0.014	0.016	0.016	0.011	0.012	0.011	0.01	0.005	0.002	0.002	0.002
L733	0.002	0.001	0.002	0.002	0.002	0.006	0.005	0.006	0.006	0.003	0.003	0.005	0.007	0.007	0.009	0.007	0.008	0.012	0.013	0.01	0.008	0.006	0.01	0.01	0.013	0.009	0.008	0.012	0.011	0.01	0.013	0.013	0.012	0.009	0.008	0.008	0.009	0.015	0.015	0.016	0.013	0.008	0.01	0.007	0.007	0.005	0.003	0.003	0.003
R734	0.002	0.002	0.003	0.003	0.003	0.005	0.004	0.005	0.003	0.002	0.003	0.005	0.005	0.006	0.008	0.007	0.008	0.008	0.011	0.01	0.009	0.008	0.008	0.012	0.012	0.007	0.007	0.007	0.006	0.01	0.011	0.013	0.014	0.013	0.009	0.008	0.009	0.013	0.013	0.015	0.013	0.009	0.006	0.005	0.006	0.006	0.005	0.004	0.004
G735	0.001	0.002	0.003	0.003	0.004	0.004	0.004	0.002	0.001	0.002	0.002	0.004	0.004	0.008	0.01	0.011	0.012	0.012	0.011	0.01	0.01	0.009	0.009	0.013	0.012	0.009	0.007	0.008	0.009	0.011	0.013	0.015	0.015	0.014	0.012	0.012	0.012	0.017	0.015	0.016	0.011	0.005	0.004	0.004	0.006	0.007	0.006	0.007	0.006
N736	0.002	0.002	0.002	0.002	0.003	0.003	0.002	0.002	0.001	0.001	0.002	0.003	0.007	0.008	0.012	0.013	0.012	0.012	0.011	0.01	0.008	0.007	0.009	0.012	0.01	0.01	0.008	0.008	0.007	0.011	0.012	0.014	0.015	0.012	0.01	0.014	0.013	0.016	0.015	0.013	0.009	0.005	0.004	0.004	0.005	0.006	0.004	0.005	0.005
P737	0.002	0.002	0.002	0.003	0.004	0.003	0.002	0.002	0.001	0.001	0.003	0.005	0.007	0.009	0.01	0.011	0.006	0.005	0.005	0.006	0.006	0.006	0.006	0.007	0.009	0.01	0.009	0.005	0.008	0.008	0.01	0.009	0.009	0.009	0.01	0.009	0.008	0.012	0.011	0.011	0.009	0.006	0.006	0.005	0.007	0.006	0.004	0.005	0.004
I738	0.002	0.003	0.003	0.003	0.004	0.004	0.003	0.003	0.002	0.001	0.002	0.005	0.007	0.008	0.009	0.008	0.004	0.004	0.004	0.004	0.005	0.006	0.006	0.005	0.007	0.01	0.01	0.01	0.01	0.006	0.007	0.008	0.007	0.007	0.009	0.01	0.01	0.011	0.01	0.011	0.011	0.005	0.006	0.006	0.008	0.008	0.007	0.007	0.004
K739	0.003	0.003	0.004	0.004	0.003	0.003	0.002	0.003	0.002	0.002	0.003	0.005	0.005	0.005	0.007	0.006	0.003	0.004	0.003	0.004	0.005	0.006	0.004	0.005	0.006	0.01	0.008	0.008	0.008	0.009	0.007	0.006	0.006	0.006	0.008	0.009	0.008	0.008	0.007	0.006	0.007	0.005	0.004	0.005	0.006	0.007	0.005	0.005	0.004
N740	0.002	0.004	0.005	0.005	0.004	0.004	0.004	0.004	0.004	0.004	0.004	0.006	0.004	0.002	0.004	0.003	0.002	0.002	0.003	0.004	0.004	0.004	0.004	0.005	0.007	0.008	0.007	0.008	0.008	0.008	0.006	0.007	0.006	0.005	0.005	0.005	0.004	0.006	0.006	0.006	0.007	0.006	0.004	0.004	0.007	0.005	0.004	0.003	0.002
M741	0.002	0.004	0.006	0.006	0.005	0.005	0.004	0.004	0.005	0.004	0.003	0.004	0.002	0.001	0.002	0.001	0.002	0.003	0.004	0.003	0.003	0.003	0.004	0.006	0.007	0.007	0.008	0.008	0.007	0.007	0.008	0.008	0.008	0.006	0.003	0.004	0.003	0.006	0.006	0.007	0.007	0.005	0.005	0.005	0.006	0.005	0.003	0.002	0.001
P742	0.003	0.004	0.006	0.006	0.006	0.006	0.005	0.005	0.005	0.005	0.003	0.003	0.002	0.002	0.002	0.001	0.002	0.003	0.003	0.003	0.002	0.002	0.006	0.007	0.007	0.006	0.008	0.01	0.008	0.008	0.01	0.009	0.009	0.007	0.004	0.004	0.005	0.005	0.005	0.006	0.005	0.003	0.003	0.003	0.004	0.003	0.001	0.001	0.001
I743	0.002	0.003	0.004	0.004	0.003	0.003	0.005	0.004	0.005	0.005	0.003	0.002	0.001	0.001	0.001	0.001	0.001	0.002	0.003	0.003	0.001	0.003	0.006	0.007	0.008	0.007	0.005	0.008	0.005	0.004	0.007	0.008	0.008	0.006	0.006	0.007	0.006	0.005	0.005	0.003	0.002	0.001	0.002	0.003	0.002	0.002	0.001	0.001	0.001
D744	0.002	0.002	0.002	0.002	0.003	0.003	0.004	0.003	0.003	0.002	0.001	0.001	0.001	0.001	0.001	0.002	0.003	0.002	0.003	0.002	0.001	0.003	0.004	0.006	0.006	0.006	0.004	0.003	0.003	0.002	0.005	0.006	0.007	0.006	0.005	0.005	0.007	0.005	0.003	0.002	0.001	0.001	0.002	0.002	0.002	0.002	0.001	0.001	0.001
V745	0.002	0.002	0.002	0.002	0.002	0.003	0.003	0.002	0.001	0.001	0.001	0.001	0.001	0.001	0.001	0.002	0.002	0.002	0.003	0.002	0.002	0.003	0.004	0.005	0.005	0.004	0.004	0.003	0.003	0.002	0.002	0.004	0.005	0.005	0.005	0.005	0.006	0.006	0.005	0.003	0.002	0.001	0.002	0.001	0.001	0.002	0.001	0.001	0.001
K746	0.002	0.002	0.001	0.002	0.002	0.002	0.002	0.001	0.001	0.001	0.001	0.001	0.001	0.001	0.001	0.002	0.002	0.002	0.003	0.003	0.003	0.003	0.004	0.005	0.004	0.002	0.002	0.002	0.002	0.002	0.002	0.001	0.004	0.004	0.005	0.005	0.005	0.005	0.003	0.003	0.002	0.001	0.001	0.001	0.001	0.001	0.001	0.001	0.002
V747	0.002	0.002	0.001	0.001	0.002	0.002	0.002	0.001	0.001	0.001	0.001	0.001	0.001	0.001	0.001	0.001	0.001	0.001	0.003	0.003	0.003	0.003	0.004	0.004	0.003	0.001	0.001	0.001	0.001	0.001	0.001	0.001	0.002	0.003	0.004	0.004	0.004	0.003	0.003	0.002	0.002	0.001	0.001	0.001	0.002	0.002	0.002	0.002	0.002
I748	0.003	0.002	0.002	0.001	0.001	0.001	0.001	0.001	0.001	0.001	0.001	0.001	0.001	0.001	0.001	0	0.001	0.001	0.003	0.003	0.003	0.003	0.002	0.002	0.002	0.001	0.001	0.001	0	0.001	0.001	0.001	0.001	0.001	0.001	0.001	0.002	0.001	0.002	0.002	0.002	0.001	0.001	0.001	0.002	0.002	0.002	0.002	0.002
E749	0.005	0.003	0.002	0.001	0.001	0.001	0.001	0.001	0.001	0.001	0.001	0.001	0.001	0.001	0.001	0	0.001	0.001	0.002	0.002	0.002	0.001	0.001	0.002	0.001	0	0.001	0	0	0	0	0.001	0.001	0	0.001	0.001	0.001	0.001	0.001	0.001	0.001	0.001	0.001	0.002	0.002	0.002	0.002	0.002	0.001
G750	0.004	0.003	0.002	0.002	0.002	0.002	0.002	0.002	0.002	0.002	0.001	0.001	0.001	0.001	0.001	0.001	0.001	0.001	0.001	0.001	0.001	0.001	0.001	0.001	0.001	0.001	0.001	0.001	0.001	0.001	0.001	0.001	0.001	0.001	0.001	0.001	0.001	0.001	0.001	0.001	0.001	0.001	0.002	0.002	0.002	0.002	0.002	0.002	0.001
[truncated: 65 more columns]

## Sheet: 1G
Contact probability	M637	H638	H639	H640	H641	H642	H643	A644	S645	K646	P647	A648	P649	S650	A651	E652	H653	S654	Y655	A656	E657	G658	E659	G660	L661	V662	K663	V664	A665	D666	N667	A668	P669	A670	E671	A672	T673	I674	A675	A676	V677	D678	T679	K680	G681	V682	A683	R684	T685
M637	1	1	1	0.832	0.293	0.16	0.111	0.061	0.043	0.022	0.016	0.017	0.017	0.016	0.019	0.019	0.013	0.013	0.013	0.015	0.018	0.018	0.016	0.012	0.009	0.007	0.007	0.009	0.011	0.013	0.014	0.011	0.01	0.011	0.011	0.01	0.011	0.015	0.016	0.019	0.012	0.01	0.012	0.007	0.007	0.007	0.009	0.013	0.014
H638	1	1	1	1	0.85	0.27	0.133	0.072	0.042	0.025	0.018	0.018	0.016	0.014	0.015	0.012	0.01	0.009	0.01	0.01	0.013	0.014	0.014	0.012	0.011	0.01	0.01	0.009	0.009	0.012	0.012	0.012	0.011	0.011	0.011	0.01	0.009	0.01	0.011	0.014	0.012	0.012	0.013	0.01	0.008	0.009	0.01	0.01	0.009
H639	1	1	1	1	1	0.847	0.214	0.112	0.066	0.03	0.021	0.019	0.017	0.012	0.013	0.01	0.008	0.007	0.009	0.007	0.009	0.011	0.012	0.012	0.011	0.011	0.01	0.01	0.008	0.009	0.011	0.01	0.011	0.011	0.01	0.01	0.009	0.009	0.009	0.012	0.011	0.013	0.012	0.01	0.01	0.012	0.011	0.012	0.01
H640	0.832	1	1	1	1	1	0.844	0.272	0.094	0.044	0.026	0.021	0.018	0.012	0.012	0.008	0.009	0.007	0.009	0.008	0.008	0.01	0.01	0.011	0.012	0.014	0.013	0.014	0.011	0.01	0.012	0.012	0.014	0.012	0.01	0.009	0.008	0.009	0.009	0.011	0.013	0.011	0.013	0.01	0.012	0.013	0.012	0.01	0.009
H641	0.293	0.85	1	1	1	1	1	0.83	0.228	0.062	0.028	0.021	0.016	0.009	0.01	0.007	0.007	0.005	0.007	0.007	0.009	0.013	0.01	0.011	0.013	0.017	0.016	0.018	0.012	0.01	0.011	0.012	0.014	0.014	0.011	0.019	0.009	0.012	0.009	0.013	0.015	0.013	0.014	0.009	0.01	0.011	0.013	0.011	0.012
H642	0.16	0.27	0.847	1	1	1	1	1	0.866	0.134	0.041	0.026	0.019	0.011	0.01	0.007	0.008	0.008	0.008	0.007	0.01	0.013	0.014	0.017	0.016	0.017	0.017	0.019	0.016	0.015	0.016	0.015	0.016	0.012	0.012	0.023	0.016	0.011	0.01	0.011	0.017	0.012	0.012	0.009	0.009	0.01	0.011	0.009	0.008
H643	0.111	0.133	0.214	0.844	1	1	1	1	1	0.848	0.152	0.06	0.03	0.018	0.011	0.007	0.008	0.007	0.009	0.011	0.013	0.017	0.021	0.023	0.019	0.019	0.016	0.018	0.018	0.019	0.019	0.018	0.022	0.024	0.028	0.028	0.027	0.019	0.016	0.015	0.014	0.013	0.009	0.008	0.009	0.012	0.013	0.01	0.01
A644	0.061	0.072	0.112	0.272	0.83	1	1	1	1	1	0.82	0.176	0.065	0.034	0.022	0.014	0.011	0.01	0.018	0.016	0.016	0.021	0.024	0.023	0.021	0.027	0.02	0.02	0.021	0.022	0.021	0.024	0.035	0.032	0.032	0.033	0.024	0.018	0.015	0.01	0.013	0.008	0.007	0.008	0.01	0.012	0.011	0.012	0.012
S645	0.043	0.042	0.066	0.094	0.228	0.866	1	1	1	1	1	0.992	0.158	0.045	0.015	0.009	0.011	0.017	0.025	0.033	0.028	0.029	0.031	0.029	0.025	0.027	0.024	0.026	0.024	0.025	0.026	0.042	0.044	0.039	0.035	0.029	0.021	0.015	0.01	0.01	0.01	0.008	0.006	0.008	0.011	0.014	0.014	0.012	0.012
K646	0.022	0.025	0.03	0.044	0.062	0.134	0.848	1	1	1	1	1	0.885	0.064	0.027	0.015	0.019	0.027	0.035	0.046	0.043	0.039	0.042	0.038	0.032	0.033	0.03	0.031	0.026	0.028	0.047	0.051	0.053	0.05	0.042	0.025	0.022	0.01	0.008	0.009	0.008	0.006	0.006	0.007	0.009	0.013	0.012	0.014	0.014
P647	0.016	0.018	0.021	0.026	0.028	0.041	0.152	0.82	1	1	1	1	1	0.995	0.109	0.066	0.053	0.054	0.058	0.065	0.05	0.034	0.04	0.041	0.036	0.037	0.038	0.034	0.033	0.05	0.058	0.058	0.057	0.053	0.043	0.022	0.014	0.008	0.007	0.005	0.005	0.005	0.005	0.007	0.009	0.012	0.012	0.013	0.013
A648	0.017	0.018	0.019	0.021	0.021	0.026	0.06	0.176	0.992	1	1	1	1	1	0.841	0.144	0.075	0.082	0.078	0.07	0.052	0.034	0.036	0.039	0.043	0.041	0.041	0.036	0.039	0.055	0.059	0.058	0.052	0.046	0.033	0.011	0.007	0.007	0.005	0.003	0.006	0.006	0.007	0.008	0.01	0.011	0.01	0.011	0.009
P649	0.017	0.016	0.017	0.018	0.016	0.019	0.03	0.065	0.158	0.885	1	1	1	1	1	0.887	0.201	0.16	0.139	0.104	0.064	0.041	0.032	0.046	0.043	0.041	0.04	0.045	0.045	0.046	0.053	0.053	0.047	0.04	0.017	0.009	0.007	0.005	0.005	0.004	0.006	0.006	0.006	0.007	0.009	0.009	0.009	0.01	0.009
S650	0.016	0.014	0.012	0.012	0.009	0.011	0.018	0.034	0.045	0.064	0.995	1	1	1	1	1	0.908	0.409	0.213	0.104	0.06	0.04	0.026	0.041	0.038	0.035	0.035	0.051	0.056	0.05	0.046	0.045	0.034	0.024	0.011	0.008	0.005	0.004	0.003	0.003	0.003	0.003	0.003	0.005	0.006	0.008	0.006	0.009	0.008
A651	0.019	0.015	0.013	0.012	0.01	0.01	0.011	0.022	0.015	0.027	0.109	0.841	1	1	1	1	1	0.884	0.342	0.13	0.048	0.032	0.022	0.038	0.039	0.038	0.038	0.036	0.04	0.035	0.035	0.031	0.017	0.013	0.008	0.005	0.003	0.002	0.002	0.002	0.003	0.003	0.002	0.003	0.004	0.006	0.008	0.009	0.008
E652	0.019	0.012	0.01	0.008	0.007	0.007	0.007	0.014	0.009	0.015	0.066	0.144	0.887	1	1	1	1	1	0.797	0.142	0.035	0.018	0.026	0.035	0.037	0.033	0.035	0.032	0.042	0.031	0.026	0.025	0.007	0.006	0.005	0.003	0.002	0.002	0.001	0.001	0.003	0.003	0.002	0.002	0.003	0.004	0.004	0.005	0.005
H653	0.013	0.01	0.008	0.009	0.007	0.008	0.008	0.011	0.011	0.019	0.053	0.075	0.201	0.908	1	1	1	1	1	0.809	0.117	0.057	0.046	0.061	0.061	0.05	0.05	0.053	0.053	0.032	0.027	0.023	0.013	0.006	0.003	0.003	0.003	0.002	0.001	0.001	0.001	0.002	0.003	0.003	0.005	0.005	0.004	0.004	0.003
S654	0.013	0.009	0.007	0.007	0.005	0.008	0.007	0.01	0.017	0.027	0.054	0.082	0.16	0.409	0.884	1	1	1	1	1	0.802	0.198	0.104	0.109	0.082	0.079	0.067	0.058	0.05	0.036	0.03	0.019	0.013	0.007	0.003	0.003	0.002	0.002	0.001	0.001	0.002	0.003	0.004	0.005	0.008	0.006	0.006	0.006	0.004
Y655	0.013	0.01	0.009	0.009	0.007	0.008	0.009	0.018	0.025	0.035	0.058	0.078	0.139	0.213	0.342	0.797	1	1	1	1	1	0.861	0.192	0.191	0.118	0.122	0.079	0.062	0.056	0.037	0.017	0.016	0.009	0.006	0.003	0.002	0.002	0.002	0.002	0.001	0.001	0.004	0.007	0.009	0.01	0.008	0.007	0.007	0.003
A656	0.015	0.01	0.007	0.008	0.007	0.007	0.011	0.016	0.033	0.046	0.065	0.07	0.104	0.104	0.13	0.142	0.809	1	1	1	1	1	0.91	0.452	0.225	0.159	0.098	0.06	0.044	0.022	0.013	0.01	0.006	0.002	0.001	0.002	0.002	0.002	0.002	0.002	0.003	0.006	0.008	0.009	0.008	0.004	0.003	0.002	0.002
E657	0.018	0.013	0.009	0.008	0.009	0.01	0.013	0.016	0.028	0.043	0.05	0.052	0.064	0.06	0.048	0.035	0.117	0.802	1	1	1	1	1	0.939	0.285	0.189	0.093	0.054	0.029	0.009	0.006	0.004	0.003	0.002	0.002	0.001	0.004	0.003	0.004	0.009	0.01	0.01	0.01	0.01	0.008	0.001	0.001	0.002	0.002
G658	0.018	0.014	0.011	0.01	0.013	0.013	0.017	0.021	0.029	0.039	0.034	0.034	0.041	0.04	0.032	0.018	0.057	0.198	0.861	1	1	1	1	1	0.875	0.294	0.113	0.046	0.02	0.008	0.005	0.003	0.003	0.001	0.002	0.002	0.003	0.004	0.005	0.012	0.012	0.012	0.01	0.007	0.003	0.001	0.001	0.002	0.003
E659	0.016	0.014	0.012	0.01	0.01	0.014	0.021	0.024	0.031	0.042	0.04	0.036	0.032	0.026	0.022	0.026	0.046	0.104	0.192	0.91	1	1	1	1	1	0.953	0.232	0.08	0.014	0.006	0.003	0.002	0.002	0.002	0.001	0.001	0.003	0.003	0.004	0.012	0.013	0.012	0.009	0.004	0.001	0.001	0.001	0.005	0.006
G660	0.012	0.012	0.012	0.011	0.011	0.017	0.023	0.023	0.029	0.038	0.041	0.039	0.046	0.041	0.038	0.035	0.061	0.109	0.191	0.452	0.939	1	1	1	1	1	0.934	0.17	0.032	0.003	0.003	0.003	0.003	0.002	0.002	0.003	0.004	0.008	0.014	0.013	0.012	0.012	0.004	0.001	0.001	0.001	0.004	0.006	0.007
L661	0.009	0.011	0.011	0.012	0.013	0.016	0.019	0.021	0.025	0.032	0.036	0.043	0.043	0.038	0.039	0.037	0.061	0.082	0.118	0.225	0.285	0.875	1	1	1	1	1	0.852	0.086	0.008	0.006	0.009	0.005	0.003	0.002	0.004	0.01	0.018	0.018	0.016	0.013	0.011	0.004	0.001	0.002	0.003	0.006	0.006	0.007
V662	0.007	0.01	0.011	0.014	0.017	0.017	0.019	0.027	0.027	0.033	0.037	0.041	0.041	0.035	0.038	0.033	0.05	0.079	0.122	0.159	0.189	0.294	0.953	1	1	1	1	1	0.891	0.07	0.019	0.017	0.008	0.005	0.004	0.004	0.01	0.017	0.017	0.015	0.014	0.01	0.004	0.003	0.004	0.009	0.009	0.01	0.009
K663	0.007	0.01	0.01	0.013	0.016	0.017	0.016	0.02	0.024	0.03	0.038	0.041	0.04	0.035	0.038	0.035	0.05	0.067	0.079	0.098	0.093	0.113	0.232	0.934	1	1	1	1	1	0.888	0.064	0.031	0.011	0.009	0.009	0.005	0.005	0.014	0.014	0.014	0.013	0.003	0.003	0.006	0.009	0.009	0.011	0.015	0.009
V664	0.009	0.009	0.01	0.014	0.018	0.019	0.018	0.02	0.026	0.031	0.034	0.036	0.045	0.051	0.036	0.032	0.053	0.058	0.062	0.06	0.054	0.046	0.08	0.17	0.852	1	1	1	1	1	0.947	0.205	0.052	0.028	0.017	0.007	0.005	0.006	0.006	0.007	0.008	0.005	0.012	0.014	0.011	0.011	0.016	0.014	0.005
A665	0.011	0.009	0.008	0.011	0.012	0.016	0.018	0.021	0.024	0.026	0.033	0.039	0.045	0.056	0.04	0.042	0.053	0.05	0.056	0.044	0.029	0.02	0.014	0.032	0.086	0.891	1	1	1	1	1	0.903	0.166	0.038	0.009	0.005	0.003	0.004	0.004	0.007	0.008	0.006	0.014	0.017	0.016	0.016	0.016	0.014	0.01
D666	0.013	0.012	0.009	0.01	0.01	0.015	0.019	0.022	0.025	0.028	0.05	0.055	0.046	0.05	0.035	0.031	0.032	0.036	0.037	0.022	0.009	0.008	0.006	0.003	0.008	0.07	0.888	1	1	1	1	1	0.846	0.086	0.01	0.006	0.004	0.004	0.007	0.009	0.009	0.009	0.009	0.012	0.016	0.015	0.013	0.009	0.008
N667	0.014	0.012	0.011	0.012	0.011	0.016	0.019	0.021	0.026	0.047	0.058	0.059	0.053	0.046	0.035	0.026	0.027	0.03	0.017	0.013	0.006	0.005	0.003	0.003	0.006	0.019	0.064	0.947	1	1	1	1	1	0.995	0.032	0.022	0.015	0.009	0.014	0.01	0.013	0.012	0.012	0.018	0.014	0.011	0.01	0.008	0.008
A668	0.011	0.012	0.01	0.012	0.012	0.015	0.018	0.024	0.042	0.051	0.058	0.058	0.053	0.045	0.031	0.025	0.023	0.019	0.016	0.01	0.004	0.003	0.002	0.003	0.009	0.017	0.031	0.205	0.903	1	1	1	1	1	0.885	0.128	0.063	0.044	0.025	0.018	0.017	0.012	0.015	0.013	0.011	0.01	0.01	0.01	0.003
P669	0.01	0.011	0.011	0.014	0.014	0.016	0.022	0.035	0.044	0.053	0.057	0.052	0.047	0.034	0.017	0.007	0.013	0.013	0.009	0.006	0.003	0.003	0.002	0.003	0.005	0.008	0.011	0.052	0.166	0.846	1	1	1	1	1	0.899	0.181	0.063	0.037	0.019	0.014	0.008	0.011	0.011	0.009	0.005	0.005	0.006	0.005
A670	0.011	0.011	0.011	0.012	0.014	0.012	0.024	0.032	0.039	0.05	0.053	0.046	0.04	0.024	0.013	0.006	0.006	0.007	0.006	0.002	0.002	0.001	0.002	0.002	0.003	0.005	0.009	0.028	0.038	0.086	0.995	1	1	1	1	1	0.878	0.135	0.047	0.023	0.014	0.009	0.007	0.005	0.006	0.006	0.007	0.007	0.005
E671	0.011	0.011	0.01	0.01	0.011	0.012	0.028	0.032	0.035	0.042	0.043	0.033	0.017	0.011	0.008	0.005	0.003	0.003	0.003	0.001	0.002	0.002	0.001	0.002	0.002	0.004	0.009	0.017	0.009	0.01	0.032	0.885	1	1	1	1	1	0.81	0.12	0.038	0.015	0.006	0.007	0.006	0.007	0.005	0.006	0.007	0.006
A672	0.01	0.01	0.01	0.009	0.019	0.023	0.028	0.033	0.029	0.025	0.022	0.011	0.009	0.008	0.005	0.003	0.003	0.003	0.002	0.002	0.001	0.002	0.001	0.003	0.004	0.004	0.005	0.007	0.005	0.006	0.022	0.128	0.899	1	1	1	1	1	0.883	0.108	0.041	0.014	0.011	0.008	0.007	0.005	0.007	0.008	0.006
T673	0.011	0.009	0.009	0.008	0.009	0.016	0.027	0.024	0.021	0.022	0.014	0.007	0.007	0.005	0.003	0.002	0.003	0.002	0.002	0.002	0.004	0.003	0.003	0.004	0.01	0.01	0.005	0.005	0.003	0.004	0.015	0.063	0.181	0.878	1	1	1	1	1	0.863	0.149	0.027	0.017	0.008	0.008	0.006	0.005	0.021	0.006
I674	0.015	0.01	0.009	0.009	0.012	0.011	0.019	0.018	0.015	0.01	0.008	0.007	0.005	0.004	0.002	0.002	0.002	0.002	0.002	0.002	0.003	0.004	0.003	0.008	0.018	0.017	0.014	0.006	0.004	0.004	0.009	0.044	0.063	0.135	0.81	1	1	1	1	1	0.884	0.098	0.039	0.019	0.013	0.011	0.01	0.025	0.024
A675	0.016	0.011	0.009	0.009	0.009	0.01	0.016	0.015	0.01	0.008	0.007	0.005	0.005	0.003	0.002	0.001	0.001	0.001	0.002	0.002	0.004	0.005	0.004	0.014	0.018	0.017	0.014	0.006	0.004	0.007	0.014	0.025	0.037	0.047	0.12	0.883	1	1	1	1	1	0.897	0.15	0.035	0.022	0.014	0.03	0.031	0.027
A676	0.019	0.014	0.012	0.011	0.013	0.011	0.015	0.01	0.01	0.009	0.005	0.003	0.004	0.003	0.002	0.001	0.001	0.001	0.001	0.002	0.009	0.012	0.012	0.013	0.016	0.015	0.014	0.007	0.007	0.009	0.01	0.018	0.019	0.023	0.038	0.108	0.863	1	1	1	1	1	0.926	0.102	0.03	0.019	0.042	0.038	0.027
V677	0.012	0.012	0.011	0.013	0.015	0.017	0.014	0.013	0.01	0.008	0.005	0.006	0.006	0.003	0.003	0.003	0.001	0.002	0.001	0.003	0.01	0.012	0.013	0.012	0.013	0.014	0.013	0.008	0.008	0.009	0.013	0.017	0.014	0.014	0.015	0.041	0.149	0.884	1	1	1	1	1	0.833	0.128	0.05	0.073	0.057	0.042
D678	0.01	0.012	0.013	0.011	0.013	0.012	0.013	0.008	0.008	0.006	0.005	0.006	0.006	0.003	0.003	0.003	0.002	0.003	0.004	0.006	0.01	0.012	0.012	0.012	0.011	0.01	0.003	0.005	0.006	0.009	0.012	0.012	0.008	0.009	0.006	0.014	0.027	0.098	0.897	1	1	1	1	1	0.844	0.163	0.129	0.053	0.032
T679	0.012	0.013	0.012	0.013	0.014	0.012	0.009	0.007	0.006	0.006	0.005	0.007	0.006	0.003	0.002	0.002	0.003	0.004	0.007	0.008	0.01	0.01	0.009	0.004	0.004	0.004	0.003	0.012	0.014	0.009	0.012	0.015	0.011	0.007	0.007	0.011	0.017	0.039	0.15	0.926	1	1	1	1	1	0.851	0.317	0.114	0.044
K680	0.007	0.01	0.01	0.01	0.009	0.009	0.008	0.008	0.008	0.007	0.007	0.008	0.007	0.005	0.003	0.002	0.003	0.005	0.009	0.009	0.01	0.007	0.004	0.001	0.001	0.003	0.006	0.014	0.017	0.012	0.018	0.013	0.011	0.005	0.006	0.008	0.008	0.019	0.035	0.102	0.833	1	1	1	1	1	0.952	0.126	0.054
G681	0.007	0.008	0.01	0.012	0.01	0.009	0.009	0.01	0.011	0.009	0.009	0.01	0.009	0.006	0.004	0.003	0.005	0.008	0.01	0.008	0.008	0.003	0.001	0.001	0.002	0.004	0.009	0.011	0.016	0.016	0.014	0.011	0.009	0.006	0.007	0.007	0.008	0.013	0.022	0.03	0.128	0.844	1	1	1	1	1	0.889	0.115
V682	0.007	0.009	0.012	0.013	0.011	0.01	0.012	0.012	0.014	0.013	0.012	0.011	0.009	0.008	0.006	0.004	0.005	0.006	0.008	0.004	0.001	0.001	0.001	0.001	0.003	0.009	0.009	0.011	0.016	0.015	0.011	0.01	0.005	0.006	0.005	0.005	0.006	0.011	0.014	0.019	0.05	0.163	0.851	1	1	1	1	1	0.776
A683	0.009	0.01	0.011	0.012	0.013	0.011	0.013	0.011	0.014	0.012	0.012	0.01	0.009	0.006	0.008	0.004	0.004	0.006	0.007	0.003	0.001	0.001	0.001	0.004	0.006	0.009	0.011	0.016	0.016	0.013	0.01	0.01	0.005	0.007	0.006	0.007	0.005	0.01	0.03	0.042	0.073	0.129	0.317	0.952	1	1	1	1	1
R684	0.013	0.01	0.012	0.01	0.011	0.009	0.01	0.012	0.012	0.014	0.013	0.011	0.01	0.009	0.009	0.005	0.004	0.006	0.007	0.002	0.002	0.002	0.005	0.006	0.006	0.01	0.015	0.014	0.014	0.009	0.008	0.01	0.006	0.007	0.007	0.008	0.021	0.025	0.031	0.038	0.057	0.053	0.114	0.126	0.889	1	1	1	1
T685	0.014	0.009	0.01	0.009	0.012	0.008	0.01	0.012	0.012	0.014	0.013	0.009	0.009	0.008	0.008	0.005	0.003	0.004	0.003	0.002	0.002	0.003	0.006	0.007	0.007	0.009	0.009	0.005	0.01	0.008	0.008	0.003	0.005	0.005	0.006	0.006	0.006	0.024	0.027	0.027	0.042	0.032	0.044	0.054	0.115	0.776	1	1	1
D686	0.014	0.009	0.007	0.004	0.006	0.006	0.009	0.011	0.012	0.01	0.012	0.008	0.008	0.005	0.006	0.004	0.003	0.004	0.005	0.004	0.004	0.004	0.006	0.006	0.007	0.007	0.005	0.001	0.001	0.002	0.002	0.002	0.003	0.005	0.006	0.006	0.006	0.024	0.026	0.025	0.026	0.015	0.02	0.027	0.032	0.092	0.827	1	1
G687	0.014	0.009	0.006	0.005	0.007	0.007	0.008	0.012	0.012	0.011	0.01	0.008	0.008	0.006	0.005	0.004	0.004	0.005	0.005	0.005	0.005	0.005	0.005	0.006	0.006	0.004	0.002	0.001	0.001	0.001	0.001	0.001	0.003	0.004	0.005	0.006	0.007	0.011	0.012	0.03	0.035	0.028	0.022	0.022	0.037	0.054	0.215	0.945	1
G688	0.014	0.009	0.005	0.004	0.005	0.006	0.007	0.01	0.01	0.009	0.008	0.007	0.006	0.004	0.004	0.003	0.003	0.004	0.004	0.004	0.004	0.003	0.003	0.004	0.005	0.001	0.001	0.001	0.001	0.001	0.001	0.001	0.003	0.003	0.005	0.006	0.007	0.007	0.009	0.039	0.035	0.034	0.031	0.033	0.044	0.071	0.182	0.371	0.948
D689	0.013	0.007	0.005	0.003	0.004	0.004	0.008	0.009	0.008	0.007	0.006	0.005	0.004	0.003	0.002	0.001	0.001	0.001	0.002	0.002	0.002	0.001	0	0.001	0.002	0.001	0.005	0.001	0.001	0.006	0.001	0.002	0.003	0.003	0.005	0.006	0.007	0.012	0.022	0.046	0.052	0.037	0.042	0.065	0.085	0.11	0.161	0.293	0.415
P690	0.009	0.007	0.007	0.005	0.005	0.006	0.01	0.011	0.009	0.007	0.006	0.004	0.004	0.002	0.001	0.001	0.002	0.001	0.001	0.002	0.001	0.001	0	0.001	0.002	0.001	0.002	0.001	0.001	0.002	0.002	0.003	0.003	0.003	0.005	0.006	0.008	0.036	0.054	0.063	0.062	0.051	0.064	0.099	0.139	0.146	0.208	0.348	0.361
F691	0.008	0.008	0.01	0.009	0.008	0.007	0.008	0.01	0.012	0.01	0.008	0.006	0.006	0.004	0.002	0.002	0.003	0.002	0.001	0.001	0.001	0.001	0.001	0.001	0.002	0.001	0.001	0.002	0.002	0.002	0.003	0.004	0.005	0.005	0.004	0.02	0.026	0.042	0.058	0.068	0.056	0.053	0.088	0.131	0.141	0.153	0.188	0.294	0.197
E692	0.009	0.008	0.008	0.008	0.007	0.005	0.009	0.01	0.012	0.012	0.006	0.005	0.004	0.002	0.002	0.001	0.001	0.001	0	0	0	0	0	0.001	0.002	0.001	0.001	0.002	0.003	0.002	0.003	0.004	0.004	0.003	0.004	0.024	0.028	0.033	0.058	0.066	0.058	0.06	0.086	0.116	0.126	0.13	0.119	0.118	0.063
V693	0.012	0.008	0.011	0.008	0.006	0.006	0.009	0.009	0.01	0.008	0.007	0.005	0.003	0.002	0.002	0.001	0.002	0.003	0.002	0.002	0	0	0	0.001	0.001	0.002	0.002	0.002	0.003	0.003	0.004	0.004	0.006	0.006	0.009	0.016	0.025	0.046	0.054	0.055	0.057	0.065	0.076	0.104	0.127	0.121	0.085	0.069	0.04
A694	0.013	0.013	0.01	0.011	0.008	0.009	0.008	0.012	0.01	0.009	0.008	0.007	0.006	0.003	0.002	0.001	0.001	0	0.002	0.002	0	0	0	0.001	0.001	0.002	0.002	0.002	0.002	0.002	0.004	0.004	0.006	0.01	0.014	0.02	0.037	0.046	0.054	0.053	0.053	0.051	0.07	0.092	0.097	0.073	0.054	0.048	0.034
I695	0.011	0.013	0.01	0.009	0.006	0.009	0.008	0.01	0.01	0.01	0.008	0.006	0.006	0.003	0.002	0.001	0.002	0.001	0.003	0.002	0	0	0	0.001	0.001	0.002	0.002	0.002	0.002	0.002	0.004	0.004	0.009	0.011	0.025	0.037	0.039	0.044	0.049	0.049	0.047	0.042	0.056	0.054	0.057	0.05	0.029	0.024	0.015
N696	0.009	0.011	0.009	0.008	0.008	0.011	0.008	0.005	0.005	0.006	0.008	0.006	0.005	0.003	0.002	0.001	0.002	0.001	0.002	0.001	0.001	0.001	0.001	0.001	0.002	0.002	0.003	0.003	0.003	0.004	0.005	0.006	0.008	0.011	0.027	0.037	0.038	0.043	0.043	0.042	0.032	0.034	0.035	0.032	0.039	0.029	0.013	0.01	0.004
G697	0.008	0.009	0.006	0.007	0.006	0.009	0.006	0.002	0.004	0.003	0.007	0.005	0.006	0.005	0.003	0.001	0.001	0.002	0.002	0.002	0.001	0	0.001	0.001	0.003	0.003	0.003	0.002	0.003	0.004	0.006	0.006	0.009	0.018	0.019	0.033	0.033	0.035	0.028	0.027	0.025	0.024	0.029	0.028	0.026	0.015	0.009	0.008	0.003
P698	0.008	0.009	0.008	0.005	0.004	0.007	0.004	0.001	0.002	0.003	0.002	0.003	0.003	0.003	0.002	0.001	0.002	0.002	0.002	0.001	0	0.001	0.002	0.002	0.003	0.003	0.003	0.004	0.004	0.003	0.006	0.006	0.014	0.017	0.015	0.021	0.02	0.013	0.014	0.017	0.017	0.016	0.02	0.023	0.02	0.014	0.009	0.008	0.003
D699	0.011	0.011	0.008	0.003	0.002	0.005	0.003	0.001	0.001	0.003	0.002	0.002	0.001	0.002	0.002	0.001	0.001	0.001	0.002	0.001	0	0.001	0.001	0.001	0.002	0.003	0.005	0.005	0.006	0.005	0.006	0.007	0.01	0.013	0.013	0.018	0.016	0.017	0.009	0.014	0.013	0.011	0.014	0.02	0.014	0.011	0.007	0.007	0.006
G700	0.01	0.008	0.005	0.004	0.002	0.001	0.001	0.002	0.003	0.003	0.001	0.001	0.001	0.002	0.002	0.001	0.001	0.001	0.001	0	0.001	0.001	0	0.002	0.001	0.003	0.006	0.006	0.006	0.007	0.007	0.007	0.009	0.012	0.011	0.015	0.015	0.012	0.012	0.012	0.013	0.009	0.013	0.016	0.016	0.013	0.006	0.007	0.005
L701	0.006	0.005	0.006	0.004	0.003	0.001	0.001	0.002	0.002	0.002	0.001	0.002	0.002	0.002	0.003	0.001	0.001	0.001	0	0	0	0	0.001	0.003	0.004	0.005	0.005	0.006	0.007	0.008	0.007	0.007	0.01	0.012	0.011	0.013	0.012	0.008	0.008	0.008	0.008	0.006	0.015	0.016	0.018	0.02	0.011	0.008	0.004
V702	0.004	0.006	0.005	0.005	0.004	0.003	0.001	0.001	0.001	0.001	0.001	0.002	0.003	0.002	0.002	0.001	0.002	0.001	0.001	0	0	0	0.001	0.002	0.004	0.005	0.005	0.005	0.007	0.006	0.006	0.007	0.01	0.011	0.008	0.009	0.008	0.007	0.008	0.006	0.006	0.006	0.011	0.016	0.018	0.019	0.018	0.018	0.01
V703	0.005	0.004	0.004	0.004	0.004	0.009	0.007	0.006	0.001	0.001	0.001	0.002	0.002	0	0.001	0.001	0.001	0.001	0.002	0	0	0	0.002	0.003	0.004	0.004	0.004	0.005	0.005	0.002	0.004	0.005	0.007	0.007	0.005	0.006	0.006	0.004	0.005	0.004	0.006	0.005	0.006	0.008	0.013	0.013	0.009	0.016	0.014
D704	0.005	0.004	0.004	0.004	0.005	0.008	0.007	0.008	0.009	0.003	0.002	0.004	0.004	0.001	0.002	0.001	0.001	0.001	0.001	0.001	0.001	0	0.002	0.003	0.003	0.005	0.005	0.002	0.002	0.003	0.004	0.003	0.003	0.003	0.003	0.004	0.004	0.006	0.004	0.004	0.005	0.004	0.007	0.008	0.009	0.013	0.01	0.011	0.015
A705	0.004	0.002	0.002	0.003	0.005	0.009	0.008	0.009	0.01	0.009	0.003	0.004	0.003	0.002	0.001	0.001	0.001	0.002	0.002	0.002	0.002	0.002	0.002	0.002	0.003	0.003	0.002	0.001	0.003	0.003	0.004	0.003	0.004	0.004	0.003	0.005	0.006	0.006	0.006	0.005	0.005	0.004	0.005	0.006	0.008	0.009	0.009	0.013	0.017
K706	0.007	0.001	0.006	0.002	0.004	0.008	0.008	0.009	0.01	0.01	0.005	0.005	0.003	0.002	0.002	0.001	0.001	0.001	0.001	0.002	0.002	0.002	0.002	0.003	0.003	0.003	0.001	0.002	0.004	0.004	0.004	0.003	0.004	0.003	0.007	0.006	0.006	0.006	0.006	0.006	0.005	0.004	0.003	0.003	0.004	0.005	0.006	0.008	0.007
V707	0.002	0.002	0.002	0.003	0.003	0.002	0.002	0.011	0.011	0.011	0.006	0.007	0.005	0.003	0.002	0.002	0.002	0.002	0.002	0.002	0.002	0.002	0.002	0.003	0.003	0.003	0.003	0.003	0.005	0.004	0.002	0.002	0.003	0.005	0.006	0.006	0.007	0.006	0.007	0.007	0.005	0.004	0.004	0.004	0.003	0.004	0.004	0.004	0.007
T708	0.007	0.002	0.003	0.003	0.003	0.002	0.003	0.011	0.011	0.01	0.005	0.004	0.004	0.002	0.001	0.001	0.001	0.003	0.002	0.001	0.001	0.001	0.001	0.002	0.002	0.006	0.006	0.004	0.006	0.005	0.002	0.002	0.005	0.006	0.006	0.005	0.006	0.006	0.006	0.003	0.004	0.003	0.003	0.003	0.003	0.004	0.003	0.004	0.006
D709	0.002	0.002	0.002	0.002	0.002	0.002	0.002	0.004	0.01	0.01	0.009	0.009	0.003	0.003	0.002	0.001	0.001	0.004	0.003	0.006	0.001	0	0.001	0.002	0.003	0.009	0.01	0.008	0.008	0.004	0.002	0.002	0.006	0.005	0.004	0.004	0.004	0.003	0.005	0.003	0.003	0.003	0.003	0.004	0.002	0.003	0.002	0.003	0.004
N710	0.002	0.002	0.001	0.002	0.002	0.002	0.002	0.008	0.009	0.008	0.009	0.009	0.009	0.004	0.004	0.003	0.003	0.008	0.007	0.007	0.006	0.001	0.003	0.009	0.009	0.009	0.009	0.005	0.004	0.002	0.004	0.005	0.004	0.005	0.004	0.004	0.002	0.001	0.002	0.002	0.003	0.002	0.003	0.004	0.002	0.004	0.003	0.004	0.003
N711	0.001	0.001	0.001	0.002	0.001	0.002	0.002	0.003	0.007	0.007	0.007	0.007	0.007	0.004	0.003	0.004	0.002	0.005	0.006	0.007	0.007	0.008	0.017	0.011	0.011	0.01	0.009	0.006	0	0.002	0.005	0.004	0.005	0.005	0.004	0.003	0.003	0.002	0.002	0.002	0.002	0.002	0.003	0.004	0.003	0.003	0.004	0.003	0.001
D712	0.001	0.001	0.001	0.001	0.001	0.002	0.002	0.002	0.007	0.007	0.006	0.007	0.004	0.005	0.006	0.006	0.006	0.003	0.007	0.009	0.007	0.01	0.017	0.017	0.016	0.01	0.01	0.002	0	0.002	0.004	0.003	0.003	0.003	0.003	0.003	0.004	0.006	0.003	0.002	0.002	0.001	0.003	0.004	0.004	0.006	0.005	0.008	0.005
G713	0.001	0.001	0.001	0.001	0.001	0.003	0.003	0.004	0.002	0.002	0.002	0.002	0.003	0.006	0.008	0.008	0.009	0.008	0.014	0.013	0.01	0.012	0.017	0.017	0.013	0.005	0.002	0	0.001	0.002	0.004	0.003	0.004	0.004	0.005	0.005	0.006	0.005	0.003	0.002	0.001	0.001	0	0.003	0.004	0.006	0.007	0.008	0.011
T714	0.001	0.001	0.001	0.001	0.001	0.001	0.002	0.003	0.001	0.002	0.001	0.001	0.003	0.007	0.009	0.009	0.012	0.017	0.017	0.018	0.017	0.016	0.015	0.011	0.007	0.001	0	0.002	0.002	0.003	0.005	0.005	0.005	0.006	0.006	0.006	0.006	0.009	0.007	0.006	0.006	0.001	0	0	0.002	0.007	0.007	0.012	0.015
A715	0.001	0.001	0.001	0.001	0.001	0.002	0.002	0.002	0.001	0.001	0.001	0.001	0.002	0.003	0.005	0.015	0.018	0.017	0.019	0.019	0.016	0.01	0.005	0.008	0.002	0.001	0.003	0.003	0.004	0.004	0.005	0.006	0.005	0.005	0.006	0.006	0.01	0.009	0.008	0.007	0.006	0.002	0.001	0	0.001	0.007	0.007	0.013	0.015
G716	0.001	0.001	0.001	0.001	0.001	0.002	0.002	0.002	0.002	0.001	0.001	0.002	0.002	0.002	0.01	0.016	0.018	0.018	0.019	0.017	0.007	0.003	0.003	0.002	0.001	0.003	0.003	0.004	0.004	0.006	0.005	0.004	0.005	0.005	0.004	0.005	0.005	0.007	0.007	0.006	0.006	0.005	0.004	0	0	0.001	0.01	0.012	0.013
V717	0.001	0.001	0.001	0.001	0.001	0.002	0.001	0.001	0.001	0.001	0.001	0.002	0.002	0.004	0.008	0.014	0.017	0.015	0.012	0.004	0.003	0.002	0.001	0.001	0.002	0.003	0.003	0.005	0.005	0.003	0.002	0.003	0.003	0.003	0.003	0.003	0.003	0.003	0.002	0.006	0.006	0.005	0.005	0.001	0	0.001	0.003	0.003	0.009
V718	0.001	0.001	0.001	0.001	0.001	0.002	0.001	0.001	0.001	0.001	0.001	0.002	0.005	0.007	0.008	0.008	0.013	0.009	0.004	0.003	0.002	0.003	0.002	0.002	0.004	0.004	0.004	0.004	0.003	0.001	0.002	0.003	0.002	0.002	0.002	0.002	0.002	0.002	0.002	0.006	0.006	0.005	0.005	0.004	0	0.001	0.001	0.002	0.003
A719	0.001	0.001	0.001	0.001	0.001	0.001	0.001	0.001	0.001	0.001	0.002	0.003	0.006	0.006	0.007	0.007	0.007	0.005	0.002	0.001	0.001	0.001	0.002	0.002	0.005	0.005	0.004	0.004	0.003	0	0.002	0.001	0.001	0.001	0.001	0.001	0.001	0.002	0.001	0.001	0.001	0	0.005	0.004	0.001	0.001	0.001	0.001	0.001
D720	0.002	0.002	0.001	0.001	0	0.001	0.001	0.001	0.001	0.001	0.003	0.004	0.005	0.007	0.006	0.005	0.002	0.001	0.001	0.001	0.001	0.001	0.001	0.002	0.005	0.004	0.004	0.003	0.001	0	0	0	0	0	0	0	0	0.001	0.001	0.001	0.001	0.001	0.001	0.001	0.001	0.001	0.001	0.001	0.001
A721	0.003	0.002	0.002	0.001	0.001	0.001	0.001	0.001	0.002	0.003	0.004	0.005	0.006	0.006	0.005	0.001	0.001	0.001	0.001	0.001	0.001	0.001	0.002	0.002	0.006	0.005	0.003	0.002	0	0	0	0	0	0	0	0	0	0	0.001	0	0.001	0.001	0.001	0.001	0.001	0	0	0	0
P722	0.003	0.002	0.002	0.001	0	0.001	0.001	0.001	0.002	0.004	0.005	0.004	0.004	0.005	0.002	0.001	0	0.001	0.001	0.001	0	0.001	0.001	0.001	0.003	0.003	0.002	0.002	0.001	0	0	0	0	0	0	0	0	0	0	0	0	0	0	0	0	0	0	0	0.001
V723	0.007	0.002	0.002	0.001	0.001	0.001	0.001	0.001	0.001	0.002	0.004	0.002	0.003	0.003	0.002	0.001	0.002	0.002	0.001	0.001	0	0.001	0	0.002	0.002	0.002	0.002	0.001	0	0	0	0	0	0	0	0	0	0	0	0	0	0	0	0	0	0	0.001	0.001	0.001
E724	0.008	0.002	0.002	0.001	0.001	0.006	0.001	0.002	0.002	0.002	0.003	0.002	0.001	0.002	0.003	0.002	0.002	0.001	0.001	0	0	0	0	0.001	0.002	0.002	0.002	0.002	0.001	0	0	0	0	0	0	0	0	0	0	0	0	0	0	0	0	0	0	0	0
G725	0.001	0.001	0.001	0.001	0.001	0.007	0.002	0.007	0.002	0.001	0.002	0.001	0.001	0.001	0.003	0.001	0.002	0.001	0.001	0.001	0.001	0.001	0	0	0.002	0.002	0.002	0.002	0.002	0.001	0	0	0	0	0	0	0	0	0	0	0	0	0	0	0.001	0	0	0	0.001
N726	0.001	0.001	0.001	0.002	0.001	0.007	0.007	0.007	0.006	0.001	0.001	0.001	0.001	0.001	0.001	0.001	0.001	0.001	0.001	0.001	0.001	0.001	0.001	0	0	0.002	0.002	0.002	0.002	0.001	0.001	0.001	0	0	0	0	0	0	0	0	0	0	0	0	0.001	0.001	0	0.001	0
A727	0.001	0.001	0.001	0.001	0.001	0.002	0.002	0.007	0.001	0.001	0.001	0.001	0	0.001	0.001	0.001	0.001	0.001	0.002	0.002	0.002	0.002	0.001	0.001	0.001	0.001	0.001	0.002	0.002	0.002	0.002	0.002	0.001	0	0	0	0	0	0	0	0	0	0	0	0	0.002	0.002	0.002	0.001
N728	0.001	0.001	0.001	0.001	0.001	0.001	0.001	0.001	0	0	0	0	0	0	0.001	0.001	0	0.001	0.001	0.002	0.002	0.002	0.002	0.001	0.001	0.001	0.001	0.002	0.001	0	0.001	0.002	0.001	0.001	0.001	0	0	0	0	0	0	0	0	0	0	0.001	0.002	0.002	0.002
V729	0.001	0.001	0.001	0.001	0.001	0.001	0.001	0.001	0.001	0.001	0	0	0	0	0	0	0	0	0.001	0.001	0.001	0.002	0.002	0.002	0.001	0.001	0.002	0.002	0.001	0	0	0.001	0	0	0	0	0	0	0	0	0	0	0	0	0.001	0.001	0.002	0.002	0.002
N730	0	0	0.001	0.001	0.001	0.001	0.001	0.001	0.001	0	0	0	0	0	0	0	0	0	0	0	0.001	0.002	0.002	0.003	0.003	0.002	0.002	0.003	0.001	0	0	0	0.001	0	0	0	0	0	0	0	0	0	0	0	0	0	0	0.001	0.001
V731	0.001	0	0.001	0	0	0	0	0	0	0	0	0	0	0	0	0	0	0	0	0	0.001	0.002	0.003	0.003	0.003	0.005	0.004	0.005	0.003	0.001	0.001	0.001	0.001	0	0	0	0	0	0	0	0	0	0	0	0	0	0	0	0
T732	0.001	0.001	0.001	0	0	0	0	0	0	0	0	0	0	0.001	0.001	0	0.005	0.003	0.001	0	0	0.001	0.002	0.003	0.003	0.004	0.004	0.004	0.003	0.001	0.001	0	0	0	0	0	0	0	0	0	0	0	0	0	0	0	0	0	0
L733	0.001	0.001	0.001	0	0	0.001	0.001	0	0	0.001	0.001	0	0.001	0.001	0.001	0.003	0.007	0.006	0.001	0	0	0	0.001	0.001	0.002	0.003	0.004	0.003	0.003	0.001	0.001	0	0	0	0	0	0	0	0	0	0	0	0	0	0	0	0	0	0
R734	0	0	0	0	0	0.001	0.001	0.001	0.001	0.002	0.003	0.003	0.002	0.002	0.002	0.005	0.007	0.009	0.005	0	0	0	0.001	0.001	0.001	0.003	0.004	0.004	0.001	0.001	0.001	0	0	0	0	0	0	0	0	0	0	0	0	0	0	0	0	0	0
G735	0	0	0	0	0	0	0	0	0.001	0.002	0.003	0.004	0.003	0.009	0.008	0.007	0.009	0.011	0.008	0.002	0.001	0	0	0	0.001	0.001	0.001	0.001	0.002	0.001	0	0	0	0	0	0	0	0	0	0	0	0	0	0	0	0	0	0	0
N736	0	0	0	0	0	0	0	0.001	0.002	0.003	0.004	0.006	0.006	0.012	0.01	0.007	0.008	0.008	0.005	0.002	0.001	0	0	0	0	0.001	0.001	0.001	0.001	0	0	0	0	0	0	0	0	0	0	0	0	0	0	0	0	0	0	0	0
P737	0.001	0	0	0	0	0	0.001	0.003	0.004	0.005	0.011	0.008	0.005	0.012	0.006	0.004	0.005	0.006	0.003	0.001	0.001	0.001	0	0	0	0	0	0	0	0	0	0	0	0	0	0	0	0	0	0	0	0	0	0	0	0	0	0	0
I738	0.001	0.001	0	0.001	0	0.001	0.003	0.003	0.007	0.011	0.019	0.022	0.018	0.018	0.009	0.005	0.003	0.006	0.004	0.002	0.001	0	0	0	0	0	0	0	0	0	0	0	0	0	0	0	0	0	0	0	0	0	0	0	0	0	0	0	0
K739	0	0	0.001	0.002	0.002	0.003	0.006	0.006	0.015	0.021	0.02	0.022	0.02	0.014	0.005	0.002	0.001	0.001	0.001	0.001	0.001	0	0	0	0	0	0	0	0	0	0	0	0	0	0	0	0	0	0	0	0	0	0	0	0	0	0	0	0
N740	0	0	0.001	0.003	0.003	0.008	0.007	0.017	0.024	0.026	0.024	0.024	0.02	0.006	0.003	0	0	0	0	0	0	0	0	0	0	0	0	0	0	0	0	0	0	0	0	0	0	0	0	0	0	0	0	0	0	0	0	0	0
M741	0	0	0	0.003	0.003	0.007	0.007	0.014	0.022	0.023	0.023	0.022	0.02	0.004	0.002	0	0	0.001	0.001	0.003	0	0	0	0	0	0	0	0	0	0	0	0	0	0	0	0	0	0	0	0	0	0	0	0	0	0	0	0	0
P742	0	0	0	0.007	0.005	0.01	0.009	0.009	0.021	0.019	0.019	0.017	0.004	0	0	0	0	0	0	0	0	0	0	0	0	0	0	0	0	0	0	0	0	0	0	0	0	0	0	0	0	0	0	0	0	0	0	0	0
I743	0	0	0.003	0.006	0.007	0.009	0.01	0.014	0.02	0.017	0.003	0.002	0	0	0	0	0	0	0	0	0	0	0	0	0	0	0	0	0	0	0	0	0	0	0	0	0	0	0	0	0	0	0	0	0	0	0	0	0
D744	0	0	0.006	0.009	0.005	0.005	0.004	0.004	0.002	0.002	0.001	0	0	0	0	0	0	0	0	0	0	0	0	0	0	0	0	0	0	0	0	0	0	0	0	0	0	0	0	0	0	0	0	0	0	0	0	0	0
V745	0	0.002	0.009	0.008	0.004	0.008	0.007	0.003	0.002	0.001	0	0	0	0	0	0	0	0	0	0	0	0	0	0	0	0	0	0	0	0	0	0	0	0	0	0	0	0	0	0	0	0	0	0	0	0	0	0	0
K746	0.001	0.001	0.008	0.003	0	0.006	0.006	0.004	0.004	0	0	0	0	0	0	0	0	0	0	0	0	0	0	0	0	0	0	0	0	0	0	0	0	0	0	0	0	0	0	0	0	0	0	0	0	0	0	0	0
V747	0.001	0.002	0.017	0.004	0.006	0.013	0.012	0.007	0.005	0.001	0	0	0	0	0	0	0	0	0	0	0	0	0	0	0	0	0	0	0	0	0	0	0	0	0	0	0	0	0	0	0	0	0	0	0	0	0	0	0
I748	0.001	0.001	0.001	0.001	0.001	0.004	0.002	0.002	0.001	0	0	0	0	0	0	0	0	0	0	0	0	0	0	0	0	0	0	0	0	0	0	0	0	0	0	0	0	0	0	0	0	0	0	0	0	0	0	0	0
E749	0	0	0	0	0	0.001	0	0	0	0	0	0	0	0	0	0	0	0	0	0	0	0	0	0	0	0	0	0	0	0	0	0	0	0	0	0	0	0	0	0	0	0	0	0	0	0	0	0	0
G750	0	0	0	0	0	0	0	0	0	0	0	0	0	0	0	0	0	0	0	0	0	0	0	0	0	0	0	0	0	0	0	0	0	0	0	0	0	0	0	0	0	0	0	0	0	0	0	0	0
[truncated: 65 more columns]

## Sheet: 1H
Isolated				RNC
Residue	Contact probability (%)	Error		Residue	Contact probability (%)	Error
M637	0.83	0.058		M637	0.644	0.055
H638	0.724	0.051		H638	0.541	0.027
H639	0.632	0.035		H639	0.525	0.018
H640	0.581	0.035		H640	0.503	0.025
H641	0.596	0.048		H641	0.493	0.028
H642	0.732	0.059		H642	0.603	0.054
H643	0.834	0.093		H643	0.685	0.081
A644	1.022	0.131		A644	0.797	0.083
S645	1.24	0.203		S645	0.906	0.092
K646	1.273	0.221		K646	0.962	0.076
P647	1.416	0.247		P647	0.937	0.083
A648	1.271	0.209		A648	0.885	0.108
P649	1.18	0.152		P649	0.8	0.096
S650	1.09	0.106		S650	0.668	0.108
A651	0.955	0.091		A651	0.525	0.076
E652	0.762	0.085		E652	0.413	0.068
H653	0.778	0.118		H653	0.443	0.068
S654	0.71	0.137		S654	0.419	0.065
Y655	0.662	0.168		Y655	0.384	0.062
A656	0.629	0.158		A656	0.323	0.057
E657	0.574	0.141		E657	0.328	0.045
G658	0.6	0.121		G658	0.365	0.045
E659	0.64	0.12		E659	0.419	0.054
G660	0.751	0.172		G660	0.493	0.063
L661	0.984	0.232		L661	0.545	0.071
V662	1.207	0.3		V662	0.591	0.082
K663	1.267	0.271		K663	0.598	0.096
V664	1.345	0.191		V664	0.63	0.096
A665	1.291	0.105		A665	0.679	0.107
D666	1.09	0.116		D666	0.664	0.114
N667	1.182	0.21		N667	0.685	0.123
A668	1.276	0.293		A668	0.667	0.127
P669	1.356	0.349		P669	0.633	0.108
A670	1.355	0.372		A670	0.59	0.097
E671	1.207	0.287		E671	0.538	0.09
A672	1.231	0.242		A672	0.583	0.11
T673	1.172	0.229		T673	0.595	0.122
I674	1.21	0.258		I674	0.679	0.132
A675	1.228	0.282		A675	0.721	0.156
A676	1.209	0.29		A676	0.809	0.164
V677	1.21	0.305		V677	0.772	0.126
D678	1.2	0.324		D678	0.669	0.113
T679	1.374	0.357		T679	0.785	0.113
K680	1.513	0.388		K680	0.853	0.105
G681	1.588	0.374		G681	0.791	0.07
V682	1.597	0.294		V682	0.656	0.037
A683	1.345	0.225		A683	0.496	0.038
R684	1.296	0.214		R684	0.493	0.055
T685	1.092	0.19		T685	0.432	0.075
D686	1.001	0.22		D686	0.396	0.088
G687	0.892	0.237		G687	0.383	0.08
G688	0.749	0.214		G688	0.373	0.065
D689	0.648	0.154		D689	0.395	0.084
P690	0.861	0.17		P690	0.549	0.133
F691	0.947	0.165		F691	0.753	0.186
E692	0.987	0.162		E692	0.807	0.196
V693	1.159	0.175		V693	0.887	0.197
A694	1.143	0.153		A694	0.867	0.164
I695	1.082	0.141		I695	0.766	0.152
N696	1.055	0.158		N696	0.642	0.139
G697	1.114	0.189		G697	0.551	0.126
P698	1.089	0.221		P698	0.444	0.106
D699	1.038	0.238		D699	0.368	0.071
G700	1.205	0.32		G700	0.322	0.045
L701	1.254	0.361		L701	0.324	0.039
V702	1.182	0.345		V702	0.329	0.044
V703	1.061	0.313		V703	0.325	0.062
D704	1.008	0.291		D704	0.349	0.066
A705	1.135	0.281		A705	0.42	0.091
K706	1.111	0.305		K706	0.368	0.085
V707	0.999	0.287		V707	0.298	0.066
T708	0.859	0.249		T708	0.262	0.061
D709	0.691	0.205		D709	0.223	0.049
N710	0.695	0.158		N710	0.262	0.064
N711	0.74	0.164		N711	0.285	0.075
D712	0.795	0.142		D712	0.305	0.076
G713	0.919	0.164		G713	0.339	0.103
T714	1.075	0.211		T714	0.39	0.123
A715	1.217	0.225		A715	0.431	0.142
G716	1.337	0.232		G716	0.493	0.193
V717	1.383	0.249		V717	0.466	0.229
V718	1.377	0.188		V718	0.458	0.232
A719	1.271	0.16		A719	0.41	0.233
D720	1.087	0.119		D720	0.304	0.172
A721	1.079	0.141		A721	0.264	0.128
P722	1.021	0.137		P722	0.196	0.08
V723	0.818	0.11		V723	0.165	0.06
E724	0.691	0.112		E724	0.176	0.07
G725	0.726	0.114		G725	0.208	0.081
N726	0.77	0.125		N726	0.221	0.085
A727	0.798	0.143		A727	0.212	0.091
N728	0.818	0.15		N728	0.182	0.077
V729	0.855	0.202		V729	0.155	0.058
N730	0.871	0.207		N730	0.167	0.101
V731	0.922	0.214		V731	0.223	0.168
T732	0.998	0.238		T732	0.27	0.217
L733	1.036	0.272		L733	0.284	0.222
R734	1.091	0.271		R734	0.253	0.182
G735	1.089	0.306		G735	0.187	0.148
N736	1.01	0.255		N736	0.137	0.118
P737	0.997	0.187		P737	0.119	0.098
I738	0.995	0.147		I738	0.174	0.135
K739	1.026	0.057		K739	0.218	0.143
N740	0.996	0.046		N740	0.272	0.158
M741	0.907	0.065		M741	0.27	0.161
P742	0.804	0.071		P742	0.217	0.12
I743	0.658	0.072		I743	0.169	0.09
D744	0.49	0.073		D744	0.085	0.042
V745	0.485	0.076		V745	0.062	0.034
K746	0.435	0.064		K746	0.036	0.027
V747	0.408	0.077		V747	0.062	0.057
I748	0.364	0.11		I748	0.012	0.011
E749	0.288	0.11		E749	0.001	0.001
G750	0.254	0.103		G750	0	0

## Sheet: native contacts (contours)
Contact probability	M637	H638	H639	H640	H641	H642	H643	A644	S645	K646	P647	A648	P649	S650	A651	E652	H653	S654	Y655	A656	E657	G658	E659	G660	L661	V662	K663	V664	A665	D666	N667	A668	P669	A670	E671	A672	T673	I674	A675	A676	V677	D678	T679	K680	G681	V682	A683	R684	T685
M637	1	1	1	1	1	1	0	0	0	0	0	0	0	0	0	0	0	0	0	0	0	0	0	0	0	0	0	0	0	0	0	0	0	0	0	0	0	0	0	0	0	0	0	0	0	0	0	0	0
H638	0	1	1	1	1	1	1	0	0	0	0	0	0	0	0	0	0	0	0	0	0	0	0	0	0	0	0	0	0	0	0	0	0	0	0	0	0	0	0	0	0	0	0	0	0	0	0	0	0
H639	0	0	1	1	1	1	1	1	0	0	0	0	0	0	0	0	0	0	0	0	0	0	0	0	0	0	0	0	0	0	0	0	0	0	0	0	0	0	0	0	0	0	0	0	0	0	0	0	0
H640	0	0	0	1	1	1	1	1	1	0	0	0	0	0	0	0	0	0	0	0	0	0	0	0	0	0	0	0	0	0	0	0	0	0	0	0	0	0	0	0	0	0	0	0	0	0	0	0	0
H641	0	0	0	0	1	1	1	1	1	1	0	0	0	0	0	0	0	0	0	0	0	0	0	0	0	0	0	0	0	0	0	0	0	0	0	0	0	0	0	0	0	0	0	0	0	0	0	0	1
H642	0	0	0	0	0	1	1	1	1	1	1	0	0	0	0	0	0	0	0	0	0	0	0	0	0	0	0	0	0	0	0	0	0	0	0	0	0	0	0	0	0	0	0	0	0	0	0	0	0
H643	0	0	0	0	0	0	1	1	1	1	1	0	0	0	0	0	0	0	0	0	0	0	0	0	0	0	0	0	0	0	0	0	0	0	0	0	0	0	0	0	0	0	0	0	0	0	0	0	0
A644	0	0	0	0	0	0	0	1	1	1	1	1	0	0	0	0	0	0	0	0	0	0	0	0	0	0	0	0	0	0	0	0	0	0	0	0	0	0	0	0	0	1	0	0	0	0	0	1	1
S645	0	0	0	0	0	0	0	0	1	1	1	1	0	0	0	0	0	0	0	0	0	0	0	0	0	0	0	0	0	0	0	0	0	0	0	0	0	0	0	0	0	0	0	0	0	0	0	1	1
K646	0	0	0	0	0	0	0	0	0	1	1	1	1	0	0	0	0	0	0	0	0	0	0	0	0	0	0	0	0	0	0	0	0	0	0	0	0	0	0	0	0	0	0	0	0	0	0	0	0
P647	0	0	0	0	0	0	0	0	0	0	1	1	1	1	0	0	0	0	0	0	0	0	0	0	0	0	0	0	0	0	0	0	0	0	0	0	0	0	0	0	1	1	1	1	0	1	0	1	1
A648	0	0	0	0	0	0	0	0	0	0	0	1	1	1	0	0	0	0	0	0	0	0	0	0	0	0	0	0	0	0	0	0	0	0	0	0	0	0	0	1	1	1	1	1	0	0	0	1	0
P649	0	0	0	0	0	0	0	0	0	0	0	0	1	1	1	1	1	1	0	0	0	0	0	0	0	0	0	0	0	0	0	0	0	0	0	0	0	0	0	1	1	1	1	1	1	1	1	1	0
S650	0	0	0	0	0	0	0	0	0	0	0	0	0	1	1	1	1	1	1	0	0	0	0	0	0	0	0	0	0	0	0	0	0	0	0	0	0	0	0	1	1	1	1	1	1	1	1	1	0
A651	0	0	0	0	0	0	0	0	0	0	0	0	0	0	1	1	1	1	1	0	0	0	0	0	0	0	0	0	0	0	0	0	0	0	0	0	0	0	0	1	1	1	1	0	0	0	0	0	0
E652	0	0	0	0	0	0	0	0	0	0	0	0	0	0	0	1	1	1	1	0	0	0	0	0	0	0	0	0	0	0	0	0	0	0	0	0	0	0	0	0	1	1	1	0	1	0	0	0	0
H653	0	0	0	0	0	0	0	0	0	0	0	0	0	0	0	0	1	1	1	0	0	0	0	0	0	0	0	0	0	0	0	0	0	0	0	0	0	0	1	1	1	1	1	1	1	1	1	0	0
S654	0	0	0	0	0	0	0	0	0	0	0	0	0	0	0	0	0	1	1	1	0	0	0	0	0	0	0	0	0	0	0	0	0	0	0	0	0	1	1	1	1	1	1	0	1	1	1	1	0
Y655	0	0	0	0	0	0	0	0	0	0	0	0	0	0	0	0	0	0	1	1	1	0	0	0	0	0	0	0	0	0	0	0	0	0	0	0	1	1	1	1	1	0	0	0	0	0	1	0	0
A656	0	0	0	0	0	0	0	0	0	0	0	0	0	0	0	0	0	0	0	1	1	1	0	0	1	0	0	0	0	0	0	0	0	0	0	1	1	1	1	1	0	0	0	0	0	0	0	0	0
E657	0	0	0	0	0	0	0	0	0	0	0	0	0	0	0	0	0	0	0	0	1	1	1	1	1	1	0	0	0	0	0	0	0	0	1	1	1	1	1	0	0	0	0	0	0	0	0	0	0
G658	0	0	0	0	0	0	0	0	0	0	0	0	0	0	0	0	0	0	0	0	0	1	1	1	1	1	1	0	0	0	0	0	0	1	1	1	1	1	0	0	0	0	0	0	0	0	0	0	0
E659	0	0	0	0	0	0	0	0	0	0	0	0	0	0	0	0	0	0	0	0	0	0	1	1	1	1	1	1	1	0	0	0	1	1	1	1	1	0	0	0	0	0	0	0	0	0	0	0	0
G660	0	0	0	0	0	0	0	0	0	0	0	0	0	0	0	0	0	0	0	0	0	0	0	1	1	1	1	1	1	0	0	1	1	1	1	1	1	0	0	0	0	0	0	0	0	0	0	0	0
L661	0	0	0	0	0	0	0	0	0	0	0	0	0	0	0	0	0	0	0	0	0	0	0	0	1	1	1	1	0	0	0	0	0	1	1	1	1	0	0	0	0	0	0	0	0	0	0	0	0
V662	0	0	0	0	0	0	0	0	0	0	0	0	0	0	0	0	0	0	0	0	0	0	0	0	0	1	1	1	0	0	0	0	0	1	1	1	0	0	0	0	0	0	0	0	0	0	0	0	0
K663	0	0	0	0	0	0	0	0	0	0	0	0	0	0	0	0	0	0	0	0	0	0	0	0	0	0	1	1	1	0	0	0	0	1	0	0	0	0	0	0	0	0	0	0	0	0	0	0	0
V664	0	0	0	0	0	0	0	0	0	0	0	0	0	0	0	0	0	0	0	0	0	0	0	0	0	0	0	1	1	1	1	1	1	1	1	0	0	0	0	0	0	0	0	0	0	0	0	0	0
A665	0	0	0	0	0	0	0	0	0	0	0	0	0	0	0	0	0	0	0	0	0	0	0	0	0	0	0	0	1	1	1	1	1	1	0	0	0	0	0	0	0	0	0	0	0	0	0	0	0
D666	0	0	0	0	0	0	0	0	0	0	0	0	0	0	0	0	0	0	0	0	0	0	0	0	0	0	0	0	0	1	1	1	1	1	0	0	0	0	0	0	0	0	0	0	0	0	0	0	0
N667	0	0	0	0	0	0	0	0	0	0	0	0	0	0	0	0	0	0	0	0	0	0	0	0	0	0	0	0	0	0	1	1	1	1	0	0	0	0	0	0	0	0	0	0	0	0	0	0	0
A668	0	0	0	0	0	0	0	0	0	0	0	0	0	0	0	0	0	0	0	0	0	0	0	0	0	0	0	0	0	0	0	1	1	1	1	0	0	0	0	0	0	0	0	0	0	0	0	0	0
P669	0	0	0	0	0	0	0	0	0	0	0	0	0	0	0	0	0	0	0	0	0	0	0	0	0	0	0	0	0	0	0	0	1	1	1	1	0	0	0	0	0	0	0	0	0	0	0	0	0
A670	0	0	0	0	0	0	0	0	0	0	0	0	0	0	0	0	0	0	0	0	0	0	0	0	0	0	0	0	0	0	0	0	0	1	1	1	0	0	0	0	0	0	0	0	0	0	0	0	0
E671	0	0	0	0	0	0	0	0	0	0	0	0	0	0	0	0	0	0	0	0	0	0	0	0	0	0	0	0	0	0	0	0	0	0	1	1	1	0	0	0	0	0	0	0	0	0	0	0	0
A672	0	0	0	0	0	0	0	0	0	0	0	0	0	0	0	0	0	0	0	0	0	0	0	0	0	0	0	0	0	0	0	0	0	0	0	1	1	1	1	0	0	0	0	0	0	0	0	0	0
T673	0	0	0	0	0	0	0	0	0	0	0	0	0	0	0	0	0	0	0	0	0	0	0	0	0	0	0	0	0	0	0	0	0	0	0	0	1	1	1	1	0	0	0	0	0	0	0	0	0
I674	0	0	0	0	0	0	0	0	0	0	0	0	0	0	0	0	0	0	0	0	0	0	0	0	0	0	0	0	0	0	0	0	0	0	0	0	0	1	1	1	1	0	0	0	0	0	0	0	0
A675	0	0	0	0	0	0	0	0	0	0	0	0	0	0	0	0	0	0	0	0	0	0	0	0	0	0	0	0	0	0	0	0	0	0	0	0	0	0	1	1	1	1	0	0	0	1	1	1	0
A676	0	0	0	0	0	0	0	0	0	0	0	0	0	0	0	0	0	0	0	0	0	0	0	0	0	0	0	0	0	0	0	0	0	0	0	0	0	0	0	1	1	1	1	0	1	1	1	1	1
V677	0	0	0	0	0	0	0	0	0	0	0	0	0	0	0	0	0	0	0	0	0	0	0	0	0	0	0	0	0	0	0	0	0	0	0	0	0	0	0	0	1	1	1	1	1	1	1	1	1
D678	0	0	0	0	0	0	0	0	0	0	0	0	0	0	0	0	0	0	0	0	0	0	0	0	0	0	0	0	0	0	0	0	0	0	0	0	0	0	0	0	0	1	1	1	1	1	1	1	1
T679	0	0	0	0	0	0	0	0	0	0	0	0	0	0	0	0	0	0	0	0	0	0	0	0	0	0	0	0	0	0	0	0	0	0	0	0	0	0	0	0	0	0	1	1	1	1	1	1	0
K680	0	0	0	0	0	0	0	0	0	0	0	0	0	0	0	0	0	0	0	0	0	0	0	0	0	0	0	0	0	0	0	0	0	0	0	0	0	0	0	0	0	0	0	1	1	1	1	1	0
G681	0	0	0	0	0	0	0	0	0	0	0	0	0	0	0	0	0	0	0	0	0	0	0	0	0	0	0	0	0	0	0	0	0	0	0	0	0	0	0	0	0	0	0	0	1	1	1	1	0
V682	0	0	0	0	0	0	0	0	0	0	0	0	0	0	0	0	0	0	0	0	0	0	0	0	0	0	0	0	0	0	0	0	0	0	0	0	0	0	0	0	0	0	0	0	0	1	1	1	1
A683	0	0	0	0	0	0	0	0	0	0	0	0	0	0	0	0	0	0	0	0	0	0	0	0	0	0	0	0	0	0	0	0	0	0	0	0	0	0	0	0	0	0	0	0	0	0	1	1	1
R684	0	0	0	0	0	0	0	0	0	0	0	0	0	0	0	0	0	0	0	0	0	0	0	0	0	0	0	0	0	0	0	0	0	0	0	0	0	0	0	0	0	0	0	0	0	0	0	1	1
T685	0	0	0	0	0	0	0	0	0	0	0	0	0	0	0	0	0	0	0	0	0	0	0	0	0	0	0	0	0	0	0	0	0	0	0	0	0	0	0	0	0	0	0	0	0	0	0	0	1
D686	0	0	0	0	0	0	0	0	0	0	0	0	0	0	0	0	0	0	0	0	0	0	0	0	0	0	0	0	0	0	0	0	0	0	0	0	0	0	0	0	0	0	0	0	0	0	0	0	0
G687	0	0	0	0	0	0	0	0	0	0	0	0	0	0	0	0	0	0	0	0	0	0	0	0	0	0	0	0	0	0	0	0	0	0	0	0	0	0	0	0	0	0	0	0	0	0	0	0	0
G688	0	0	0	0	0	0	0	0	0	0	0	0	0	0	0	0	0	0	0	0	0	0	0	0	0	0	0	0	0	0	0	0	0	0	0	0	0	0	0	0	0	0	0	0	0	0	0	0	0
D689	0	0	0	0	0	0	0	0	0	0	0	0	0	0	0	0	0	0	0	0	0	0	0	0	0	0	0	0	0	0	0	0	0	0	0	0	0	0	0	0	0	0	0	0	0	0	0	0	0
P690	0	0	0	0	0	0	0	0	0	0	0	0	0	0	0	0	0	0	0	0	0	0	0	0	0	0	0	0	0	0	0	0	0	0	0	0	0	0	0	0	0	0	0	0	0	0	0	0	0
F691	0	0	0	0	0	0	0	0	0	0	0	0	0	0	0	0	0	0	0	0	0	0	0	0	0	0	0	0	0	0	0	0	0	0	0	0	0	0	0	0	0	0	0	0	0	0	0	0	0
E692	0	0	0	0	0	0	0	0	0	0	0	0	0	0	0	0	0	0	0	0	0	0	0	0	0	0	0	0	0	0	0	0	0	0	0	0	0	0	0	0	0	0	0	0	0	0	0	0	0
V693	0	0	0	0	0	0	0	0	0	0	0	0	0	0	0	0	0	0	0	0	0	0	0	0	0	0	0	0	0	0	0	0	0	0	0	0	0	0	0	0	0	0	0	0	0	0	0	0	0
A694	0	0	0	0	0	0	0	0	0	0	0	0	0	0	0	0	0	0	0	0	0	0	0	0	0	0	0	0	0	0	0	0	0	0	0	0	0	0	0	0	0	0	0	0	0	0	0	0	0
I695	0	0	0	0	0	0	0	0	0	0	0	0	0	0	0	0	0	0	0	0	0	0	0	0	0	0	0	0	0	0	0	0	0	0	0	0	0	0	0	0	0	0	0	0	0	0	0	0	0
N696	0	0	0	0	0	0	0	0	0	0	0	0	0	0	0	0	0	0	0	0	0	0	0	0	0	0	0	0	0	0	0	0	0	0	0	0	0	0	0	0	0	0	0	0	0	0	0	0	0
G697	0	0	0	0	0	0	0	0	0	0	0	0	0	0	0	0	0	0	0	0	0	0	0	0	0	0	0	0	0	0	0	0	0	0	0	0	0	0	0	0	0	0	0	0	0	0	0	0	0
P698	0	0	0	0	0	0	0	0	0	0	0	0	0	0	0	0	0	0	0	0	0	0	0	0	0	0	0	0	0	0	0	0	0	0	0	0	0	0	0	0	0	0	0	0	0	0	0	0	0
D699	0	0	0	0	0	0	0	0	0	0	0	0	0	0	0	0	0	0	0	0	0	0	0	0	0	0	0	0	0	0	0	0	0	0	0	0	0	0	0	0	0	0	0	0	0	0	0	0	0
G700	0	0	0	0	0	0	0	0	0	0	0	0	0	0	0	0	0	0	0	0	0	0	0	0	0	0	0	0	0	0	0	0	0	0	0	0	0	0	0	0	0	0	0	0	0	0	0	0	0
L701	0	0	0	0	0	0	0	0	0	0	0	0	0	0	0	0	0	0	0	0	0	0	0	0	0	0	0	0	0	0	0	0	0	0	0	0	0	0	0	0	0	0	0	0	0	0	0	0	0
V702	0	0	0	0	0	0	0	0	0	0	0	0	0	0	0	0	0	0	0	0	0	0	0	0	0	0	0	0	0	0	0	0	0	0	0	0	0	0	0	0	0	0	0	0	0	0	0	0	0
V703	0	0	0	0	0	0	0	0	0	0	0	0	0	0	0	0	0	0	0	0	0	0	0	0	0	0	0	0	0	0	0	0	0	0	0	0	0	0	0	0	0	0	0	0	0	0	0	0	0
D704	0	0	0	0	0	0	0	0	0	0	0	0	0	0	0	0	0	0	0	0	0	0	0	0	0	0	0	0	0	0	0	0	0	0	0	0	0	0	0	0	0	0	0	0	0	0	0	0	0
A705	0	0	0	0	0	0	0	0	0	0	0	0	0	0	0	0	0	0	0	0	0	0	0	0	0	0	0	0	0	0	0	0	0	0	0	0	0	0	0	0	0	0	0	0	0	0	0	0	0
K706	0	0	0	0	0	0	0	0	0	0	0	0	0	0	0	0	0	0	0	0	0	0	0	0	0	0	0	0	0	0	0	0	0	0	0	0	0	0	0	0	0	0	0	0	0	0	0	0	0
V707	0	0	0	0	0	0	0	0	0	0	0	0	0	0	0	0	0	0	0	0	0	0	0	0	0	0	0	0	0	0	0	0	0	0	0	0	0	0	0	0	0	0	0	0	0	0	0	0	0
T708	0	0	0	0	0	0	0	0	0	0	0	0	0	0	0	0	0	0	0	0	0	0	0	0	0	0	0	0	0	0	0	0	0	0	0	0	0	0	0	0	0	0	0	0	0	0	0	0	0
D709	0	0	0	0	0	0	0	0	0	0	0	0	0	0	0	0	0	0	0	0	0	0	0	0	0	0	0	0	0	0	0	0	0	0	0	0	0	0	0	0	0	0	0	0	0	0	0	0	0
N710	0	0	0	0	0	0	0	0	0	0	0	0	0	0	0	0	0	0	0	0	0	0	0	0	0	0	0	0	0	0	0	0	0	0	0	0	0	0	0	0	0	0	0	0	0	0	0	0	0
N711	0	0	0	0	0	0	0	0	0	0	0	0	0	0	0	0	0	0	0	0	0	0	0	0	0	0	0	0	0	0	0	0	0	0	0	0	0	0	0	0	0	0	0	0	0	0	0	0	0
D712	0	0	0	0	0	0	0	0	0	0	0	0	0	0	0	0	0	0	0	0	0	0	0	0	0	0	0	0	0	0	0	0	0	0	0	0	0	0	0	0	0	0	0	0	0	0	0	0	0
G713	0	0	0	0	0	0	0	0	0	0	0	0	0	0	0	0	0	0	0	0	0	0	0	0	0	0	0	0	0	0	0	0	0	0	0	0	0	0	0	0	0	0	0	0	0	0	0	0	0
T714	0	0	0	0	0	0	0	0	0	0	0	0	0	0	0	0	0	0	0	0	0	0	0	0	0	0	0	0	0	0	0	0	0	0	0	0	0	0	0	0	0	0	0	0	0	0	0	0	0
A715	0	0	0	0	0	0	0	0	0	0	0	0	0	0	0	0	0	0	0	0	0	0	0	0	0	0	0	0	0	0	0	0	0	0	0	0	0	0	0	0	0	0	0	0	0	0	0	0	0
G716	0	0	0	0	0	0	0	0	0	0	0	0	0	0	0	0	0	0	0	0	0	0	0	0	0	0	0	0	0	0	0	0	0	0	0	0	0	0	0	0	0	0	0	0	0	0	0	0	0
V717	0	0	0	0	0	0	0	0	0	0	0	0	0	0	0	0	0	0	0	0	0	0	0	0	0	0	0	0	0	0	0	0	0	0	0	0	0	0	0	0	0	0	0	0	0	0	0	0	0
V718	0	0	0	0	0	0	0	0	0	0	0	0	0	0	0	0	0	0	0	0	0	0	0	0	0	0	0	0	0	0	0	0	0	0	0	0	0	0	0	0	0	0	0	0	0	0	0	0	0
A719	0	0	0	0	0	0	0	0	0	0	0	0	0	0	0	0	0	0	0	0	0	0	0	0	0	0	0	0	0	0	0	0	0	0	0	0	0	0	0	0	0	0	0	0	0	0	0	0	0
D720	0	0	0	0	0	0	0	0	0	0	0	0	0	0	0	0	0	0	0	0	0	0	0	0	0	0	0	0	0	0	0	0	0	0	0	0	0	0	0	0	0	0	0	0	0	0	0	0	0
A721	0	0	0	0	0	0	0	0	0	0	0	0	0	0	0	0	0	0	0	0	0	0	0	0	0	0	0	0	0	0	0	0	0	0	0	0	0	0	0	0	0	0	0	0	0	0	0	0	0
P722	0	0	0	0	0	0	0	0	0	0	0	0	0	0	0	0	0	0	0	0	0	0	0	0	0	0	0	0	0	0	0	0	0	0	0	0	0	0	0	0	0	0	0	0	0	0	0	0	0
V723	0	0	0	0	0	0	0	0	0	0	0	0	0	0	0	0	0	0	0	0	0	0	0	0	0	0	0	0	0	0	0	0	0	0	0	0	0	0	0	0	0	0	0	0	0	0	0	0	0
E724	0	0	0	0	0	0	0	0	0	0	0	0	0	0	0	0	0	0	0	0	0	0	0	0	0	0	0	0	0	0	0	0	0	0	0	0	0	0	0	0	0	0	0	0	0	0	0	0	0
G725	0	0	0	0	0	0	0	0	0	0	0	0	0	0	0	0	0	0	0	0	0	0	0	0	0	0	0	0	0	0	0	0	0	0	0	0	0	0	0	0	0	0	0	0	0	0	0	0	0
N726	0	0	0	0	0	0	0	0	0	0	0	0	0	0	0	0	0	0	0	0	0	0	0	0	0	0	0	0	0	0	0	0	0	0	0	0	0	0	0	0	0	0	0	0	0	0	0	0	0
A727	0	0	0	0	0	0	0	0	0	0	0	0	0	0	0	0	0	0	0	0	0	0	0	0	0	0	0	0	0	0	0	0	0	0	0	0	0	0	0	0	0	0	0	0	0	0	0	0	0
N728	0	0	0	0	0	0	0	0	0	0	0	0	0	0	0	0	0	0	0	0	0	0	0	0	0	0	0	0	0	0	0	0	0	0	0	0	0	0	0	0	0	0	0	0	0	0	0	0	0
V729	0	0	0	0	0	0	0	0	0	0	0	0	0	0	0	0	0	0	0	0	0	0	0	0	0	0	0	0	0	0	0	0	0	0	0	0	0	0	0	0	0	0	0	0	0	0	0	0	0
N730	0	0	0	0	0	0	0	0	0	0	0	0	0	0	0	0	0	0	0	0	0	0	0	0	0	0	0	0	0	0	0	0	0	0	0	0	0	0	0	0	0	0	0	0	0	0	0	0	0
V731	0	0	0	0	0	0	0	0	0	0	0	0	0	0	0	0	0	0	0	0	0	0	0	0	0	0	0	0	0	0	0	0	0	0	0	0	0	0	0	0	0	0	0	0	0	0	0	0	0
T732	0	0	0	0	0	0	0	0	0	0	0	0	0	0	0	0	0	0	0	0	0	0	0	0	0	0	0	0	0	0	0	0	0	0	0	0	0	0	0	0	0	0	0	0	0	0	0	0	0
L733	0	0	0	0	0	0	0	0	0	0	0	0	0	0	0	0	0	0	0	0	0	0	0	0	0	0	0	0	0	0	0	0	0	0	0	0	0	0	0	0	0	0	0	0	0	0	0	0	0
R734	0	0	0	0	0	0	0	0	0	0	0	0	0	0	0	0	0	0	0	0	0	0	0	0	0	0	0	0	0	0	0	0	0	0	0	0	0	0	0	0	0	0	0	0	0	0	0	0	0
G735	0	0	0	0	0	0	0	0	0	0	0	0	0	0	0	0	0	0	0	0	0	0	0	0	0	0	0	0	0	0	0	0	0	0	0	0	0	0	0	0	0	0	0	0	0	0	0	0	0
N736	0	0	0	0	0	0	0	0	0	0	0	0	0	0	0	0	0	0	0	0	0	0	0	0	0	0	0	0	0	0	0	0	0	0	0	0	0	0	0	0	0	0	0	0	0	0	0	0	0
P737	0	0	0	0	0	0	0	0	0	0	0	0	0	0	0	0	0	0	0	0	0	0	0	0	0	0	0	0	0	0	0	0	0	0	0	0	0	0	0	0	0	0	0	0	0	0	0	0	0
I738	0	0	0	0	0	0	0	0	0	0	0	0	0	0	0	0	0	0	0	0	0	0	0	0	0	0	0	0	0	0	0	0	0	0	0	0	0	0	0	0	0	0	0	0	0	0	0	0	0
K739	0	0	0	0	0	0	0	0	0	0	0	0	0	0	0	0	0	0	0	0	0	0	0	0	0	0	0	0	0	0	0	0	0	0	0	0	0	0	0	0	0	0	0	0	0	0	0	0	0
N740	0	0	0	0	0	0	0	0	0	0	0	0	0	0	0	0	0	0	0	0	0	0	0	0	0	0	0	0	0	0	0	0	0	0	0	0	0	0	0	0	0	0	0	0	0	0	0	0	0
M741	0	0	0	0	0	0	0	0	0	0	0	0	0	0	0	0	0	0	0	0	0	0	0	0	0	0	0	0	0	0	0	0	0	0	0	0	0	0	0	0	0	0	0	0	0	0	0	0	0
P742	0	0	0	0	0	0	0	0	0	0	0	0	0	0	0	0	0	0	0	0	0	0	0	0	0	0	0	0	0	0	0	0	0	0	0	0	0	0	0	0	0	0	0	0	0	0	0	0	0
I743	0	0	0	0	0	0	0	0	0	0	0	0	0	0	0	0	0	0	0	0	0	0	0	0	0	0	0	0	0	0	0	0	0	0	0	0	0	0	0	0	0	0	0	0	0	0	0	0	0
D744	0	0	0	0	0	0	0	0	0	0	0	0	0	0	0	0	0	0	0	0	0	0	0	0	0	0	0	0	0	0	0	0	0	0	0	0	0	0	0	0	0	0	0	0	0	0	0	0	0
V745	0	0	0	0	0	0	0	0	0	0	0	0	0	0	0	0	0	0	0	0	0	0	0	0	0	0	0	0	0	0	0	0	0	0	0	0	0	0	0	0	0	0	0	0	0	0	0	0	0
K746	0	0	0	0	0	0	0	0	0	0	0	0	0	0	0	0	0	0	0	0	0	0	0	0	0	0	0	0	0	0	0	0	0	0	0	0	0	0	0	0	0	0	0	0	0	0	0	0	0
V747	0	0	0	0	0	0	0	0	0	0	0	0	0	0	0	0	0	0	0	0	0	0	0	0	0	0	0	0	0	0	0	0	0	0	0	0	0	0	0	0	0	0	0	0	0	0	0	0	0
I748	0	0	0	0	0	0	0	0	0	0	0	0	0	0	0	0	0	0	0	0	0	0	0	0	0	0	0	0	0	0	0	0	0	0	0	0	0	0	0	0	0	0	0	0	0	0	0	0	0
E749	0	0	0	0	0	0	0	0	0	0	0	0	0	0	0	0	0	0	0	0	0	0	0	0	0	0	0	0	0	0	0	0	0	0	0	0	0	0	0	0	0	0	0	0	0	0	0	0	0
G750	0	0	0	0	0	0	0	0	0	0	0	0	0	0	0	0	0	0	0	0	0	0	0	0	0	0	0	0	0	0	0	0	0	0	0	0	0	0	0	0	0	0	0	0	0	0	0	0	0
[truncated: 65 more columns]
