# Supplementary material for: The ribosome lowers the entropic penalty of protein folding
Source: Nature. 2024 Aug 7;633(8028):232–9. doi: 10.1038/s41586-024-07784-4 (PMC11374706; doi:10.1038/s41586-024-07784-4)
Supplement: Supplementary file 5 — Source Data Fig. 2 [file 41586_2024_7784_MOESM5_ESM.xlsx]

## Sheet: 2A
Isolated			RNC
Residue	Local Rg (Angstrom)		Residue	Local Rg (Angstrom)
647	14.1		647	14.5
649	14		649	14.3
651	13.6		651	13.8
653	13.1		653	13.1
655	12.6		655	12.7
657	12.7		657	12.8
659	13		659	13.1
661	13.7		661	13.8
663	14.1		663	14.4
665	14.4		665	14.8
667	14.5		667	14.9
669	14.7		669	15.3
671	14.6		671	15.2
673	14.4		673	15
675	14.4		675	14.9
677	14.2		677	14.5
679	13.9		679	14.1
681	13.5		681	13.6
683	12.8		683	12.8
685	12.2		685	12.2
687	12.2		687	12.3
689	12.4		689	12.6
691	12.5		691	12.8
693	13		693	13.3
695	13.3		695	13.7
697	13.5		697	13.9
699	14.1		699	14.6
701	14.3		701	14.8
703	13.9		703	14.4
705	14		705	14.5
707	13.7		707	14.3
709	13.7		709	14.5
711	13.7		711	14.6
713	13.7		713	14.9
715	13.8		715	15
717	14		717	15.4
719	14.2		719	15.7
721	13.8		721	15.5
723	13.1		723	15
725	12.9		725	14.8
727	12.9		727	15
729	12.9		729	14.8
731	13.1		731	14.7
733	13.4		733	14.8
735	13.5		735	14.5
737	13.9		737	14.8
739	14.5		739	15.2
741	14		741	14.9

## Sheet: 2B
	RNC-Isolated
Residue	-TdeltaSconf (kcal/mol)	Error
646	-0.123	0.068
647	0.052	0.081
648	0.078	0.023
649	0.014	0.03
650	-0.056	0.033
651	-0.008	0.015
652	0.012	0.024
653	0.011	0.025
654	0.021	0.025
655	-0.019	0.014
656	-0.062	0.017
657	0.009	0.038
658	0.025	0.036
659	0.043	0.029
660	0.029	0.019
661	0.011	0.009
662	-0.01	0.043
663	-0.077	0.009
664	0.013	0.028
665	0.058	0.019
666	0.065	0.018
667	0.07	0.039
668	0.072	0.006
669	0.054	0.011
670	0.052	0.018
671	0.053	0.026
672	0.034	0.007
673	0.041	0.019
674	0.036	0.027
675	-0.012	0.02
676	0.01	0.047
677	0.044	0.019
678	0.033	0.039
679	0.025	0.03
680	-0.015	0.023
681	-0.084	0.048
682	0.009	0.024
683	-0.017	0.018
684	-0.078	0.032
685	-0.09	0.022
686	0	0.052
687	0.022	0.04
688	0.026	0.014
689	0.044	0.009
690	-0.012	0.009
691	0.01	0.031
692	0.044	0.029
693	0.016	0.006
694	-0.021	0.017
695	-0.014	0.023
696	-0.011	0.005
697	-0.019	0.002
698	0.02	0.029
699	0.012	0.019
700	0.016	0.002
701	0.028	0.025
702	0.033	0.008
703	0.013	0.049
704	0.092	0.031
705	0.032	0.011
706	0.011	0.024
707	-0.001	0.051
708	0.016	0.023
709	0.056	0.025
710	0.001	0.014
711	0.037	0.028
712	0.023	0.035
713	0.073	0.018
714	0.037	0.02
715	0	0.035
716	0.059	0.025
717	0.06	0.012
718	0.031	0.02
719	0.116	0.029
720	0.064	0.052
721	0.177	0.012
722	0.148	0.016
723	0.061	0.024
724	0.127	0.023
725	0.109	0.022
726	0.106	0.017
727	0.09	0.007
728	0.059	0.029
729	0.077	0.006
730	0.104	0.025
731	0.027	0.042
732	0.031	0.033
733	0.057	0.021
734	0.068	0.032
735	-0.021	0.011
736	-0.037	0.018
737	-0.017	0.059
738	0.097	0.033
739	-0.059	0.056
740	0.008	0.075
741	-0.032	0.041
742	-0.02	0.027
743	-0.048	0.024
744	-0.063	0.038
745	-0.074	0.016
746	0.015	0.009
747	-0.003	0.082
748	-0.116	0.044
749	-0.179	0.022

## Sheet: 2C
	RNC-Isolated
Residue	deltaSASA (nm^2)	Error
637	-0.04	0.027
638	0.014	0.019
639	0.019	0.015
640	0.026	0.014
641	-0.021	0.018
642	0.007	0.02
643	0.008	0.012
644	0.029	0.013
645	0.057	0.027
646	-0.003	0.044
647	0.074	0.024
648	0.044	0.019
649	0.029	0.015
650	0.047	0.017
651	0.031	0.019
652	0.02	0.017
653	0.068	0.022
654	0.01	0.006
655	0.08	0.043
656	0.036	0.021
657	0.006	0.014
658	0.027	0.013
659	0.018	0.015
660	0.024	0.01
661	0.052	0.017
662	0.064	0.032
663	0.096	0.021
664	0.089	0.04
665	0.055	0.012
666	0.018	0.009
667	0.066	0.031
668	0.053	0.024
669	0.048	0.019
670	0.068	0.024
671	0.062	0.032
672	0.055	0.024
673	0.063	0.029
674	0.088	0.036
675	0.05	0.026
676	0.025	0.024
677	0.044	0.023
678	0.056	0.047
679	0.04	0.024
680	0.108	0.063
681	0.055	0.029
682	0.056	0.03
683	0.08	0.031
684	0.047	0.035
685	0.069	0.029
686	0.021	0.022
687	0.03	0.018
688	0.015	0.018
689	0.012	0.014
690	0.008	0.023
691	0.041	0.038
692	0.024	0.026
693	0.03	0.025
694	0.037	0.019
695	0.01	0.023
696	0.055	0.036
697	0.042	0.022
698	0.077	0.034
699	0.051	0.022
700	0.059	0.022
701	0.111	0.046
702	0.106	0.042
703	0.098	0.049
704	0.045	0.031
705	0.048	0.018
706	0.135	0.046
707	0.096	0.036
708	0.06	0.029
709	0.047	0.022
710	0.079	0.03
711	0.056	0.027
712	0.079	0.013
713	0.037	0.013
714	0.093	0.028
715	0.063	0.017
716	0.061	0.017
717	0.107	0.044
718	0.143	0.028
719	0.093	0.037
720	0.133	0.017
721	0.082	0.022
722	0.122	0.035
723	0.168	0.031
724	0.087	0.031
725	0.053	0.014
726	0.084	0.022
727	0.086	0.02
728	0.113	0.016
729	0.082	0.038
730	0.1	0.036
731	0.109	0.034
732	0.077	0.039
733	0.111	0.043
734	0.154	0.043
735	0.073	0.021
736	0.063	0.039
737	0.106	0.02
738	0.119	0.043
739	0.108	0.017
740	0.087	0.028
741	0.082	0.024
742	0.054	0.024
743	0.014	0.05
744	0.065	0.027
745	-0.004	0.035
746	0.037	0.034
747	-0.015	0.019
748	0.077	0.037
749	-0.172	0.033
750	-0.736	0.015

## Sheet: 2F
Property	Value (kcal/mol)	Error
ΔH binding	-1.1	0
ΔH solv	-3	4
-TΔS solv	11.3	4.3
-TΔS conf	1.9	0.2
ΔG U	9.1	5.9

## Sheet: 2H
					Isolated
			Fractional populations, T = total								Equilibrium constants
Temp (K)	U	U_err	I	I_err	N	N_err	T	T_err	K_U_N	K_U_I	K_I_N	K_U_N_err	K_I_N_err	K_U_I_err	lnK_U_N	lnK_U_I	lnK_I_N	lnK_U_N_err	lnK_U_I_err	lnK_I_N_err	1/T
278	0.198208	0.00182723	0.400891	0.004548	0.400902	0.00456931	0.801792	0.00644693	2.02264	2.02258	1.00003	0.0296501	0.0160817	0.03245	0.704401	0.704373	2.79748e-05	0.0146591	0.0160439	0.0160813	0.00359712
283	0.259989	0.00173354	0.36596	0.00445761	0.374051	0.00316848	0.740011	0.00546896	1.43872	1.4076	1.02211	0.0155096	0.0151645	0.0242473	0.363753	0.341884	0.0218687	0.0107802	0.017226	0.0148364	0.00353357
288	0.39523	0.0016469	0.27155	0.0028392	0.33322	0.0027115	0.60477	0.00392598	0.843104	0.687068	1.2271	0.00770776	0.0162578	0.0101592	-0.170665	-0.375322	0.204657	0.00914213	0.0147864	0.0132489	0.00347222
293	0.641936	0.00203883	0.194822	0.00509259	0.163243	0.00344263	0.358064	0.00614705	0.254297	0.303491	0.837908	0.00542337	0.0281422	0.0112192	-1.36925	-1.1924	-0.176847	0.0213269	0.0369672	0.0335862	0.00341297
298	0.833885	0.00138926	0.0819872	0.00457909	0.0841278	0.00532249	0.166115	0.00702118	0.100887	0.0983196	1.02611	0.00638497	0.0865955	0.00776584	-2.29376	-2.31953	0.0257728	0.0632887	0.0789857	0.0843922	0.0033557
303	0.939758	0.00218533	0.034197	0.00424597	0.0260453	0.00450746	0.0602423	0.00619237	0.0277149	0.0363891	0.761625	0.00479684	0.162222	0.00638963	-3.58579	-3.31348	-0.272301	0.173078	0.175592	0.212995	0.00330033
					RNC
			Fractional populations, T = total													Equilibrium constants
Temp (K)	U	U_err	I1	I1_err	I2	I2_err	N	N_err	T	T_err	K_U_N	K_U_I1	K_U_I2	K_I1_N	K_I2_N	K_I1_I2	K_U_N_err	K_U_I1_err	K_U_I2_err	K_I1_N_err	K_I2_N_err	K_I1_I2_err	lnK_U_N	lnK_U_I1	lnK_U_I2	lnK_I1_N	lnK_I2_N	lnK_I1_I2	lnK_U_N_err	lnK_U_I1_err	lnK_U_I2_err	lnK_I1_N_err	lnK_I2_N_err	lnK_I1_I2_err	1/T
278	0.079794	0.0058635	0.25795	0.024624	0.51404	0.058358	0.14822	0.015718	0.92021	0.0652614	1.85753	3.2327	6.44209	0.574607	0.288343	1.99279	0.239653	0.389435	0.871193	0.0819863	0.0447947	0.295587	0.619249	1.17332	1.86285	-0.554068	-1.2436	0.689535	0.129017	0.120468	0.135235	0.142682	0.155352	0.148328	0.00359712
283	0.081965	0.0070928	0.30286	0.029339	0.42627	0.066692	0.1889	0.01866	0.91803	0.0752117	2.30464	3.69499	5.20063	0.623721	0.443146	1.40748	0.302657	0.47996	0.929828	0.0862955	0.0819953	0.259002	0.834925	1.30698	1.64878	-0.472053	-0.813855	0.341802	0.131325	0.129895	0.178791	0.138356	0.18503	0.184018	0.00353357
288	0.085793	0.007058	0.28724	0.027023	0.43634	0.064936	0.19063	0.020387	0.91421	0.0732295	2.22198	3.34806	5.08596	0.663661	0.436884	1.51908	0.299805	0.418423	0.864842	0.0945292	0.0800639	0.267453	0.798397	1.20838	1.62648	-0.409984	-0.828087	0.418104	0.134927	0.124975	0.170045	0.142436	0.183261	0.176063	0.00347222
293	0.10535	0.0072623	0.33099	0.031237	0.38648	0.069005	0.17718	0.016661	0.89465	0.0775566	1.68182	3.14181	3.66853	0.535303	0.458445	1.16765	0.196093	0.367183	0.702131	0.0713159	0.0925125	0.235812	0.519878	1.1448	1.29979	-0.624922	-0.779914	0.154992	0.116595	0.11687	0.191393	0.133225	0.201796	0.201955	0.00341297
298	0.11089	0.0057828	0.32386	0.025385	0.37896	0.048564	0.18629	0.01349	0.88911	0.0564344	1.67995	2.92055	3.41744	0.575218	0.491582	1.17014	0.149915	0.274956	0.47282	0.0613831	0.0723585	0.175779	0.518766	1.07177	1.22889	-0.553007	-0.710126	0.157119	0.0892373	0.0941454	0.138355	0.106713	0.147195	0.150221	0.0033557
303	0.15196	0.0081672	0.27299	0.024893	0.41031	0.067702	0.16474	0.016681	0.84804	0.074037	1.0841	1.79646	2.70012	0.603465	0.401501	1.50302	0.124277	0.19015	0.468564	0.0822306	0.0777282	0.283353	0.0807511	0.585818	0.993296	-0.505067	-0.912544	0.407478	0.114636	0.105847	0.173535	0.136264	0.193594	0.188522	0.00330033

## Sheet: 2I
			kcal/mol				kcal/mol/K
K_eq	ΔH	ΔH error	ΔS	ΔS error	-TΔS	-TΔS error	ΔCp	ΔCp error
[N]/[U]	-9.8	1.97	-0.032	0.007	9.55	1.98	-0.777	0.227
[I1]/[U]	-9.28	1.69	-0.029	0.006	8.71	1.69	-0.736	0.195	RNC
[I2]/[U]	-6.54	1.42	-0.02	0.005	5.83	1.43	-0.111	0.164
[Iiso]/[Uiso]	-38.13	1.56	-0.132	0.005	39.44	1.57	-1.346	0.18	Isolated
[Niso]/[Uiso]	-42.71	2.5	-0.148	0.008	44.08	2.51	-1.722	0.288
