# Supplementary material for: The ribosome lowers the entropic penalty of protein folding
Source: Nature. 2024 Aug 7;633(8028):232–9. doi: 10.1038/s41586-024-07784-4 (PMC11374706; doi:10.1038/s41586-024-07784-4)
Supplement: Supplementary file 6 — Source Data Fig. 3 [file 41586_2024_7784_MOESM6_ESM.xlsx]

## Sheet: 3A
Isolated			FLN5+31			FLN5+67
Residue	Ipara/Idia		Residue	Ipara/Idia		Residue	Ipara/Idia
646	0.834		651	0.787		651	0.99
648	0.816		653	0.839		653	1.006
649	0.823		654	0.853		654	0.904
651	0.876		655	0.841		655	0.844
652	0.884		656	0.891		656	0.874
653	0.88		657	0.936		657	0.87
654	0.856		659	0.973		659	0.908
655	0.832		660	0.959		660	0.908
656	0.807		661	0.96		661	0.92
658	0.8		662	0.97		662	0.876
659	0.795		663	1		663	0.905
661	0.797		664	0.96		665	1.012
662	0.809		665	0.984		667	1.065
663	0.817		666	0.953		669	1.078
664	0.807		668	1.024		671	0.993
665	0.812		669	1.025		672	0.977
666	0.848		671	1.089		674	0.988
668	0.869		672	1.084		675	0.982
669	0.886		673	1.055		676	0.998
671	0.874		674	1.047		678	0.984
672	0.879		675	1.058		679	0.984
673	0.859		676	1.087		680	0.964
674	0.829		678	1.049		682	0.938
675	0.784		679	0.984		683	0.885
676	0.757		680	0.949		685	0.887
677	0.76		681	0.979		686	0.973
678	0.818		682	1.058		687	1.022
679	0.863		683	1.071		688	0.993
680	0.839		684	0.985		690	0.904
681	0.797		685	0.948		692	0.903
682	0.736		686	0.925		693	0.867
683	0.731		687	1.007		694	0.858
684	0.676		688	1.038		695	0.866
685	0.708		689	1.066		697	0.908
686	0.74		690	1.075		699	0.936
687	0.781		692	1.072		701	0.901
688	0.754		693	1.074		702	0.883
689	0.707		694	1.064		703	0.86
690	0.672		695	1.042		704	0.859
692	0.65		696	1.058		706	0.875
693	0.588		697	1.029		707	0.878
694	0.556		698	1.027		708	0.866
695	0.538		700	1.014		710	0.815
696	0.591		701	1.055		712	0.805
697	0.644		702	1.071		714	0.786
698	0.639		703	1.078		715	0.724
700	0.621		704	1.066		716	0.671
701	0.536		705	1.078		717	0.654
702	0.538		706	1.071		718	0.638
703	0.539		707	1.051		720	0.542
704	0.559		708	1.041		723	0.446
706	0.559		709	1.101		726	0.37
707	0.574		710	1.088
708	0.634		711	1.042
710	0.7		712	0.937
711	0.708		714	0.932
712	0.668		715	0.898
713	0.617		716	0.871
714	0.568		717	0.853
715	0.449		718	0.809
716	0.383		720	0.635
717	0.35
718	0.352
719	0.287
720	0.26
721	0.262
722	0.273
724	0.226
725	0.191
726	0.168
728	0.151
729	0.201
730	0.172
731	0.15
732	0.122
734	0.096

## Sheet: 3B
					FLN5∆6
			Fractional populations, T = total								Equilibrium constants
Temp (K)	U	U_err	I	I_err	N	N_err	T	T_err	K_U_N	K_U_I	K_I_N	K_U_N_err	K_I_N_err	K_U_I_err	lnK_U_N	lnK_U_I	lnK_I_N	lnK_U_N_err	lnK_U_I_err	lnK_I_N_err	1/T
278	0.198208	0.00182723	0.400891	0.004548	0.400902	0.00456931	0.801792	0.00644693	2.02264	2.02258	1.00003	0.0296501	0.0160817	0.03245	0.704401	0.704373	2.79748e-05	0.0146591	0.0160439	0.0160813	0.00359712
283	0.259989	0.00173354	0.36596	0.00445761	0.374051	0.00316848	0.740011	0.00546896	1.43872	1.4076	1.02211	0.0155096	0.0151645	0.0242473	0.363753	0.341884	0.0218687	0.0107802	0.017226	0.0148364	0.00353357
288	0.39523	0.0016469	0.27155	0.0028392	0.33322	0.0027115	0.60477	0.00392598	0.843104	0.687068	1.2271	0.00770776	0.0162578	0.0101592	-0.170665	-0.375322	0.204657	0.00914213	0.0147864	0.0132489	0.00347222
293	0.641936	0.00203883	0.194822	0.00509259	0.163243	0.00344263	0.358064	0.00614705	0.254297	0.303491	0.837908	0.00542337	0.0281422	0.0112192	-1.36925	-1.1924	-0.176847	0.0213269	0.0369672	0.0335862	0.00341297
298	0.833885	0.00138926	0.0819872	0.00457909	0.0841278	0.00532249	0.166115	0.00702118	0.100887	0.0983196	1.02611	0.00638497	0.0865955	0.00776584	-2.29376	-2.31953	0.0257728	0.0632887	0.0789857	0.0843922	0.0033557
303	0.939758	0.00218533	0.034197	0.00424597	0.0260453	0.00450746	0.0602423	0.00619237	0.0277149	0.0363891	0.761625	0.00479684	0.162222	0.00638963	-3.58579	-3.31348	-0.272301	0.173078	0.175592	0.212995	0.00330033
					FLN5+34
			Fractional populations, T = total													Equilibrium constants
Temp (K)	U	U_err	I1	I1_err	I2	I2_err	N	N_err	T	T_err	K_U_N	K_U_I1	K_U_I2	K_I1_N	K_I2_N	K_I1_I2	K_U_N_err	K_U_I1_err	K_U_I2_err	K_I1_N_err	K_I2_N_err	K_I1_I2_err	lnK_U_N	lnK_U_I1	lnK_U_I2	lnK_I1_N	lnK_I2_N	lnK_I1_I2	lnK_U_N_err	lnK_U_I1_err	lnK_U_I2_err	lnK_I1_N_err	lnK_I2_N_err	lnK_I1_I2_err	1/T
278	0.079794	0.0058635	0.25795	0.024624	0.51404	0.058358	0.14822	0.015718	0.92021	0.0652614	1.85753	3.2327	6.44209	0.574607	0.288343	1.99279	0.239653	0.389435	0.871193	0.0819863	0.0447947	0.295587	0.619249	1.17332	1.86285	-0.554068	-1.2436	0.689535	0.129017	0.120468	0.135235	0.142682	0.155352	0.148328	0.00359712
283	0.081965	0.0070928	0.30286	0.029339	0.42627	0.066692	0.1889	0.01866	0.91803	0.0752117	2.30464	3.69499	5.20063	0.623721	0.443146	1.40748	0.302657	0.47996	0.929828	0.0862955	0.0819953	0.259002	0.834925	1.30698	1.64878	-0.472053	-0.813855	0.341802	0.131325	0.129895	0.178791	0.138356	0.18503	0.184018	0.00353357
288	0.085793	0.007058	0.28724	0.027023	0.43634	0.064936	0.19063	0.020387	0.91421	0.0732295	2.22198	3.34806	5.08596	0.663661	0.436884	1.51908	0.299805	0.418423	0.864842	0.0945292	0.0800639	0.267453	0.798397	1.20838	1.62648	-0.409984	-0.828087	0.418104	0.134927	0.124975	0.170045	0.142436	0.183261	0.176063	0.00347222
293	0.10535	0.0072623	0.33099	0.031237	0.38648	0.069005	0.17718	0.016661	0.89465	0.0775566	1.68182	3.14181	3.66853	0.535303	0.458445	1.16765	0.196093	0.367183	0.702131	0.0713159	0.0925125	0.235812	0.519878	1.1448	1.29979	-0.624922	-0.779914	0.154992	0.116595	0.11687	0.191393	0.133225	0.201796	0.201955	0.00341297
298	0.11089	0.0057828	0.32386	0.025385	0.37896	0.048564	0.18629	0.01349	0.88911	0.0564344	1.67995	2.92055	3.41744	0.575218	0.491582	1.17014	0.149915	0.274956	0.47282	0.0613831	0.0723585	0.175779	0.518766	1.07177	1.22889	-0.553007	-0.710126	0.157119	0.0892373	0.0941454	0.138355	0.106713	0.147195	0.150221	0.0033557
303	0.15196	0.0081672	0.27299	0.024893	0.41031	0.067702	0.16474	0.016681	0.84804	0.074037	1.0841	1.79646	2.70012	0.603465	0.401501	1.50302	0.124277	0.19015	0.468564	0.0822306	0.0777282	0.283353	0.0807511	0.585818	0.993296	-0.505067	-0.912544	0.407478	0.114636	0.105847	0.173535	0.136264	0.193594	0.188522	0.00330033
					FLN5+67
			Fractional populations, T = total													Equilibrium constants
Temp (K)	U	U_err	I1	I1_err	I2	I2_err	N	N_err	T	T_err	K_U_N	K_U_I1	K_U_I2	K_I1_N	K_I2_N	K_I1_I2	K_U_N_err	K_U_I1_err	K_U_I2_err	K_I1_N_err	K_I2_N_err	K_I1_I2_err	lnK_U_N	lnK_U_I1	lnK_U_I2	lnK_I1_N	lnK_I2_N	lnK_I1_I2	lnK_U_N_err	lnK_U_I1_err	lnK_U_I2_err	lnK_I1_N_err	lnK_I2_N_err	lnK_I1_I2_err	1/T
283	0.0869626	0.00436465	0.320223	0.0188526	0.412326	0.0257126	0.180488	0.00798197	0.913037	0.0328675	2.07547	3.68231	4.74142	0.563632	0.437731	1.28762	0.138837	0.284876	0.379545	0.0415021	0.0334644	0.110427	0.730186	1.30354	1.55634	-0.573354	-0.826151	0.252798	0.0668942	0.0773635	0.0800487	0.0736334	0.0764497	0.0857603	0.00353357
288	0.120968	0.00552486	0.318396	0.0228928	0.38932	0.0326616	0.171315	0.0107137	0.879032	0.0412994	1.41621	2.63207	3.21838	0.538057	0.440037	1.22275	0.109671	0.2242	0.30742	0.0512728	0.0460447	0.135101	0.347981	0.967772	1.16888	-0.619791	-0.820897	0.201106	0.0774399	0.0851799	0.0955202	0.0952925	0.104638	0.110489	0.00347222
293	0.201698	0.00450897	0.255249	0.0133216	0.355384	0.0242695	0.187669	0.00836854	0.798302	0.0289225	0.930443	1.2655	1.76196	0.735238	0.528074	1.3923	0.0464122	0.071851	0.126609	0.0504714	0.04307	0.119669	-0.0720947	0.235466	0.566424	-0.307561	-0.638519	0.330958	0.0498818	0.0567769	0.0718569	0.0686463	0.0815605	0.0859508	0.00341297
298	0.351583	0.00609603	0.170085	0.011327	0.313047	0.0330512	0.165284	0.0136121	0.648417	0.0374963	0.470113	0.48377	0.890392	0.97177	0.527984	1.84053	0.0395654	0.0332911	0.0952658	0.102923	0.0706975	0.229749	-0.754782	-0.726146	-0.116093	-0.0286356	-0.638689	0.610053	0.0841615	0.068816	0.106993	0.105913	0.133901	0.124827	0.0033557
303	0.573243	0.00322542	0.23401	0.00930011	0.114658	0.0245083	0.0780888	0.00612517	0.426757	0.0269196	0.136223	0.408221	0.200016	0.333698	0.681061	0.489969	0.0107126	0.0163855	0.0427686	0.0293428	0.15507	0.106527	-1.99346	-0.895946	-1.60936	-1.09752	-0.384104	-0.713414	0.0786401	0.0401386	0.213826	0.0879321	0.227689	0.217415	0.00330033
Inset:		FLN5+34				FLN5+67
	RNC-iso	Value	Error		RNC-iso	Value	Error
	ΔΔH	32.91	3.18291		ΔΔH	11.38	2.84886
	-TΔΔS	-34.53	3.19695		-TΔΔS	-10.1	2.84886

## Sheet: 3C
all kcal/mol		∆G(Iiso-U)	1.37
	FLN5+X	∆G(I1-U)	error	∆G(I2-U)	error	∆∆G(I-U,RNC-iso,I1)	error	∆∆G(I-U,RNC-iso,I2)	error	∆∆G binding (I1)	∆∆G binding (I1) error	∆∆G binding (I2)	∆∆G binding (I2) error	∆∆G entropy (I1)	∆∆G entropy (I1) error	∆∆G entropy (I2)	∆∆G entropy (I2) error
	31	0.326	0.148	1.248	0.156	-1.04746	0.151653	-0.125455	0.15947	-0.0716945	0.0213922	-0.0884917	0.0338988	-0.975761	0.148	-0.0369634	0.156
	34	-0.504	0.099	-0.553	0.131	-1.87746	0.104382	-1.92646	0.131	-0.0722885	0.016498	-0.0760308	0.0198974	-1.80517	0.099	-1.85042	0.131
	37	-0.533	0.203	-0.915	0.154	-1.90646	0.205679	-2.28846	0.154	-0.0573033	0.0180105	-0.0530732	0.0126595	-1.84915	0.203	-2.23538	0.154
	42	-0.712	0.302	-1.272	0.232	-2.08546	0.303807	-2.64546	0.232	-0.0475558	0.0231026	-0.0279021	0.00692959	-2.0379	0.302	-2.61755	0.232
(upper bound)	47	-2.77684	0	-2.6887	0	-4.1503	0.0330857	-4.06215	0	-0.0511747	0.0094623	-0.026449	0.00569087	-4.09912	0	-4.0357	0
