# Supplementary material for: The ribosome lowers the entropic penalty of protein folding
Source: Nature. 2024 Aug 7;633(8028):232–9. doi: 10.1038/s41586-024-07784-4 (PMC11374706; doi:10.1038/s41586-024-07784-4)
Supplement: Supplementary file 7 — Source Data Fig. 4 [file 41586_2024_7784_MOESM7_ESM.xlsx]

## Sheet: 4E
					Isolated I27
		Fractional populations				Equilibrium constants
Temp (K)	U	U_err	N	N_err	K_U_N	K_U_N_err	lnK_U_N	lnK_U_N_err	1/T
278	0.127419	0.00615918	0.872581	0.00609687	6.84815	0.334467	1.92398	0.0488405	0.00359712
283	0.122959	0.00703703	0.877041	0.00527591	7.13277	0.410462	1.9647	0.0575459	0.00353357
288	0.123571	0.00598896	0.876429	0.0055086	7.0925	0.346621	1.95904	0.0488715	0.00347222
293	0.165816	0.00642993	0.834184	0.00552624	5.03079	0.197908	1.61558	0.0393393	0.00341297
298	0.255209	0.00496454	0.744791	0.00523718	2.91835	0.0603653	1.07102	0.0206847	0.0033557
303	0.455823	0.00517801	0.544177	0.00610268	1.19383	0.0190568	0.177171	0.0159627	0.00330033
308	0.733227	0.00692412	0.266773	0.00589351	0.363834	0.00874131	-1.01106	0.0240256	0.00324675
313	0.915701	0.00887246	0.0842993	0.00966782	0.0920599	0.0105955	-2.38532	0.115093	0.00319489
					RNC I27+34
		Fractional populations				Equilibrium constants
Temp (K)	U	U_err	N	N_err	K_U_N	K_U_N_err	lnK_U_N	lnK_U_N_err	1/T
283	0.058	0.019	0.115	0.021	1.98276	0.743623	0.684489	0.375045	0.00353357
288	0.062	0.024	0.126	0.025	2.03226	0.884001	0.709148	0.434984	0.00347222
293	0.047	0.033	0.111	0.019	2.3617	1.70678	0.859383	0.722691	0.00341297
298	0.08	0.008	0.084	0.016	1.05	0.225887	0.0487902	0.215131	0.0033557
303	0.024	0.008	0.057	0.009	2.375	0.875992	0.864997	0.368839	0.00330033

## Sheet: 4F
				kcal/mol				kcal/mol/K
	K_eq	ΔH	ΔH error	ΔS	ΔS error	-TΔS	-TΔS error	ΔCp	ΔCp error
RNC	[N]/[U]	1.89	10.09	0.007	0.034	-2.22	10.07	0.56	1.674
Isolated	[Niso]/[Uiso]	-26.91	0.5	-0.088	0.002	26.31	0.5	-1.959	0.085

## Sheet: 4G
					RNC HRAS1-81
		Fractional populations				Equilibrium constants
Temp (K)	U	U_err	I1	I1_err	K_U_I1	K_U_I1_err	lnK_U_I1	lnK_U_I1_err	1/T
283	0.332473	0.012683	0.667527	0.0457969	2.00776	0.157608	0.697022	0.0784991	0.00353357
288	0.331752	0.0120737	0.668248	0.0433257	2.0143	0.149765	0.700271	0.0743508	0.00347222
293	0.336628	0.0175134	0.663372	0.0697591	1.97063	0.231203	0.678355	0.117324	0.00341297
298	0.404276	0.0107556	0.595724	0.0416268	1.47356	0.110177	0.387681	0.0747693	0.0033557
303	0.412656	0.0178914	0.587344	0.0709987	1.42333	0.182785	0.352998	0.128421	0.00330033

## Sheet: 4H
				kcal/mol				kcal/mol/K
	K_eq	ΔH	ΔH error	ΔS	ΔS error	-TΔS	-TΔS error	ΔCp	ΔCp error
RNC	[I1]/[U]	-5.31	1.96	-0.017	0.007	5.02	1.96	-0.366	0.326
