# Supplementary material for: The ribosome lowers the entropic penalty of protein folding
Source: Nature. 2024 Aug 7;633(8028):232–9. doi: 10.1038/s41586-024-07784-4 (PMC11374706; doi:10.1038/s41586-024-07784-4)
Supplement: Supplementary file 8 — Source Data Fig. 5 [file 41586_2024_7784_MOESM8_ESM.xlsx]

## Sheet: 5A
All kcal/mol, and free energies (stabilities) are native/unfolded
		FLN5+34 mutants
Mutant	Isolated ΔG	Isolated error	RNC ΔG	RNC error
V664A/F665A	-5.36	0.25	0.233228	0.067166
V707A	-5.1	0.25	0.897673	0.0485368
P742A	-2.58	0	0.859674	0.153316
E6	-2.58	0.32	-0.0545823	0.08238
		FLN5+67 mutants
Mutant	Isolated ΔG	Isolated error	RNC ΔG	RNC error
V664A/F665A	-5.35921	0.253876	-0.943537	0.0827107
F672A	-0.748919	0.00975532	0.446926	0.049834
I674A	-1.09809	0.0194215	0.420438	0.0317203
I695A	-1.74707	0.139422	-0.569476	0.0590165
V707A	-5.09747	0.252019	-1.02269	0.127981
Y719A	-0.807792	0.0297063	0.146597	0.0622961
Y727A	-0.833228	0.0164985	0.487689	0.0481817

## Sheet: 5B-C
All kcal/mol, and free energies (stabilities) are native/unfolded, ΔΔG = mutant-WT
				FLN5+34 mutants
Mutant	Isolated ΔG	Isolated error	RNC ΔG	RNC error	Linker	Isolated ΔΔG	Isolated error	RNC ΔΔG	RNC error	ΔΔΔG	ΔΔΔG error		WT stabilities	ΔG	Error
V664A/F665A	-5.36	0.25	0.233228	0.067166	34	1.22	0.353553	0.540403	0.0854594	-0.679597	0.363735		FLN5+34	-0.31	0.05
V707A	-5.1	0.25	0.897673	0.0485368	34	1.48	0.353553	1.20485	0.0717486	-0.275152	0.36076		FLN5+67	-2.33	0.24
P742A	-2.58	0	0.859674	0.153316	34	4	0.25	1.16685	0.162166	-2.83315	0.297989		Isolated	-6.58	0.25
E6	-2.58	0.32	-0.0545823	0.08238	34	4	0.406079	0.252592	0.0978698	-3.74741	0.417706
				FLN5+67 mutants
Mutant	Isolated ΔG	Isolated error	RNC ΔG	RNC error	Linker	Isolated ΔΔG	Isolated error	RNC ΔΔG	RNC error	ΔΔΔG	ΔΔΔG error
F672A	-0.748919	0.00975532	0.446926	0.049834	67	5.83108	0.25019	2.77693	0.245119	-3.05416	0.350255
I674A	-1.09809	0.0194215	0.420438	0.0317203	67	5.48191	0.250753	2.75044	0.242087	-2.73147	0.348545
I695A	-1.74707	0.139422	-0.569476	0.0590165	67	4.83293	0.286249	1.76052	0.24715	-3.0724	0.378182
Y719A	-0.807792	0.0297063	0.146597	0.0622961	67	5.77221	0.251759	2.4766	0.247953	-3.29561	0.35336
Y727A	-0.833228	0.0164985	0.487689	0.0481817	67	5.74677	0.250544	2.81769	0.244789	-2.92908	0.350277
				FLN5+67 mutants in 2.5M urea (panel C)				in 2.5M urea
Mutant	Isolated ΔΔG	Isolated error	RNC ΔΔG	RNC error	RNC+urea ΔΔG	error		WT stabilities	ΔG	Error
F672A	5.83108	0.25019	2.77693	0.245119	2.96583	0.0500992		FLN5+67	-0.6	0.05
I674A	5.48191	0.250753	2.75044	0.242087	3.42123	0.0500992
I695A	4.83293	0.286249	1.76052	0.24715	2.76231	0.0500992
Y719A	5.77221	0.251759	2.4766	0.247953	3.27723	0.0500992

## Sheet: 5D
					FLN5∆6
			Fractional populations, T = total								Equilibrium constants
Temp (K)	U	U_err	I	I_err	N	N_err	T	T_err	K_U_N	K_U_I	K_I_N	K_U_N_err	K_I_N_err	K_U_I_err	lnK_U_N	lnK_U_I	lnK_I_N	lnK_U_N_err	lnK_U_I_err	lnK_I_N_err	1/T
278	0.198208	0.00182723	0.400891	0.004548	0.400902	0.00456931	0.801792	0.00644693	2.02264	2.02258	1.00003	0.0296501	0.0160817	0.03245	0.704401	0.704373	2.79748e-05	0.0146591	0.0160439	0.0160813	0.00359712
283	0.259989	0.00173354	0.36596	0.00445761	0.374051	0.00316848	0.740011	0.00546896	1.43872	1.4076	1.02211	0.0155096	0.0151645	0.0242473	0.363753	0.341884	0.0218687	0.0107802	0.017226	0.0148364	0.00353357
288	0.39523	0.0016469	0.27155	0.0028392	0.33322	0.0027115	0.60477	0.00392598	0.843104	0.687068	1.2271	0.00770776	0.0162578	0.0101592	-0.170665	-0.375322	0.204657	0.00914213	0.0147864	0.0132489	0.00347222
293	0.641936	0.00203883	0.194822	0.00509259	0.163243	0.00344263	0.358064	0.00614705	0.254297	0.303491	0.837908	0.00542337	0.0281422	0.0112192	-1.36925	-1.1924	-0.176847	0.0213269	0.0369672	0.0335862	0.00341297
298	0.833885	0.00138926	0.0819872	0.00457909	0.0841278	0.00532249	0.166115	0.00702118	0.100887	0.0983196	1.02611	0.00638497	0.0865955	0.00776584	-2.29376	-2.31953	0.0257728	0.0632887	0.0789857	0.0843922	0.0033557
303	0.939758	0.00218533	0.034197	0.00424597	0.0260453	0.00450746	0.0602423	0.00619237	0.0277149	0.0363891	0.761625	0.00479684	0.162222	0.00638963	-3.58579	-3.31348	-0.272301	0.173078	0.175592	0.212995	0.00330033
					FLN5+34
			Fractional populations, T = total													Equilibrium constants
Temp (K)	U	U_err	I1	I1_err	I2	I2_err	N	N_err	T	T_err	K_U_N	K_U_I1	K_U_I2	K_I1_N	K_I2_N	K_I1_I2	K_U_N_err	K_U_I1_err	K_U_I2_err	K_I1_N_err	K_I2_N_err	K_I1_I2_err	lnK_U_N	lnK_U_I1	lnK_U_I2	lnK_I1_N	lnK_I2_N	lnK_I1_I2	lnK_U_N_err	lnK_U_I1_err	lnK_U_I2_err	lnK_I1_N_err	lnK_I2_N_err	lnK_I1_I2_err	1/T
278	0.079794	0.0058635	0.25795	0.024624	0.51404	0.058358	0.14822	0.015718	0.92021	0.0652614	1.85753	3.2327	6.44209	0.574607	0.288343	1.99279	0.239653	0.389435	0.871193	0.0819863	0.0447947	0.295587	0.619249	1.17332	1.86285	-0.554068	-1.2436	0.689535	0.129017	0.120468	0.135235	0.142682	0.155352	0.148328	0.00359712
283	0.081965	0.0070928	0.30286	0.029339	0.42627	0.066692	0.1889	0.01866	0.91803	0.0752117	2.30464	3.69499	5.20063	0.623721	0.443146	1.40748	0.302657	0.47996	0.929828	0.0862955	0.0819953	0.259002	0.834925	1.30698	1.64878	-0.472053	-0.813855	0.341802	0.131325	0.129895	0.178791	0.138356	0.18503	0.184018	0.00353357
288	0.085793	0.007058	0.28724	0.027023	0.43634	0.064936	0.19063	0.020387	0.91421	0.0732295	2.22198	3.34806	5.08596	0.663661	0.436884	1.51908	0.299805	0.418423	0.864842	0.0945292	0.0800639	0.267453	0.798397	1.20838	1.62648	-0.409984	-0.828087	0.418104	0.134927	0.124975	0.170045	0.142436	0.183261	0.176063	0.00347222
293	0.10535	0.0072623	0.33099	0.031237	0.38648	0.069005	0.17718	0.016661	0.89465	0.0775566	1.68182	3.14181	3.66853	0.535303	0.458445	1.16765	0.196093	0.367183	0.702131	0.0713159	0.0925125	0.235812	0.519878	1.1448	1.29979	-0.624922	-0.779914	0.154992	0.116595	0.11687	0.191393	0.133225	0.201796	0.201955	0.00341297
298	0.11089	0.0057828	0.32386	0.025385	0.37896	0.048564	0.18629	0.01349	0.88911	0.0564344	1.67995	2.92055	3.41744	0.575218	0.491582	1.17014	0.149915	0.274956	0.47282	0.0613831	0.0723585	0.175779	0.518766	1.07177	1.22889	-0.553007	-0.710126	0.157119	0.0892373	0.0941454	0.138355	0.106713	0.147195	0.150221	0.0033557
303	0.15196	0.0081672	0.27299	0.024893	0.41031	0.067702	0.16474	0.016681	0.84804	0.074037	1.0841	1.79646	2.70012	0.603465	0.401501	1.50302	0.124277	0.19015	0.468564	0.0822306	0.0777282	0.283353	0.0807511	0.585818	0.993296	-0.505067	-0.912544	0.407478	0.114636	0.105847	0.173535	0.136264	0.193594	0.188522	0.00330033
					FLN5+34 + 1.5M urea
			Fractional populations, T = total													Equilibrium constants
Temp (K)	U	U_err	I1	I1_err	I2	I2_err	N	N_err	T	T_err	K_U_N	K_U_I1	K_U_I2	K_I1_N	K_I2_N	K_I1_I2	K_U_N_err	K_U_I1_err	K_U_I2_err	K_I1_N_err	K_I2_N_err	K_I1_I2_err	lnK_U_N	lnK_U_I1	lnK_U_I2	lnK_I1_N	lnK_I2_N	lnK_I1_I2	lnK_U_N_err	lnK_U_I1_err	lnK_U_I2_err	lnK_I1_N_err	lnK_I2_N_err	lnK_I1_I2_err	1/T
283	0.0854678	0.00402091	0.487316	0.0410258	0.257474	0.095674	0.169743	0.0193334	0.914532	0.105879	1.98604	5.70175	3.01252	0.348322	0.659263	0.528351	0.244744	0.549881	1.12835	0.0493344	0.256223	0.201304	0.686145	1.74077	1.10278	-1.05463	-0.416633	-0.637995	0.123232	0.0964408	0.374554	0.141635	0.388652	0.381005	0.00353357
288	0.10138	0.00476543	0.472831	0.0329253	0.273523	0.0803752	0.152265	0.0219569	0.89862	0.0895899	1.50192	4.66393	2.69799	0.322029	0.556681	0.57848	0.227796	0.391838	0.802888	0.051568	0.182217	0.174695	0.406746	1.53986	0.992508	-1.13311	-0.585762	-0.547351	0.15167	0.0840146	0.297587	0.160135	0.327327	0.301989	0.00347222
293	0.144156	0.00425471	0.367654	0.0217073	0.287672	0.0496637	0.200518	0.0128417	0.855844	0.055701	1.39098	2.55039	1.99556	0.545397	0.697036	0.782452	0.0980871	0.168348	0.349513	0.0475076	0.128349	0.142764	0.330008	0.936248	0.690926	-0.606241	-0.360918	-0.245322	0.0705166	0.0660088	0.175145	0.0871064	0.184136	0.182457	0.00341297
298	0.24508	0.00336192	0.378816	0.0230397	0.208086	0.0678456	0.168018	0.0144728	0.75492	0.073098	0.685563	1.54568	0.849055	0.443534	0.807442	0.549308	0.0597975	0.0963705	0.277075	0.0467691	0.272295	0.182189	-0.377515	0.435466	-0.163631	-0.812981	-0.213884	-0.599097	0.087224	0.0623482	0.326334	0.105446	0.337232	0.33167	0.0033557
303	0.448315	0.00258313	0.268951	0.0109552	0.136094	0.0429157	0.14664	0.00968972	0.551685	0.0453394	0.327092	0.599914	0.303567	0.545232	1.0775	0.506017	0.0216956	0.0246797	0.0957425	0.0423232	0.347157	0.160893	-1.11751	-0.510969	-1.19215	-0.606544	0.0746403	-0.681185	0.0663289	0.0411388	0.315392	0.0776242	0.322188	0.317959	0.00330033
Inset:		FLN5+34				FLN5+34 + 1.5M urea
	RNC-iso	Value	Error		RNC-iso	Value	Error
	ΔΔH	32.91	3.18291		ΔΔH	19.4	3.87448
	-TΔΔS	-34.53	3.19695		-TΔΔS	-20.56	3.88094
