# Supplementary material for: The ribosome lowers the entropic penalty of protein folding
Source: Nature. 2024 Aug 7;633(8028):232–9. doi: 10.1038/s41586-024-07784-4 (PMC11374706; doi:10.1038/s41586-024-07784-4)
Supplement: Supplementary file 9 — Source Data Extended Data Fig. 1 [file 41586_2024_7784_MOESM9_ESM.xlsx]

## Sheet: 1D
Isolated A3A3 C657							RNC A3A3 C657							Isolated A3A3 C699							RNC A3A3 C699							Isolated A3A3 C706							RNC A3A3 C706							Isolated A3A3 C734							RNC A3A3 C734
Residue	R2Hdia (s-1)	R2MQdia (s-1)	Ipara/Idia	±	Γ2 (s-1)	±	Residue	R2Hdia (s-1)	R2MQdia (s-1)	Ipara/Idia	±	Γ2 (s-1)	±	Residue	R2Hdia (s-1)	R2MQdia (s-1)	Ipara/Idia	±	Γ2 (s-1)	±	Residue	R2Hdia (s-1)	R2MQdia (s-1)	Ipara/Idia	±	Γ2 (s-1)	±	Residue	R2Hdia (s-1)	R2MQdia (s-1)	Ipara/Idia	±	Γ2 (s-1)	±	Residue	R2Hdia (s-1)	R2MQdia (s-1)	Ipara/Idia	±	Γ2 (s-1)	±	Residue	R2Hdia (s-1)	R2MQdia (s-1)	Ipara/Idia	±	Γ2 (s-1)	±	Residue
645	144.466	116.559	0.529551	0.586392	25.4184	28.7097	650	137.426	98.8251	0.261457	0.287659	53.4264	59.9562	645	115.645	119.996	0.944781	0.433488	2.18503	1.00255	650	154.609	130.714	0.898447	0.261114	4.3123	1.31594	645	101.662	98.756	0.763931	0.253815	8.98108	3.04362	650	172.188	112.598	0.770372	0.347653	10.4332	4.80244	645	102.818	98.0522	0.938071	0.307463	2.18503	0.71617	650
646	73.8683	54.3433	0.288916	0.122667	34.2408	14.8286	652	124.203	104.423	0.246453	0.145134	55.5661	33.3769	646	78.9545	57.2178	0.858797	0.0956033	3.79004	0.438792	652	124.699	102.474	0.870795	0.10598	4.97696	0.636004	646	70.8052	54.5977	0.743535	0.0752011	7.13502	0.736068	652	128.343	104.624	0.952407	0.145465	3.65144	0.557697	646	62.9387	55.292	0.897443	0.0862776	2.4518	0.245138	652
650	79.7053	65.2917	0.189009	0.174787	52.4733	50.4659	661	133.838	94.3452	0.328137	0.0949151	42.702	12.5988	648	47.5637	40.0522	0.653198	0.036496	8.02719	0.457471	654	270.409	167.978	1.11585	0.708409	3.65144	2.31814	648	46.0652	38.9997	0.678565	0.0354575	7.09905	0.37837	654	364.133	218.721	0.878789	0.618394	7.14265	5.27752	648	47.0705	39.6375	0.78611	0.0391228	4.36633	0.221647	653
651	89.7836	67.5537	0.24033	0.274527	45.736	53.2886	662	113.82	103.795	0.276141	0.105134	49.411	19.1882	650	78.5712	65.3577	0.850985	0.128811	4.23576	0.666799	655	114.29	108.845	0.868654	0.123144	4.96695	0.739342	650	71.4492	60.284	0.790853	0.0977398	5.84186	0.736423	655	121.071	134.118	0.937079	0.161186	3.65144	0.62808	650	71.754	60.0704	0.909366	0.11399	2.18503	0.273896	654
652	70.4094	49.9262	0.260718	0.0862247	35.9112	12.1141	663	138.139	103.506	0.39725	0.128785	36.0709	11.9277	651	82.627	71.245	1.01303	0.194927	2.18503	0.420442	656	89.8637	96.8647	0.874449	0.0924142	4.0474	0.449128	651	78.9199	66.9128	0.885264	0.130304	3.21566	0.492254	656	106.993	101.96	0.934433	0.124299	3.65144	0.485717	651	77.1669	67.0353	0.975023	0.15556	2.18503	0.34861	655
653	92.611	67.7799	0.234547	0.187509	47.0833	38.3938	664	82.3003	78.1314	0.36093	0.107408	31.9856	9.70891	652	58.2954	46.8474	0.872602	0.0533367	2.81854	0.179171	658	112.009	91.4565	0.83563	0.117897	5.92004	0.877003	653	89.1395	66.2091	0.843584	0.104676	4.67266	0.602997	658	110.7	95.6458	0.853321	0.150317	5.31146	0.982427	652	53.5265	44.3059	0.924004	0.0539072	2.18503	0.127477	656
660	64.8896	48.9554	0.119903	0.110359	60.505	57.9167	667	224.134	124.04	0.509067	0.159903	30.3193	9.71404	654	106.723	101.825	0.928805	0.376399	2.18503	0.885487	659	105.144	99.6749	0.869429	0.0694545	4.54934	0.381596	654	102.491	89.2401	0.829824	0.268358	5.98006	2.01126	660	103.93	88.1876	0.863777	0.140267	4.6732	0.796813	653	92.7053	65.4802	0.913134	0.11433	2.18503	0.273579	658
661	52.6594	39.427	0.113987	0.0525916	54.5201	26.1608	668	116.405	99.1832	0.719653	0.0776462	11.5002	1.26561	656	49.5963	48.1575	0.805255	0.0429082	4.32326	0.239581	660	102.474	110.839	0.842176	0.0983967	5.75066	0.70548	655	53.7464	44.3844	0.827306	0.0535949	3.75553	0.253024	661	104.141	85.0743	0.934345	0.0846371	3.65144	0.330763	654	106.186	90.1574	0.980559	0.332316	2.18503	0.740519	659
662	51.8897	35.6194	0.0148787	0.0492936	64.4815	213.629	670	95.0897	72.9132	0.590642	0.100151	15.9613	2.76057	658	61.8046	46.8034	0.844238	0.0659619	3.58951	0.291674	661	95.0599	99.1926	0.801319	0.0566038	6.84812	0.507926	656	48.2172	45.0002	0.827888	0.0409028	3.61507	0.185751	662	103.836	88.9699	0.908486	0.0846587	3.65144	0.340265	655	53.6427	46.7029	0.896222	0.0595119	2.18893	0.151166	660
663	54.4595	48.5942	0.128629	0.0694331	54.9376	30.8413	671	109.519	100.459	0.572943	0.0882004	19.6419	3.08421	660	58.5184	43.244	0.795391	0.0576986	4.64519	0.343707	662	99.422	91.3889	0.882544	0.0618512	3.88305	0.285742	658	57.3246	43.7907	0.833904	0.0550463	3.65377	0.250834	663	108.291	90.7386	0.945946	0.123211	3.65144	0.475605	656	48.2517	47.0171	0.885186	0.0442548	2.3514	0.12226	661
665	46.9323	44.3781	0.194406	0.0577391	38.3762	11.8538	672	103.918	109.349	0.65542	0.116663	14.8568	2.69736	661	47.5166	37.1525	0.754082	0.027594	5.02925	0.187715	663	118.667	90.6177	0.911662	0.101526	3.65144	0.406638	660	53.1997	39.4458	0.80011	0.0482306	4.20393	0.26355	667	152.405	122.786	0.833843	0.15932	7.21435	1.44735	658	56.2628	43.8252	0.897101	0.0609088	2.14645	0.151563	662
666	54.6134	93.4561	0.686305	0.0823754	9.94295	1.2173	673	124.121	95.1526	0.714699	0.111956	11.7968	1.88489	662	48.1606	32.9742	0.808143	0.0247722	3.5693	0.113787	664	100.451	110.626	0.838914	0.0646004	5.69482	0.460455	661	45.5625	36.0309	0.812635	0.0279515	3.54879	0.126947	668	113.927	102.721	0.899039	0.0767628	3.66203	0.32831	660	53.8061	40.1307	0.878419	0.0545611	2.43534	0.157317	663
667	79.2718	67.9024	0.595689	0.107599	14.4668	2.6654	674	87.8546	86.5509	0.58371	0.0838644	16.9123	2.47848	663	48.5345	40.4449	0.786141	0.0387524	4.45371	0.223934	667	181.097	129.123	0.992849	0.132926	3.65144	0.488866	662	47.1082	33.2318	0.866296	0.0268862	2.36644	0.0763821	670	78.2068	93.1576	0.946884	0.102306	3.65144	0.394521	661	44.1959	34.9785	0.863897	0.0300465	2.41638	0.087404	664
668	48.8738	43.021	0.394992	0.0559992	19.6774	2.84551	675	104.948	98.1088	0.69476	0.116661	12.3526	2.11568	664	46.194	40.1181	0.74777	0.0316248	5.30597	0.228889	668	119.514	97.8166	0.903789	0.054497	3.65144	0.220175	663	48.745	40.1307	0.824177	0.0383893	3.54419	0.171688	671	95.7934	92.8435	0.951951	0.114221	3.65144	0.438122	662	46.8034	32.349	0.8921	0.0276678	1.84487	0.0595059	667
670	42.7445	40.049	0.336241	0.0491242	21.9504	3.27104	677	102.809	93.1137	0.653077	0.0834973	14.2127	1.85346	665	45.4243	40.5674	0.702114	0.0366814	6.51303	0.347074	670	80.5866	93.1262	0.857118	0.0813136	4.24327	0.42268	664	46.1469	37.6991	0.80479	0.0304931	3.81256	0.150234	672	71.9048	85.3194	0.903412	0.131576	3.65144	0.531807	663	48.2988	39.8731	0.89397	0.0417235	2.01454	0.0977838	668
672	47.6548	44.2902	0.522789	0.0683286	13.1937	1.75891	679	141.215	99.8555	0.864504	0.17089	5.27923	1.09575	666	46.5113	41.5727	0.832552	0.0191425	3.3451	0.0799889	671	95.2719	98.3538	0.83372	0.0743656	5.67715	0.531707	665	42.688	40.6993	0.775661	0.0346576	4.49969	0.205073	673	106.211	91.568	0.88247	0.108854	4.05897	0.525712	664	45.1761	37.7211	0.869765	0.0338265	1.91844	0.0775957	670
673	55.7821	42.1382	0.53802	0.0693779	13.0049	1.71052	681	129.371	106.079	0.700744	0.1769	13.1147	3.37698	667	77.8455	72.1875	0.913594	0.0805308	2.18503	0.192605	672	83.813	113.291	0.828558	0.0940746	5.84471	0.696789	667	74.572	71.088	0.818085	0.0614303	5.37114	0.419454	674	91.1627	80.1703	0.892344	0.09981	3.3654	0.395247	665	43.5865	40.6114	0.857221	0.0382426	2.70477	0.125493	671
674	54.0857	36.9734	0.48844	0.0514655	14.2915	1.53597	682	103.38	90.1134	0.834662	0.0740584	5.82219	0.542425	668	47.0014	45.2923	0.856127	0.0390743	2.93701	0.139409	673	112.4	114.902	0.751252	0.0786493	9.75399	1.04158	668	45.33	41.2397	0.856627	0.0352509	2.77651	0.118826	675	107.273	97.1883	0.85523	0.111585	5.21489	0.714423	667	70.0701	68.8731	0.788573	0.0616047	6.17649	0.492168	672
675	48.0067	42.5497	0.518089	0.0620686	13.2221	1.61572	684	146.452	125.921	0.791963	0.147736	9.27098	1.76404	670	41.9277	39.0657	0.711351	0.0317768	5.97555	0.272273	674	97.4176	108.196	0.635525	0.0596438	14.8871	1.42509	670	39.471	39.4678	0.784876	0.0303359	4.09957	0.16162	677	112.758	103.302	0.765149	0.0843894	9.34317	1.05108	668	46.3354	41.6984	0.947261	0.0395454	2.18503	0.0912189	673
676	49.0937	45.2735	0.451466	0.0587679	16.8631	2.239	685	97.4176	120.188	0.70774	0.378171	12.1439	6.61873	672	45.7384	45.2012	0.673557	0.0415391	7.66963	0.482456	675	108.746	105.575	0.644419	0.0738911	15.0057	1.75501	672	45.3992	43.533	0.784988	0.0400598	4.50538	0.234519	678	98.7151	86.4849	0.688324	0.105434	11.9481	1.86675	670	39.5527	39.2448	0.901835	0.0343272	2.18503	0.0831706	674
677	49.1659	35.3712	0.488524	0.0447803	13.5797	1.26967	686	108.746	93.6949	0.783734	0.123293	8.1317	1.30483	673	55.8041	42.1005	0.659249	0.0426374	8.47092	0.55882	677	105.069	139.638	0.557975	0.0564484	20.2191	2.08641	673	53.3505	40.0176	0.763652	0.039503	5.15781	0.272145	679	127.382	109.192	0.843281	0.151797	6.21068	1.17387	672	46.3102	41.5193	0.907522	0.0451291	2.18503	0.108657	675
678	56.8126	44.3404	0.662691	0.0776907	8.59393	1.02766	687	151.434	106.55	0.677031	0.116807	15.035	2.64584	674	53.4448	35.9744	0.54367	0.0286583	11.7558	0.632071	678	93.932	117.78	0.556836	0.0764567	19.4116	2.71863	674	51.8991	35.9995	0.731552	0.0305177	5.68806	0.242031	681	140.819	129.167	0.670715	0.1485	16.0466	3.62385	673	53.5359	40.1181	0.915594	0.0460159	2.18503	0.109815	677
679	69.159	57.6891	0.860416	0.152886	3.59876	0.665037	688	120.555	97.3014	0.892754	0.111655	3.89527	0.511533	675	47.4915	42.3455	0.457907	0.0332166	15.9159	1.17763	679	133.651	106.605	0.670054	0.102141	15.3309	2.38373	675	44.4284	41.5633	0.655664	0.0324107	7.87024	0.396822	682	99.2775	83.7297	0.644684	0.0628915	14.0088	1.39394	674	51.8426	34.834	0.864615	0.0333821	2.53405	0.101751	678
680	56.555	51.9274	0.774947	0.105116	5.53955	0.766431	689	102.341	93.742	0.833468	0.100996	5.92998	0.754499	676	48.5565	43.3446	0.320645	0.0311486	24.8751	2.46479	680	88.8348	142.112	0.396874	0.0805591	31.355	6.49184	676	45.6913	42.1916	0.553833	0.0290473	11.509	0.615693	684	99.4408	94.3232	0.546512	0.111281	20.403	4.23758	675	44.1142	41.0826	0.865261	0.0387746	2.5599	0.119304	679
681	63.768	48.9303	0.690958	0.13653	8.30833	1.67452	691	111.715	89.017	0.883325	0.100169	4.04884	0.482095	677	48.9994	35.4843	0.341605	0.0233918	21.5688	1.50649	681	123.829	114.5	0.370944	0.0961088	37.9331	10.0247	677	48.1952	34.9219	0.554365	0.0239805	10.8164	0.477251	685	131.265	125.607	0.424958	0.299806	34.7	24.9703	676	47.8433	42.2921	0.807931	0.036287	3.98401	0.186094	681
682	50.4288	37.608	0.701108	0.0462379	6.57419	0.442238	692	95.2657	85.5236	0.823392	0.0918636	6.00675	0.703664	678	56.8565	43.1529	0.422659	0.0398357	19.0352	1.82995	682	96.7673	109.125	0.412395	0.0422768	29.9237	3.129	678	53.2343	41.5067	0.613948	0.0370184	9.80993	0.603326	686	116.955	98.1308	0.65635	0.109116	14.8234	2.51362	677	48.5439	34.6204	0.817835	0.0295494	3.44973	0.129629	682
683	45.2484	44.4881	0.645084	0.0637205	8.47858	0.854253	693	135.698	115.708	0.955632	0.116064	3.65144	0.443475	679	71.7069	58.3017	0.61846	0.0844454	12.2196	1.70185	684	119.668	106.685	0.31245	0.0788116	45.0178	11.5823	679	62.6088	53.0615	0.687061	0.0638181	8.66998	0.821423	688	120.38	90.6287	0.641452	0.0969304	15.3723	2.36938	678	53.8312	41.6858	0.889605	0.0469295	2.23078	0.122388	684
684	63.2057	49.4047	0.630506	0.10052	10.5175	1.71032	695	96.4595	76.9219	0.900652	0.11812	3.65144	0.478885	680	55.7224	53.8909	0.466991	0.0554006	17.939	2.17072	686	105.73	127.096	0.379349	0.0726813	34.6552	6.77254	680	52.8227	48.7418	0.591771	0.0452844	11.2861	0.880926	689	95.8374	90.1354	0.665512	0.0910771	13.1338	1.83334	679	63.7084	53.3882	0.951363	0.0829791	2.18503	0.190582	685
685	113.459	88.7783	0.63676	0.528457	15.282	12.9364	696	185.059	153.957	0.99927	0.194219	3.65144	0.709695	681	66.5986	50.3189	0.233196	0.0722334	38.9098	12.2935	687	129.02	151.225	0.484722	0.0938733	26.9069	5.31512	681	60.2966	46.5458	0.387369	0.0520621	22.2942	3.05625	691	98.6083	99.3403	0.543302	0.0764871	20.8908	2.99987	680	55.713	47.7993	0.918553	0.0608646	2.18503	0.144783	686
686	63.9534	55.7727	0.820223	0.12033	4.58801	0.700004	697	137.146	103.773	1.00588	0.170188	3.65144	0.6178	682	49.235	35.3366	0.27466	0.0206438	26.8441	2.05799	688	129.669	143.667	0.331291	0.0631983	42.5617	8.28161	682	47.9376	34.812	0.446177	0.0204295	15.2869	0.713951	692	108.793	96.5851	0.522808	0.0806099	22.7453	3.57716	681	61.6757	47.7993	0.835422	0.0765469	3.84953	0.366828	687
687	75.1218	57.3027	0.877028	0.159061	3.21022	0.605507	700	103.823	89.5322	0.993437	0.153185	3.65144	0.563041	683	47.6454	40.847	0.235474	0.0293046	32.1586	4.08216	689	123.333	148.011	0.364726	0.0601177	40.104	6.74253	683	43.621	42.1225	0.383578	0.0267534	19.4123	1.38103	693	103.977	96.9213	0.495128	0.0820389	24.4904	4.13903	682	48.0884	32.1228	0.836289	0.0271484	2.93822	0.0991988	688
688	56.7874	37.1116	0.795286	0.0707302	4.29367	0.389503	701	125.607	88.3447	1.00392	0.114468	3.65144	0.416341	684	57.8744	44.0703	0.156273	0.0490923	47.7912	15.6139	691	99.1879	130.177	0.336417	0.0602521	38.3227	7.00084	684	57.6891	45.729	0.320705	0.040048	26.8859	3.42453	694	142.091	95.4196	0.431683	0.0855314	31.9953	6.46618	683	43.7153	41.4973	0.792704	0.0365856	4.17221	0.19641	689
689	44.9311	38.9777	0.80757	0.0693617	3.76659	0.336451	702	99.6262	78.0215	0.969113	0.103193	3.65144	0.388812	685	118.463	85.8472	0.154532	0.302512	72.046	146.679	692	107.139	353.398	0.237235	0.0720451	55.8366	17.2959	685	104.455	82.4322	0.15704	0.175824	68.406	79.652	695	105.683	104.87	0.422384	0.075926	31.3388	5.74599	684	59.3007	46.5238	0.787284	0.0583275	5.03862	0.380762	691
691	48.1355	39.1505	0.729288	0.0590264	5.81373	0.479957	703	97.1726	82.7244	0.907924	0.0983106	3.65144	0.39538	686	59.8756	54.0825	0.209924	0.0556264	41.9494	11.3382	693	137.754	283.618	0.265915	0.105226	57.1451	23.0653	686	60.5762	51.1043	0.472088	0.0471446	17.8161	1.81477	696	141.086	129.459	0.569302	0.132761	22.9488	5.45869	685	108.561	85.2094	0.730399	0.288082	10.2143	4.10928	692
692	45.0599	36.8509	0.742164	0.0566903	5.20733	0.405718	704	119.924	102.117	0.828128	0.100452	6.62428	0.843706	687	69.9413	54.9307	0.39135	0.0773788	24.576	4.95641	694	128.056	125.037	0.187695	0.128195	71.4793	51.2609	687	68.958	52.8824	0.528468	0.0606505	15.7529	1.84406	697	139.857	103.302	0.465515	0.104988	29.5576	6.79947	686	61.2202	48.0695	0.829789	0.0619892	3.99712	0.310548	693
693	49.7848	40.781	0.762669	0.0599766	5.10186	0.409237	705	119	94.4363	0.829942	0.0972268	6.36268	0.782649	688	57.9561	37.7682	0.169235	0.0319802	42.824	8.41612	697	313.316	70.0025	0.157344	0.134979	97.0777	87.4424	688	54.4501	35.9744	0.399251	0.0288098	18.7224	1.37802	700	108.828	92.5325	0.396157	0.100299	32.8952	8.49502	687	71.4021	53.982	0.91338	0.0883212	2.18503	0.211287	694
694	48.3114	42.8105	0.656464	0.0674835	8.19327	0.859102	708	108.734	100.886	0.923401	0.141592	3.65144	0.559903	689	47.4443	36.1	0.139628	0.0304327	45.1	10.223	703	126.308	143.098	0.213014	0.166629	63.8535	50.9482	689	45.7981	38.0478	0.396898	0.0280613	18.2161	1.31366	701	131.463	97.7507	0.483772	0.0815936	27.0759	4.65799	688	54.6009	35.9524	0.818726	0.0398367	3.63048	0.183714	695
695	51.5158	41.3528	0.715977	0.0636011	6.47159	0.586376	710	146.056	129.123	1.01259	0.214654	3.65144	0.77405	691	48.745	37.0739	0.180514	0.0268889	38.4784	5.9609	704	166.3	233.68	0.360768	0.178376	47.6258	24.0188	691	46.8977	38.9652	0.300633	0.0250938	25.1805	2.14385	702	98.1528	89.7333	0.381831	0.0706167	33.0432	6.23331	689	50.2875	38.8081	0.843761	0.0400863	3.09014	0.152682	696
696	70.5947	55.5119	0.858583	0.149197	3.61816	0.653882	711	170.095	130.04	0.728846	0.287916	13.2626	5.34389	692	47.2935	40.1307	0.152898	0.0278845	44.0528	8.35544	705	114.528	166.946	0.280134	0.085516	48.6736	15.1556	692	45.1196	36.9954	0.240309	0.0232426	29.9024	2.95	703	133.593	111.746	0.175787	0.0795058	73.2946	34.8076	692	44.3247	35.8958	0.73276	0.0310827	5.34726	0.23136	697
697	60.95	38.7044	0.85691	0.0871475	2.98264	0.315467	714	132.201	93.742	0.958724	0.123408	3.65144	0.470019	693	51.0949	47.6203	0.0574272	0.0338694	64.4815	38.0299	706	127.594	128.059	0.301628	0.0709347	48.7083	11.684	693	50.0896	41.9434	0.232942	0.0258825	33.3296	3.77736	709	112.359	93.5158	0.272646	0.10161	48.3317	18.3725	693	47.8559	38.9212	0.77406	0.0336727	4.64852	0.206261	700
699	48.6161	39.0531	0.8683	0.0739914	2.53394	0.224565	715	101.696	99.3623	0.970278	0.158006	3.65144	0.59462	705	59.7342	44.0388	0.175344	0.0274184	44.5773	7.24935	707	109.232	165.692	0.320781	0.0630655	42.8032	8.58339	694	47.4003	41.9214	0.142131	0.0274888	46.9839	9.4504	711	141.705	101.759	0.189237	0.206941	69.0275	79.2598	694	45.6222	40.4888	0.638256	0.0357029	8.40238	0.479414	701
700	51.7012	35.6696	0.847175	0.0744167	2.92826	0.26751	716	133.581	109.708	0.921847	0.168723	3.65144	0.668313	707	51.8426	38.8646	0.18033	0.0268622	39.9665	6.19159	708	112.394	161.124	0.3347	0.0696117	40.1281	8.51286	695	50.6613	43.9603	0.131244	0.0263406	51.3211	10.7121	713	103.943	92.0832	0.466401	0.106579	26.3017	6.13052	695	49.0246	39.7726	0.642394	0.0327516	8.43018	0.438398	702
701	46.7218	37.5106	0.841259	0.0615304	3.01844	0.229602	717	109.528	86.4849	0.951422	0.108354	3.65144	0.415851	709	59.1373	47.9124	0.377925	0.0480401	23.0678	2.99093	709	119.048	111.343	0.538403	0.0746207	22.0467	3.11671	696	69.0396	55.8167	0.285049	0.0557153	34.3022	6.83875	714	103.346	88.4547	0.358148	0.0757855	35.8202	7.73129	696	67.6856	47.7208	0.691816	0.0706089	8.35293	0.869576	703
702	65.5807	37.4604	0.887142	0.0352804	2.31458	0.0957292	718	107.483	102.856	0.967834	0.177632	3.65144	0.67017	710	78.2759	60.9343	0.482133	0.102734	20.0249	4.35228	710	163.097	161.673	0.65449	0.112314	17.873	3.12844	697	57.4315	36.8163	0.186057	0.0311679	39.4929	6.88041	715	129.628	118.978	0.288465	0.0918028	51.0094	16.5582	697	60.1426	37.6206	0.740374	0.0455087	5.8423	0.366291	704
703	70.8429	43.1592	0.89709	0.0563164	2.29394	0.149766	719	121.071	118.017	0.880091	0.205564	4.68127	1.14808	711	106.783	78.5587	0.695283	0.220963	11.4841	3.72266	711	125.706	454.832	0.543981	0.169181	22.8091	7.23562	699	49.235	37.5326	0.237145	0.0288537	31.3134	3.88614	716	125.5	99.1612	0.236821	0.111375	56.6655	27.1823	699	49.5398	36.8729	0.774507	0.0396131	4.58469	0.23918	705
706	44.3593	40.8061	0.831738	0.0644955	3.27967	0.264488	724	185.784	149.904	1.13014	0.356884	3.65144	1.15308	712	50.077	43.9603	0.662115	0.050835	8.21116	0.643034	713	90.8297	113.537	0.69365	0.0899268	11.6504	1.5406	700	50.322	34.6769	0.124196	0.0277256	48.7703	11.323	717	127.15	101.266	0.328557	0.0782299	43.0127	10.4462	700	49.7974	34.4538	0.707042	0.0387168	6.13473	0.342649	706
709	56.9037	46.9637	0.995678	0.107522	2.18503	0.235959	725	201.009	111.498	0.799676	0.561615	9.17829	6.57486	713	57.4189	40.7559	0.618741	0.0492719	9.81216	0.796995	714	101.918	100.806	0.758157	0.0907275	8.99072	1.09742	701	47.5166	38.4154	0.183583	0.0246363	38.1851	5.3293	718	122.707	101.847	0.481995	0.155418	27.0908	8.91008	701	45.9018	36.144	0.688655	0.0317247	6.58405	0.309378	707
713	60.3406	44.8368	1.03357	0.104989	2.18503	0.221954								714	55.5119	42.135	0.714673	0.0410854	6.73267	0.394791	715	121.35	145.269	0.705167	0.139399	12.9895	2.61914	703	50.3911	39.1097	0.0843281	0.0256822	64.4815	19.6379	719	112.617	98.5109	0.387165	0.151413	34.7508	13.8622	702	70.7015	35.057	0.60536	0.0187218	10.2187	0.322353	708
714	55.49	41.5036	1.03533	0.0827827	2.18503	0.174711								715	48.1229	45.5028	0.593562	0.0422975	10.553	0.76705	716	117.679	106.36	0.635784	0.126058	15.8132	3.19801	710	64.4938	46.6684	-0.0524496	0.0481219	64.4815	59.1612	724	136.703	132.437	0.829302	0.27939	7.38599	2.61274	703	55.2198	36.1315	0.487039	0.0268254	14.3069	0.803765	711
715	47.1302	43.9415	1.01054	0.0902865	2.18503	0.195222								716	60.1301	43.6681	0.460706	0.0458902	17.3091	1.75861	717	113.27	106.024	0.680482	0.0700439	13.0817	1.37347	711	75.9637	60.9563	0.0901315	0.0864202	64.4815	61.8264	725	161.453	129.145	0.666952	0.472989	16.846	12.1858	705	57.7582	44.485	0.63144	0.0301695	9.74271	0.474806	713
716	58.132	40.9444	0.965688	0.097264	2.18503	0.220077								717	46.4767	32.7511	0.552199	0.0209633	10.46	0.405037	718	108.291	99.5743	0.700048	0.112833	12.1179	1.99221	712	50.9535	47.9784	0.0885579	0.0300883	64.4815	21.9081								706	45.8673	37.6551	0.552994	0.0296704	11.0321	0.603757	714
717	45.5405	33.4171	0.948375	0.0483253	2.18503	0.11134								718	48.1135	33.1438	0.57336	0.0257679	9.90169	0.453901	719	108.84	107.166	0.606365	0.0913153	16.7981	2.5803	713	55.1161	40.6239	0.130084	0.0307749	51.5353	12.6797								707	52.7536	40.0082	0.689328	0.0334455	7.20812	0.356725	715
718	48.1952	34.4853	0.960645	0.059837	2.18503	0.136102								719	45.8327	39.1882	0.518272	0.0314569	12.57	0.778202	723	149.015	189.721	0.788361	0.231975	10.0406	3.01351	714	52.6845	39.826	0.161009	0.0255451	43.9016	7.24389								708	54.7171	39.2102	0.692923	0.0409607	7.12602	0.429664	716
719	46.4296	39.4867	0.939664	0.0703184	2.18503	0.163514								721	42.534	35.9995	0.611967	0.0231921	8.58455	0.33184	725	66.6096	76.6203	0.282372	0.169619	35.8069	21.9391	715	45.4934	43.0304	0.134337	0.0274257	48.5022	10.2981								709	51.1294	42.3015	0.701074	0.0485745	6.94986	0.491157	717
720	45.0127	38.0321	0.952588	0.0644628	2.18503	0.147864								723	46.4296	31.1615	0.590641	0.0247664	8.96072	0.38325								716	53.4793	37.7117	0.0533604	0.0301359	64.4815	36.4167								710	66.9348	53.1746	0.70336	0.09328	8.29196	1.12168	718
721	42.5717	35.4434	0.943298	0.0505698	2.18503	0.117139								724	46.2882	39.4458	0.697118	0.0336175	6.62108	0.325678								717	45.1196	32.7385	0.113982	0.0168441	48.6665	7.47957								711	92.7524	68.1223	0.775729	0.178616	7.21451	1.6944	719
723	48.7795	39.8228	0.918471	0.0572359	2.18503	0.136164								725	65.7661	50.1398	0.674529	0.073372	9.06341	1.00559								718	46.9668	33.2098	0.153717	0.0207972	40.875	5.75139								712	49.9482	42.8168	0.719996	0.0456082	6.38101	0.412289	724
724	47.0705	38.318	0.966919	0.0690421	2.18503	0.156021								727	66.4447	62.9041	0.731645	0.0997869	7.79611	1.08455								719	43.1435	38.4405	0.122838	0.0230468	48.5161	9.46665								713	57.1142	42.0879	0.612078	0.0444331	10.1703	0.753065
725	65.3703	48.0852	0.97925	0.143078	2.18503	0.319255								728	75.1563	67.0824	0.780933	0.127364	6.53329	1.08684								720	50.4288	38.2709	0.153657	0.0214386	44.056	6.39266								714	53.7244	39.9956	0.679663	0.0373361	7.54221	0.422605
727	63.9314	58.908	0.999537	0.177707	2.18503	0.388475								729	47.4003	35.2047	0.711853	0.0313209	5.96363	0.267642								721	40.8281	35.7073	0.267212	0.0188826	25.9368	1.86949								715	44.9656	42.5592	0.57337	0.0376345	10.7447	0.719359
728	74.5374	64.1073	1.02064	0.221788	2.18503	0.474816								730	85.0241	60.8338	0.691163	0.117274	9.92241	1.71727								723	47.1993	32.3364	0.311747	0.0207634	22.573	1.5335								716	55.5936	38.8866	0.362915	0.038741	21.8191	2.37576
729	45.4714	33.081	0.926578	0.059906	2.18503	0.141269								731	55.8638	42.5592	0.675879	0.0384681	7.97124	0.462763								724	45.1887	37.8342	0.443964	0.0267792	15.6124	0.960549								717	44.6043	32.7165	0.462047	0.0207297	13.8143	0.63217
730	67.673	73.5007	0.976342	0.22734	2.18503	0.508782								733	66.6332	53.5453	0.563426	0.0620968	13.9635	1.56974								725	58.4022	44.5195	0.451157	0.0490033	17.7996	1.972								718	47.3061	33.0967	0.413791	0.0246554	16.4856	1.00192
731	52.9515	41.7266	0.939334	0.074959	2.18503	0.174366								734	92.8938	76.3061	0.520285	0.0924149	20.2722	3.67283								727	57.2775	53.4762	0.476515	0.0587534	17.5353	2.20531								719	43.621	38.0792	0.289609	0.0267563	25.2359	2.37811
733	64.0382	51.5692	0.889043	0.117768	2.60926	0.359463								735	130.153	100.751	0.570267	0.236223	20.7831	8.78122								728	66.0834	58.1226	0.512682	0.0734774	16.9389	2.47624								720	50.5671	37.5672	0.176281	0.0240713	39.7984	5.65188
735	117.269	85.7686	0.865037	0.413029	4.74292	2.35518								738	62.436	45.1227	0.543326	0.0337529	13.643	0.864488								729	45.1667	33.8695	0.510305	0.0243708	12.0684	0.587883								721	40.4669	34.3973	0.247039	0.0200656	27.3424	2.26529
739	45.9364	40.2595	0.867913	0.0612433	2.52306	0.185159								739	56.8	48.1575	0.725911	0.0696541	6.82832	0.668309								730	63.0203	64.6728	0.398305	0.0750519	24.6372	4.73519								723	48.0538	32.9176	0.125032	0.0218586	46.9843	8.54254
741	56.3916	48.1103	0.899885	0.129368	2.17018	0.324465								741	57.909	51.6949	0.709187	0.0720521	7.61233	0.788867								731	50.743	40.1967	0.448213	0.0280699	16.447	1.05061								724	45.9018	37.0959	0.180184	0.0259067	37.7854	5.65004
743	51.2677	38.1201	0.883969	0.0576936	2.22318	0.150903								745	53.9474	34.1617	0.918031	0.0305428	2.18503	0.072696								732	55.8292	45.5814	0.446145	0.0412417	17.982	1.69551								725	59.373	44.0828	0.11547	0.0474205	58.2338	24.8717
745	51.7954	31.7866	0.982941	0.054963	2.18503	0.12218								746	49.411	38.8521	0.759966	0.0371753	5.05064	0.252004								733	60.6107	48.9963	0.337666	0.0420314	26.5704	3.37353								727	58.7509	51.6635	0.217755	0.057552	39.8974	10.7556
746	50.2875	39.6877	0.91147	0.0715155	2.18503	0.171442								747	46.6401	29.7729	0.8328	0.024917	2.87035	0.0893145								734	96.7611	82.8344	0.260452	0.0666512	46.5677	12.1553								728	66.7023	57.8776	0.134171	0.0690878	60.1223	32.1968
747	47.9596	30.0933	0.914064	0.0475104	2.18503	0.113572								748	45.4934	35.6634	0.949753	0.0327159	2.18503	0.0752672								735	98.1779	77.0476	0.220006	0.129049	52.3212	31.3037								729	47.0359	34.2842	0.0855874	0.0228868	64.4815	17.2429
748	46.2757	35.5314	1.01025	0.0595416	2.18503	0.128781								749	47.1993	40.3318	0.833461	0.0367956	3.30047	0.151537								738	61.6757	46.3448	0.374365	0.0293429	23.3378	1.86581								730	70.246	55.2009	0.162135	0.0641389	53.293	21.9254
749	46.5113	41.2051	0.948531	0.0693617	2.18503	0.159781								750	39.273	23.4803	0.980001	0.0192308	2.18503	0.0428776								739	51.7138	47.0045	0.441365	0.0463231	17.982	1.92503								732	54.0165	43.3885	0.0135731	0.039268	64.4815	186.549
750	42.3958	21.9849	0.90019	0.0315678	2.18503	0.0766245																						741	53.1055	43.9257	0.507184	0.0502022	14.3733	1.45115								738	66.6552	44.686	0.0826309	0.0307423	64.4815	23.9899
																												745	51.6541	32.2799	0.821159	0.0278147	3.33244	0.117393								741	56.8	45.4808	0.143112	0.0494834	50.904	18.305
																												746	46.9323	38.2929	0.64387	0.0313991	8.12118	0.403959								745	51.9588	32.7291	0.470713	0.0239382	14.1409	0.733523
																												747	46.6401	28.9121	0.761868	0.0231362	4.27289	0.132353								746	47.3407	37.6331	0.146026	0.0270371	44.4208	8.55363
																												748	44.664	35.1136	0.848975	0.0292762	2.72695	0.0977978								747	46.2191	29.6378	0.353539	0.0200705	18.8642	1.09234
																												749	47.5166	41.0606	0.723372	0.0323823	6.06455	0.276914								748	45.1667	35.2141	0.592971	0.0269167	9.29778	0.430496
																												750	39.295	20.9481	0.880496	0.0169543	1.55435	0.0311269								750	39.672	21.8215	0.6488	0.0160411	5.76298	0.145335
[truncated: 34 more columns]

## Sheet: 1F
RNC A3A3 C671							RNC A3A3 C720							RNC A3A3 uL23 G90C							RNC A3A3 uL24 N53C
Residue	R2Hdia (s-1)	R2MQdia (s-1)	Ipara/Idia	±	Γ2 (s-1)	±	Residue	R2Hdia (s-1)	R2MQdia (s-1)	Ipara/Idia	±	Γ2 (s-1)	±	Residue	R2Hdia (s-1)	R2MQdia (s-1)	Ipara/Idia	±	Γ2 (s-1)	±	Residue	R2Hdia (s-1)	R2MQdia (s-1)	Ipara/Idia	±	Γ2 (s-1)	±
650	228.705	90.2485	0.854048	0.482362	6.09187	3.61269	650	121.385	114.074	0.870336	0.360348	5.04806	2.19457	650	132.61	177.786	0.62829	0.249438	20.0119	8.10385	652	96.2144	97.8166	0.935625	0.17559	3.65144	0.685272
652	126.075	109.799	0.577209	0.128191	20.6932	4.68762	652	100.528	94.6593	0.991292	0.193433	3.65144	0.712514	652	100.493	99.9215	0.649548	0.0845125	14.6292	1.94147	653	131.708	106.93	0.72775	0.261536	11.7614	4.31131
653	150.79	114.568	0.467016	0.197507	30.9152	13.336	654	269.756	134.699	1.37104	0.880917	3.65144	2.34612	653	144.011	122.607	0.632853	0.162116	18.2912	4.77931	655	98.6083	92.6644	0.62973	0.158743	15.2706	3.92643
654	278.936	176.62	0.513834	0.430421	34.2809	29.2902	655	129.512	108.184	0.906053	0.213657	3.65144	0.861049	654	180.101	115.35	0.525203	0.20745	27.0216	10.8867	656	111.542	94.1001	0.738486	0.141023	10.2645	1.99934
655	107.38	113.201	0.500347	0.123406	25.4666	6.40671	656	92.3785	95.5987	1.16903	0.205367	3.65144	0.64146	655	100.352	92.3754	0.455761	0.0639625	26.9092	3.85203	658	109.051	108.41	0.902852	0.192911	3.65144	0.780198
656	108.561	100.145	0.457854	0.0988771	28.029	6.17413	658	167.346	106.616	1.03061	0.221063	3.65144	0.78322	656	102.375	91.279	0.526819	0.0589169	21.6834	2.47347	660	110.336	90.6946	0.965232	0.153629	3.65144	0.581173
658	140.106	104.558	0.567528	0.131431	21.6223	5.10756	659	115.95	110.873	0.913108	0.108872	3.65144	0.435371	658	101.206	96.1139	0.704939	0.0997405	11.6398	1.67984	662	94.4017	91.6591	0.780746	0.0965026	7.85609	0.990457
659	115.62	108.454	0.639899	0.0803303	16.2004	2.07441	660	111.04	91.0308	1.03486	0.189221	3.65144	0.667655	659	110.546	92.0172	0.709123	0.0590284	11.5707	0.982423	663	105.121	92.8215	0.931624	0.170876	3.65144	0.669739
660	112.943	100.214	0.514326	0.107599	23.8741	5.09445	661	104.725	92.6644	0.915023	0.0992079	3.65144	0.395893	660	138.092	105.721	0.415838	0.0469221	34.3791	3.95684	664	95.3819	84.0659	0.766404	0.10552	8.24379	1.15772
661	98.4449	84.223	0.378414	0.0631707	32.756	5.5775	662	93.2896	81.939	1.02366	0.110925	3.65144	0.395674	662	100.258	85.6335	0.475657	0.0403331	24.7296	2.13888	667	155.971	105.476	1.14883	0.234745	3.65144	0.74611
662	91.6057	92.2403	0.311954	0.0668246	40.2855	8.80229	663	93.8048	84.9172	1.06938	0.186346	3.65144	0.636286	663	103.613	85.0963	0.476851	0.0575275	24.8194	3.05411	671	92.0518	86.9122	1.04524	0.138237	3.65144	0.482914
663	104.244	92.3754	0.350526	0.0932577	37.2184	10.1	667	158.17	125.673	1.00501	0.220551	3.65144	0.801315	664	103.23	86.865	0.634347	0.0545685	14.9048	1.3078	672	99.4063	107.939	1.03769	0.160505	3.65144	0.564786
664	112.604	101.712	0.216534	0.067145	59.44	18.8003	668	91.8979	102.498	1.16878	0.148496	3.65144	0.463922	670	101.078	85.5676	1.03989	0.0904676	3.65144	0.317665	673	107.028	102.406	0.965579	0.143095	3.65144	0.54113
667	169.429	135.952	0.267956	0.125858	59.7967	28.6479	670	110.314	88.9479	1.18131	0.153	3.65144	0.472923	671	105.039	85.5456	0.949204	0.0775958	3.65144	0.298499	674	92.6236	87.0912	0.963307	0.119509	3.65144	0.453002
677	100.236	98.712	0.203214	0.0636639	59.8883	19.1373	671	96.0479	92.5765	1.06007	0.134214	3.65144	0.462306	672	101.298	106.013	1.02841	0.105466	3.65144	0.374461	675	112.183	91.7251	1.00824	0.143183	3.65144	0.518551
678	133.942	136.939	0.275572	0.0843102	55.4355	17.2995	672	106.186	111.589	1.11419	0.168401	3.65144	0.551886	673	106.456	97.8166	0.884861	0.0841476	4.06181	0.405579	677	104.024	97.1223	0.954693	0.112232	3.65144	0.429255
679	113.528	104.961	0.440844	0.116732	30.2853	8.17968	673	106.748	92.3754	1.06626	0.159423	3.65144	0.545947	674	112.136	94.5462	0.734252	0.062513	10.496	0.911487	678	89.3029	80.0352	1.34157	0.192482	3.65144	0.523891
681	111.658	90.4276	0.358841	0.120163	36.749	12.552	674	119.198	103.28	0.987803	0.120793	3.65144	0.446513	675	100.374	92.0832	0.644871	0.0600953	14.496	1.3779	679	130.32	119.764	1.17211	0.22211	3.65144	0.691934
682	93.2299	84.6722	0.463618	0.0546397	25.0254	3.00836	675	98.3067	86.2619	1.09211	0.158025	3.65144	0.528356	677	100.773	94.8824	0.787275	0.0621603	7.8271	0.630358	681	137.473	102.476	1.02548	0.225009	3.65144	0.801195
684	113.06	90.8077	0.319565	0.0958891	41.522	12.7083	676	142.782	148.896	1.04465	0.417193	3.65144	1.45825	679	118.52	100.371	0.930246	0.112272	3.65144	0.440693	682	102.444	90.4936	0.969341	0.0899256	3.65144	0.338743
685	118.463	112.865	0.389767	0.276242	36.3583	26.2838	677	91.6654	88.0746	1.03005	0.128043	3.65144	0.4539	680	95.4542	84.8042	0.902226	0.125514	3.65144	0.507973	684	105.369	84.402	0.930439	0.159044	3.65144	0.624155
686	98.1653	90.2234	0.563759	0.0988965	18.9472	3.39026	681	144.642	113.179	1.04525	0.234201	3.65144	0.818151	681	98.4104	98.0397	0.961625	0.128696	3.65144	0.488677	685	105.404	73.6766	0.806139	0.40596	6.51575	3.44529
687	120.917	108.074	0.625013	0.11744	17.2906	3.31387	682	101.825	92.6895	1.05119	0.102234	3.65144	0.355124	682	100.936	78.4236	0.820202	0.0498242	6.04753	0.385733	686	86.931	89.35	1.18614	0.183315	3.65144	0.564323
688	124.109	97.2794	0.677292	0.0859968	13.8571	1.79464	684	100.833	80.8426	0.996557	0.203937	3.65144	0.747235	684	124.366	87.4494	0.830006	0.0913889	6.2613	0.723879	688	121.737	80.3934	1.08561	0.150106	3.65144	0.504879
689	99.1958	109.214	0.676109	0.082787	13.519	1.68846	687	123.7	119.651	0.949444	0.200601	3.65144	0.771485	685	141.519	144.149	0.839985	0.240046	7.10608	2.13227	689	104.502	102.699	1.05096	0.126341	3.65144	0.438957
691	96.6794	87.8075	0.567482	0.0717492	18.4706	2.38202	688	133.112	98.4889	1.01631	0.145248	3.65144	0.521852	686	97.4051	86.4189	0.970392	0.101743	3.65144	0.382843	691	90.3899	83.9088	0.846277	0.104126	5.02493	0.649184
692	91.1847	89.8653	0.578546	0.0748513	17.6229	2.32562	689	110.688	114.118	1.07104	0.136962	3.65144	0.46694	687	109.12	108.969	0.913244	0.122846	3.65144	0.491179	692	95.4887	91.2099	1.01062	0.126559	3.65144	0.457266
693	97.9329	99.9655	0.681366	0.0791994	12.84	1.52232	691	98.2816	93.808	0.921787	0.110612	3.65144	0.438162	688	118.228	88.0746	0.867986	0.0782944	4.68335	0.443572	693	110.22	97.4805	0.919997	0.123412	3.65144	0.489818
694	87.0127	83.8208	0.580049	0.100382	16.8955	2.98239	692	112.453	106.886	0.941443	0.128979	3.65144	0.500253	689	104.467	106.305	0.867197	0.0809492	4.84221	0.4746	694	92.7869	88.7469	0.966345	0.157366	3.65144	0.594622
695	100.258	92.3534	0.596189	0.0807487	17.2385	2.3815	693	103.999	103.974	0.885225	0.115399	4.10119	0.561365	691	95.2185	89.7333	0.495844	0.0465876	23.2498	2.22815	695	109.155	92.1272	0.77672	0.108968	8.40003	1.20203
696	123.386	110.625	0.630006	0.118334	17.2023	3.29574	695	131.394	109.437	0.817438	0.118232	7.43644	1.12937	692	96.073	90.4056	0.634548	0.0630428	14.7715	1.49691	696	126.157	113.022	0.950794	0.178733	3.65144	0.686409
697	121.595	92.9566	0.703938	0.105397	12.1849	1.86087	696	146.932	183.899	0.943378	0.209045	2.53125	0.809128	693	116.101	90.8737	0.559975	0.0531036	20.1678	1.95081	697	141.073	93.8991	0.898948	0.163045	3.76528	0.717068
699	95.828	83.7297	0.830554	0.10221	5.70037	0.736578	697	140.128	105.454	0.960254	0.167743	1.47924	0.637854	694	89.3155	85.8346	0.676892	0.0971828	12.0929	1.77093	700	111.787	87.8735	0.805758	0.135275	7.08213	1.24843
700	101.59	83.2145	0.838712	0.116808	5.48074	0.801473	700	111.413	89.171	0.940522	0.171591	1.98798	0.666177	695	106.384	101.131	0.570144	0.0566897	19.6979	1.99774	702	93.5346	84.7162	0.940063	0.110299	3.65144	0.42843
701	110.22	93.2707	0.732587	0.078023	10.4775	1.13821	701	130.015	98.712	0.890116	0.122839	4.10402	0.594685	696	132.27	114.678	0.655124	0.0887745	16.1685	2.23478	703	104.42	93.2488	0.852705	0.117455	5.19873	0.7519
702	88.8599	81.3358	0.797712	0.0811422	6.74121	0.699421	702	89.6642	85.4105	0.808313	0.111608	6.46384	0.937118	697	142.782	101.489	0.7721	0.0976003	9.55613	1.23214	704	108.9	104.961	1.06382	0.150395	3.65144	0.516211
703	105.799	98.0397	0.820048	0.0858241	6.63572	0.729201	703	108.91	85.9917	0.676452	0.111564	12.862	2.16369	699	108.467	86.4849	0.731513	0.0712149	10.2144	1.01429	705	104.175	99.2272	0.790166	0.104186	7.89651	1.062
704	107.204	93.3147	0.777892	0.0944821	8.33943	1.03316	704	103.101	90.1134	0.610528	0.119074	16.4139	3.2653	700	98.1528	88.7469	0.568367	0.0638641	18.5633	2.12757	706	108.781	90.6946	0.922703	0.143724	3.65144	0.568761
705	104.69	102.787	0.808676	0.0823691	7.19482	0.769482	705	135.359	139.873	0.525849	0.0948427	26.6083	4.89509	701	133.031	96.8522	0.56721	0.0489925	20.8439	1.83639	707	113.003	107.512	0.902599	0.114822	3.65144	0.464508
707	101.954	92.0612	0.902524	0.08924	3.65144	0.361048	706	136.958	160.454	0.537955	0.0960147	26.5947	4.84159	702	90.7292	82.0301	0.512879	0.0400458	21.1111	1.68133	708	127.897	101.219	0.866119	0.140364	5.1022	0.868212
708	113.785	102.856	0.926454	0.110152	3.65144	0.434145	707	115.538	115.24	0.572864	0.102029	20.7799	3.775	703	104.948	96.227	0.607182	0.0530395	17.0466	1.51886	711	112.617	101.624	0.781042	0.386499	8.56017	4.32072
711	174.314	104.489	0.903686	0.295405	3.65144	1.19362	708	106.619	108.834	0.533071	0.126301	22.6941	5.48447	704	118.322	114.455	0.795593	0.0789005	8.32362	0.841979	713	90.9742	79.5891	0.615154	0.160442	14.9184	3.96877
713	105.661	108.206	0.761081	0.106201	9.48149	1.3495	711	109.739	78.3325	0.117832	0.308003	80.7988	221.762	705	111.212	97.4365	0.821294	0.063312	6.66679	0.539626	714	117.725	88.4767	0.733495	0.121757	10.438	1.76732
714	99.8492	95.0395	0.844852	0.0901549	5.46293	0.612101	713	109.098	86.843	0.268687	0.114172	47.505	20.5898	706	105.039	97.9297	0.711131	0.0591362	11.5355	0.978455	715	124.778	124.354	0.74232	0.136736	11.3589	2.13417
715	102.491	103.952	0.835415	0.103124	6.05553	0.784868	714	116.955	108.118	0.199992	0.116407	64.5574	38.3278	707	114.674	90.8737	0.86619	0.0704895	4.7659	0.407235	716	141.073	97.8386	0.60609	0.155601	18.6249	4.8772
716	130.938	105.407	0.848512	0.124862	5.95956	0.920821	715	146.185	160.944	0.253384	0.139652	62.966	35.3976	708	95.6866	87.0441	0.874311	0.0786531	4.156	0.392568	717	133.241	96.8522	0.776723	0.135473	9.0239	1.60539
717	107.81	92.0832	0.924536	0.0945375	3.65144	0.373374	716	142.559	114.096	0.172901	0.176193	75.5734	80.8631	709	147.19	85.6335	0.974212	0.0827309	3.65144	0.310083	718	96.1547	87.6284	0.899659	0.280089	3.27222	1.06967
718	110.103	107.311	0.671877	0.09196	14.1159	1.9707	717	138.714	107.669	0.163774	0.155657	76.5752	76.4192	710	123.898	117.59	0.907074	0.139995	3.65144	0.56355	719	161.757	103.101	0.541666	0.212247	24.1889	9.66779
719	114.627	94.7473	0.910458	0.175938	3.65144	0.70561								711	166.646	111.655	1.08206	0.239267	3.65144	0.807414	724	177.824	138.931	0.183878	0.274335	79.8723	125.123
724	168.726	152.389	1.0125	0.288927	3.65144	1.04198								713	109.67	82.7684	0.869222	0.0994884	4.43934	0.533518
														714	118.463	98.8691	0.778572	0.0684284	8.71736	0.781489
														715	97.6972	97.5716	0.653349	0.0680578	14.1928	1.508
														716	118.017	98.0617	0.48174	0.0645705	26.5239	3.62626
														717	108.501	88.4107	0.291853	0.0304708	44.3508	4.72303
														718	99.8838	102.406	0.45902	0.0905725	27.4519	5.52506
														719	160.46	124.778	0.539459	0.102536	25.784	4.99881
														724	178.804	139	0.180799	0.0663139	80.8513	31.1375

## Sheet: Extended peptide
Theoretical PRE profiles for a fully extended peptide
Ipara/Idia
Residue	C657	C671	C699	C706	C720	C724	C734	C740	C744	uL23 G90C	uL24 N53C
646	0.998923	0.999987	1	1	1	1	1	1	1	1	1
647	0.998162	0.999983	1	1	1	1	1	1	1	1	1
648	0.997068	0.999979	1	1	1	1	1	1	1	1	1
649	0.994438	0.999973	1	1	1	1	1	1	1	1	1
650	0.99036	0.999966	1	1	1	1	1	1	1	1	1
651	0.978788	0.999954	1	1	1	1	1	1	1	1	1
652	0.959134	0.999941	1	1	1	1	1	1	1	1	1
653	0.890396	0.999918	1	1	1	1	1	1	1	1	1
654	0.773828	0.999891	1	1	1	1	1	1	1	1	1
655	0.37624	0.999845	0.999999	1	1	1	1	1	1	1	1
656	0.164257	0.999787	0.999999	1	1	1	1	1	1	1	1
657	0.00136923	0.999682	0.999999	1	1	1	1	1	1	1	1
658	0.030819	0.999546	0.999999	1	1	1	1	1	1	1	1
659	2.71115e-06	0.999282	0.999999	1	1	1	1	1	1	1	1
660	0.00403004	0.998924	0.999999	1	1	1	1	1	1	1	1
661	0.00838315	0.998163	0.999999	1	1	1	1	1	1	1	1
662	0.356138	0.997068	0.999999	0.999999	1	1	1	1	1	1	1
663	0.666528	0.994439	0.999998	0.999999	1	1	1	1	1	1	1
664	0.880769	0.990364	0.999998	0.999999	1	1	1	1	1	1	1
665	0.947041	0.978791	0.999998	0.999999	1	1	1	1	1	1	1
666	0.976974	0.959152	0.999997	0.999999	1	1	1	1	1	1	1
667	0.988476	0.890433	0.999997	0.999999	1	1	1	1	1	1	1
668	0.994007	0.773906	0.999996	0.999999	1	1	1	1	1	1	1
669	0.996651	0.376405	0.999995	0.999999	1	1	1	1	1	1	1
670	0.998034	0.164517	0.999994	0.999998	1	1	1	1	1	1	1
671	0.998804	0.00137513	0.999993	0.999998	1	1	1	1	1	1	1
672	0.999236	0.0308335	0.999992	0.999998	1	1	1	1	1	1	1
673	0.999505	2.70974e-06	0.999989	0.999997	1	1	1	1	1	1	1
674	0.999664	0.00401341	0.999987	0.999997	1	1	1	1	1	1	1
675	0.999771	0.00833481	0.999983	0.999996	1	1	1	1	1	1	1
676	0.999837	0.35582	0.999979	0.999995	0.999999	1	1	1	1	1	1
677	0.999884	0.666282	0.999973	0.999994	0.999999	1	1	1	1	1	1
678	0.999914	0.880713	0.999966	0.999993	0.999999	1	1	1	1	1	1
679	0.999937	0.947008	0.999954	0.999992	0.999999	1	1	1	1	1	1
680	0.999952	0.976964	0.999941	0.999989	0.999999	0.999999	1	1	1	1	1
681	0.999964	0.988471	0.999918	0.999987	0.999999	0.999999	1	1	1	1	1
682	0.999972	0.994006	0.999891	0.999983	0.999999	0.999999	1	1	1	1	1
683	0.999978	0.996649	0.999845	0.999979	0.999999	0.999999	1	1	1	1	1
684	0.999983	0.998033	0.999787	0.999973	0.999998	0.999999	1	1	1	1	1
685	0.999986	0.998804	0.999682	0.999966	0.999998	0.999999	1	1	1	1	1
686	0.999989	0.999236	0.999546	0.999954	0.999998	0.999999	1	1	1	1	1
687	0.999991	0.999505	0.999282	0.999941	0.999997	0.999999	1	1	1	1	1
688	0.999993	0.999664	0.998924	0.999918	0.999997	0.999998	1	1	1	1	1
689	0.999994	0.999771	0.998163	0.999891	0.999996	0.999998	1	1	1	1	1
690	0.999995	0.999837	0.997068	0.999845	0.999995	0.999998	0.999999	1	1	1	1
691	0.999996	0.999884	0.994439	0.999787	0.999994	0.999997	0.999999	1	1	1	1
692	0.999997	0.999914	0.990363	0.999682	0.999993	0.999997	0.999999	1	1	1	1
693	0.999997	0.999937	0.978791	0.999546	0.999992	0.999996	0.999999	1	1	1	1
694	0.999998	0.999952	0.959149	0.999282	0.999989	0.999995	0.999999	1	1	1	1
695	0.999998	0.999964	0.890437	0.998924	0.999987	0.999994	0.999999	1	1	1	1
696	0.999998	0.999972	0.773853	0.998162	0.999983	0.999993	0.999999	0.999999	1	1	1
697	0.999999	0.999978	0.37635	0.997068	0.999979	0.999992	0.999999	0.999999	1	1	1
698	0.999999	0.999983	0.164322	0.994439	0.999973	0.999989	0.999998	0.999999	1	1	1
699	0.999999	0.999986	0.00137451	0.990362	0.999966	0.999987	0.999998	0.999999	1	1	1
700	0.999999	0.999989	0.0307949	0.978789	0.999954	0.999983	0.999998	0.999999	0.999999	1	1
701	0.999999	0.999991	2.7145e-06	0.959147	0.999941	0.999979	0.999997	0.999999	0.999999	1	1
702	0.999999	0.999993	0.00401376	0.89043	0.999918	0.999973	0.999997	0.999999	0.999999	1	1
703	0.999999	0.999994	0.00837711	0.77385	0.999891	0.999966	0.999996	0.999999	0.999999	1	1
704	0.999999	0.999995	0.35587	0.3763	0.999845	0.999954	0.999995	0.999998	0.999999	1	1
705	1	0.999996	0.666451	0.164474	0.999787	0.999941	0.999994	0.999998	0.999999	1	1
706	1	0.999997	0.880734	0.00136044	0.999682	0.999918	0.999993	0.999998	0.999999	1	1
707	1	0.999997	0.94702	0.0308431	0.999546	0.999891	0.999992	0.999997	0.999999	1	1
708	1	0.999998	0.976967	2.68638e-06	0.999282	0.999845	0.999989	0.999997	0.999998	1	1
709	1	0.999998	0.988473	0.00402002	0.998923	0.999787	0.999987	0.999996	0.999998	1	1
710	1	0.999998	0.994006	0.00832888	0.998162	0.999682	0.999983	0.999995	0.999998	1	1
711	1	0.999999	0.99665	0.356015	0.997068	0.999546	0.999979	0.999994	0.999997	1	1
712	1	0.999999	0.998034	0.666371	0.994438	0.999282	0.999973	0.999993	0.999997	1	1
713	1	0.999999	0.998804	0.880744	0.990361	0.998924	0.999966	0.999992	0.999996	1	1
714	1	0.999999	0.999236	0.947017	0.978786	0.998163	0.999954	0.999989	0.999995	1	1
715	1	0.999999	0.999505	0.976969	0.959141	0.997069	0.999941	0.999987	0.999994	1	1
716	1	0.999999	0.999664	0.988471	0.890407	0.99444	0.999918	0.999983	0.999993	1	1
717	1	0.999999	0.999771	0.994006	0.773863	0.990366	0.999891	0.999979	0.999992	1	1
718	1	0.999999	0.999837	0.996649	0.376148	0.978797	0.999845	0.999973	0.999989	1	1
719	1	1	0.999884	0.998033	0.164447	0.959165	0.999787	0.999966	0.999987	1	1
720	1	1	0.999914	0.998804	0.0013621	0.890461	0.999682	0.999954	0.999983	1	1
721	1	1	0.999937	0.999236	0.0308217	0.773975	0.999546	0.999941	0.999979	1	1
722	1	1	0.999952	0.999505	2.69942e-06	0.376547	0.999282	0.999918	0.999973	1	1
723	1	1	0.999964	0.999664	0.00403348	0.164715	0.998924	0.999891	0.999966	1	1
724	1	1	0.999972	0.999771	0.0083626	0.00137673	0.998163	0.999845	0.999954	1	1
725	1	1	0.999978	0.999837	0.35609	0.0308445	0.997068	0.999787	0.999941	1	1
726	1	1	0.999983	0.999884	0.666483	2.69369e-06	0.994438	0.999682	0.999918	1	1
727	1	1	0.999986	0.999914	0.880766	0.00401704	0.990363	0.999546	0.999891	1	1
728	1	1	0.999989	0.999937	0.947031	0.00832943	0.978791	0.999282	0.999845	1	1
729	1	1	0.999991	0.999952	0.976973	0.355837	0.959151	0.998924	0.999787	1	1
730	1	1	0.999993	0.999964	0.988473	0.666244	0.890436	0.998163	0.999682	1	1
731	1	1	0.999994	0.999972	0.994007	0.880686	0.773926	0.99707	0.999546	1	1
732	1	1	0.999995	0.999978	0.99665	0.947004	0.376354	0.994441	0.999282	1	1
733	1	1	0.999996	0.999983	0.998034	0.976961	0.164505	0.990368	0.998923	1	1
734	1	1	0.999997	0.999986	0.998804	0.98847	0.00137292	0.978802	0.998162	1	1
735	1	1	0.999997	0.999989	0.999236	0.994005	0.0308337	0.959178	0.997068	1	1
736	1	1	0.999998	0.999991	0.999505	0.996649	2.70201e-06	0.890503	0.994438	1	1
737	1	1	0.999998	0.999993	0.999664	0.998033	0.00401744	0.774033	0.99036	1	1
738	1	1	0.999998	0.999994	0.999771	0.998804	0.00834197	0.376759	0.978788	1	1
739	1	1	0.999999	0.999995	0.999837	0.999236	0.35591	0.164849	0.959144	1	1
740	1	1	0.999999	0.999996	0.999884	0.999505	0.666403	0.00137826	0.8904	1	1
741	1	1	0.999999	0.999997	0.999914	0.999664	0.880714	0.0308534	0.773825	1	1
742	1	1	0.999999	0.999997	0.999937	0.999771	0.947019	2.66764e-06	0.376253	1	1
743	1	1	0.999999	0.999998	0.999952	0.999837	0.976968	0.00399507	0.164267	1	1
744	1	1	0.999999	0.999998	0.999964	0.999884	0.988472	0.00827593	0.00136766	1	1
745	1	1	0.999999	0.999998	0.999972	0.999914	0.994006	0.355506	0.0307854	1	1
746	1	1	0.999999	0.999999	0.999978	0.999937	0.99665	0.666118	2.72154e-06	1	1
747	1	1	1	0.999999	0.999983	0.999952	0.998033	0.880628	0.00402235	1	1
748	1	1	1	0.999999	0.999986	0.999964	0.998804	0.946983	0.0083753	1	1
749	1	1	1	0.999999	0.999989	0.999972	0.999236	0.976955	0.35602	1	1
750	1	1	1	0.999999	0.999991	0.999978	0.999505	0.988466	0.666499	1	1
