# Supplementary material for: The ribosome lowers the entropic penalty of protein folding
Source: Nature. 2024 Aug 7;633(8028):232–9. doi: 10.1038/s41586-024-07784-4 (PMC11374706; doi:10.1038/s41586-024-07784-4)
Supplement: Supplementary file 10 — Source Data Extended Data Fig. 2 [file 41586_2024_7784_MOESM10_ESM.xlsx]

## Sheet: 2A-B
A3A3 C699 MTSL			A3A3 C744 MTSL			A3A3 C699 MTSL				A3A3 C744 MTSL
X(Daltons)	Y(Counts)		X(Daltons)	Y(Counts)		NL = noise level				NL = noise level
10000	0.00470218		10000	0.000297157
10001	0.00614613		10001	0.000514094			Mass (Da)	Intensity			Mass (Da)	Intensity
10002	0.00589522		10002	0.000649494		Monomer_unlabelled	11780	NL		Monomer_unlabelled	11780	NL
10003	0.00485717		10003	0.000695099		Monomer_labelled	11963.1	98500.3		Monomer_labelled	11963.6	421379
10004	0.00359101		10004	0.000658532		Dimer_unlabelled	23560	NL		Dimer_unlabelled	23556.5	8751.63
10005	0.00243833		10005	0.000571429		Dimer_labelled	23926.7	3092.98		Dimer_labelled	23926.4	42226.4
10006	0.00155727		10006	0.000474186
10007	0.000965721		10007	0.000396337
10008	0.000606887		10008	0.000351555		Labelling efficiency %	>99.9			Labelling efficiency %	98.1472
10009	0.000407484		10009	0.000345204
10010	0.000309489		10010	0.000384345
10011	0.000279329		10011	0.000485994
10012	0.000307774		10012	0.000683499
10013	0.000411607		10013	0.00102653
10014	0.000642498		10014	0.00155675
10015	0.0010988		10015	0.00223394
10016	0.00191368		10016	0.00284186
10017	0.00316795		10017	0.00303423
10018	0.00472281		10018	0.00263288
10019	0.00613879		10019	0.00185957
10020	0.00689788		10020	0.00111533
10021	0.00678559		10021	0.00061631
10022	0.00600215		10022	0.000348393
10023	0.00492668		10023	0.000221976
10024	0.00386149		10024	0.000168221
10025	0.00295776		10025	0.000150308
10026	0.0022602		10026	0.000148962
10027	0.00176407		10027	0.000151149
10028	0.00144916		10028	0.000147544
10029	0.00129937		10029	0.000135773
10030	0.00132119		10030	0.000121163
10031	0.00157337		10031	0.000112054
10032	0.00222997		10032	0.000116274
10033	0.00372593		10033	0.00014377
10034	0.00706407		10034	0.000214996
10035	0.0143089		10035	0.000374696
10036	0.0289324		10036	0.000706506
10037	0.0549806		10037	0.00132131
10038	0.0941378		10038	0.00226786
10039	0.142227		10039	0.00337972
10040	0.189179		10040	0.00425421
10041	0.223925		10041	0.00453403
10042	0.240262		10042	0.00422978
10043	0.239141		10043	0.00367747
10044	0.226925		10044	0.00324378
10045	0.212012		10045	0.0031768
10046	0.202268		10046	0.00370485
10047	0.204398		10047	0.00528008
10048	0.225193		10048	0.00895123
10049	0.273767		10049	0.0168587
10050	0.363269		10050	0.0323771
10051	0.509039		10051	0.0585557
10052	0.718415		10052	0.0940173
10053	0.971278		10053	0.129455
10054	1.2063		10054	0.150678
10055	1.33998		10055	0.147985
10056	1.31866		10056	0.123083
10057	1.15612		10057	0.0871538
10058	0.918027		10058	0.0529631
10059	0.675533		10059	0.0280697
10060	0.472937		10060	0.0133858
10061	0.32397		10061	0.00604913
10062	0.223512		10062	0.00278502
10063	0.159949		10063	0.00142249
10064	0.122513		10064	0.000875028
10065	0.104302		10065	0.000687542
10066	0.103775		10066	0.00070273
10067	0.12864		10067	0.000907891
10068	0.212211		10068	0.0013861
10069	0.484958		10069	0.0022915
10070	1.51163		10070	0.00375942
10071	5.91951		10071	0.00569414
10072	25.4997		10072	0.00757594
10073	103.896		10073	0.00863319
10074	348.959		10074	0.00841148
10075	871.217		10075	0.00714131
10076	1519.24		10076	0.00546935
10077	1807.32		10077	0.00394227
10078	1478.16		10078	0.00278283
10079	857.547		10079	0.00197609
10080	370.786		10080	0.00142163
10081	127.645		10081	0.00102312
10082	38.039		10082	0.000718594
10083	10.8605		10083	0.000480856
10084	3.32733		10084	0.000303394
10085	1.22081		10085	0.000182576
10086	0.582664		10086	0.000108463
10087	0.37426		10087	6.6997e-05
10088	0.316784		10088	4.56685e-05
10089	0.33204		10089	3.6297e-05
10090	0.398941		10090	3.49265e-05
10091	0.513034		10091	4.1073e-05
10092	0.673616		10092	5.773e-05
10093	0.881152		10093	9.25739e-05
10094	1.13894		10094	0.000160332
10095	1.45287		10095	0.00028637
10096	1.82359		10096	0.000513045
10097	2.2295		10097	0.000912615
10098	2.60743		10098	0.00160782
10099	2.85074		10099	0.00278485
10100	2.84823		10100	0.00464941
10101	2.55649		10101	0.00725514
10102	2.04678		10102	0.0102247
10103	1.47018		10103	0.0126241
10104	0.967087		10104	0.0133372
10105	0.604052		10105	0.0118521
10106	0.377068		10106	0.00876767
10107	0.250294		10107	0.00540277
10108	0.188247		10108	0.00282724
10109	0.168671		10109	0.00131498
10110	0.183967		10110	0.000586283
10111	0.240493		10111	0.000277302
10112	0.359016		10112	0.000155712
10113	0.572761		10113	0.000114609
10114	0.914214		10114	0.000117132
10115	1.38585		10115	0.000165794
10116	1.92923		10116	0.000305276
10117	2.42147		10117	0.000658898
10118	2.71376		10118	0.00148015
10119	2.69839		10119	0.00310044
10120	2.37216		10120	0.00555803
10121	1.84935		10121	0.00806649
10122	1.29804		10122	0.00923614
10123	0.84578		10123	0.00834286
10124	0.535257		10124	0.00607586
10125	0.347116		10125	0.0037187
10126	0.242991		10126	0.00203282
10127	0.191205		10127	0.00107386
10128	0.173062		10128	0.000599875
10129	0.181114		10129	0.000386508
10130	0.217033		10130	0.000306283
10131	0.291382		10131	0.000306628
10132	0.424693		10132	0.000383865
10133	0.647074		10133	0.000582352
10134	0.991412		10134	0.0010367
10135	1.47594		10135	0.00211805
10136	2.07943		10136	0.00488223
10137	2.72265		10137	0.0123651
10138	3.27073		10138	0.0327899
10139	3.56337		10139	0.0848273
10140	3.47505		10140	0.19713
10141	2.99171		10141	0.38022
10142	2.25026		10142	0.57148
10143	1.47794		10143	0.643434
10144	0.860607		10144	0.535856
10145	0.459734		10145	0.335206
10146	0.237227		10146	0.164539
10147	0.125791		10147	0.0680436
10148	0.0728071		10148	0.0260648
10149	0.0481542		10149	0.0103302
10150	0.0372046		10150	0.00474275
10151	0.0334602		10151	0.00278043
10152	0.0342098		10152	0.00221491
10153	0.038397		10153	0.00242581
10154	0.0455355		10154	0.00350021
10155	0.0549817		10155	0.00610292
10156	0.065301		10156	0.0115281
10157	0.073894		10157	0.02114
10158	0.0774627		10158	0.0342713
10159	0.0737095		10159	0.0458878
10160	0.0632656		10160	0.0488543
10161	0.049685		10161	0.0411064
10162	0.0370767		10162	0.0280591
10163	0.0278323		10163	0.0164396
10164	0.0223923		10164	0.00896114
10165	0.0203212		10165	0.00498751
10166	0.0212598		10166	0.00309397
10167	0.0252602		10167	0.00227566
10168	0.0325541		10168	0.0020243
10169	0.0427715		10169	0.00212133
10170	0.0539087		10170	0.00246324
10171	0.0622313		10171	0.00294251
10172	0.064228		10172	0.00339469
10173	0.0592824		10173	0.0036557
10174	0.0500428		10174	0.00368382
10175	0.0401408		10175	0.00359382
10176	0.0319873		10176	0.00356741
10177	0.0263347		10177	0.0037659
10178	0.0229283		10178	0.0043162
10179	0.0211463		10179	0.00532292
10180	0.0202768		10180	0.00684343
10181	0.0195992		10181	0.00881335
10182	0.0185005		10182	0.0109836
10183	0.0166804		10183	0.0129672
10184	0.0142637		10184	0.0144147
10185	0.0116569		10185	0.0151927
10186	0.00926348		10186	0.0154307
10187	0.00730492		10187	0.015438
10188	0.00582321		10188	0.0155919
10189	0.0047667		10189	0.016276
10190	0.00406237		10190	0.0178758
10191	0.00364713		10191	0.0207961
10192	0.00347066		10192	0.0254336
10193	0.00348457		10193	0.0320276
10194	0.00362482		10194	0.0403421
10195	0.00379698		10195	0.0492687
10196	0.00388445		10196	0.0566585
10197	0.0037934		10197	0.0598274
10198	0.00350631		10198	0.0568957
10199	0.00308894		10199	0.0482095
10200	0.0026394		10200	0.036415
10201	0.00223		10201	0.0248123
10202	0.00188567		10202	0.0155431
10203	0.00159572		10203	0.00912305
10204	0.00133684		10204	0.00508317
10205	0.00109269		10205	0.00270722
10206	0.000863505		10206	0.00138899
10207	0.000662532		10207	0.00070072
10208	0.000504324		10208	0.000363181
10209	0.000395772		10209	0.000207561
10210	0.0003364		10210	0.00014277
10211	0.000325411		10211	0.000128071
10212	0.000371148		10212	0.000156462
10213	0.000503266		10213	0.000257248
10214	0.000791288		10214	0.000534739
10215	0.00136643		10215	0.00128408
10216	0.00241307		10216	0.00324701
10217	0.0040494		10217	0.00798569
10218	0.00606272		10218	0.0179427
10219	0.00774224		10219	0.0350785
10220	0.00823542		10220	0.0574164
10221	0.00728035		10221	0.0764319
10222	0.00544584		10222	0.0813659
10223	0.00357299		10223	0.0692308
10224	0.0021628		10224	0.0479766
10225	0.00128227		10225	0.0281397
10226	0.000791519		10226	0.0147534
10227	0.000536582		10227	0.00737363
10228	0.000415177		10228	0.00375022
10229	0.000374624		10229	0.00205346
10230	0.000396929		10230	0.00125674
10231	0.000491591		10231	0.000870099
10232	0.000700773		10232	0.000673239
10233	0.00111863		10233	0.000567422
10234	0.00192355		10234	0.000509175
10235	0.00340891		10235	0.00048338
10236	0.00597915		10236	0.000492371
10237	0.0100918		10237	0.000553112
10238	0.0162047		10238	0.000704097
10239	0.024854		10239	0.00102931
10240	0.036909		10240	0.00171433
10241	0.0538769		10241	0.0031596
10242	0.0780373		10242	0.00616451
10243	0.11218		10243	0.0120948
10244	0.158782		10244	0.0226792
10245	0.218725		10245	0.0388441
10246	0.290055		10246	0.0585824
10247	0.36722		10247	0.0757508
10248	0.440616		10248	0.0826363
10249	0.496428		10249	0.0756163
10250	0.518499		10250	0.0582995
10251	0.494502		10251	0.0384399
10252	0.424625		10252	0.0222371
10253	0.325203		10253	0.0116988
10254	0.221617		10254	0.00585255
10255	0.135255		10255	0.00292935
10256	0.0751951		10256	0.00154963
10257	0.039226		10257	0.000916799
10258	0.020053		10258	0.000640236
10259	0.0106185		10259	0.000550617
10260	0.00618525		10260	0.000593845
10261	0.0041766		10261	0.000789919
10262	0.00336906		10262	0.0012308
10263	0.00324239		10263	0.00208723
10264	0.00361632		10264	0.00357543
10265	0.00448307		10265	0.005847
10266	0.00595238		10266	0.00887502
10267	0.00827411		10267	0.012489
10268	0.0119193		10268	0.0165371
10269	0.0176656		10269	0.0209364
10270	0.0265386		10270	0.0254817
10271	0.0393059		10271	0.0295633
10272	0.055266		10272	0.0321276
10273	0.0709196		10273	0.0321286
10274	0.0804927		10274	0.0292524
10275	0.0794888		10275	0.0242477
10276	0.0683765		10276	0.0184994
10277	0.0521313		10277	0.0132651
10278	0.0363017		10278	0.00920758
10279	0.0239924		10279	0.00641099
10280	0.0157005		10280	0.00464608
10281	0.0106056		10281	0.00361756
10282	0.00767128		10282	0.00309009
10283	0.00611473		10283	0.00291968
10284	0.00547774		10284	0.0030477
10285	0.00557283		10285	0.00349689
10286	0.00644072		10286	0.00439011
10287	0.00835457		10287	0.00600848
10288	0.0118461		10288	0.00890899
10289	0.0176442		10289	0.0141124
10290	0.0263062		10290	0.0232907
10291	0.0373774		10291	0.0386437
10292	0.0484998		10292	0.0618187
10293	0.0556856		10293	0.0914348
10294	0.0554812		10294	0.12053
10295	0.0475342		10295	0.137631
10296	0.0349951		10296	0.133647
10297	0.0222956		10297	0.109597
10298	0.0124981		10298	0.0763887
10299	0.00634582		10299	0.0462365
10300	0.0030471		10300	0.0251933
10301	0.00146183		10301	0.0129392
10302	0.000743425		10302	0.00656946
10303	0.000422262		10303	0.00342931
10304	0.000277104		10304	0.00188376
10305	0.00021191		10305	0.00109421
10306	0.000185719		10306	0.000665191
10307	0.000180051		10307	0.000415284
10308	0.000184949		10308	0.000261124
10309	0.000193658		10309	0.000163452
10310	0.000201847		10310	0.000102258
10311	0.00020884		10311	6.55462e-05
10312	0.000218332		10312	4.50227e-05
10313	0.000237767		10313	3.50372e-05
10314	0.000277904		10314	3.24613e-05
10315	0.000354202		10315	3.67185e-05
10316	0.00048963		10316	5.02132e-05
10317	0.000716377		10317	7.95888e-05
10318	0.00107264		10318	0.000137668
10319	0.00159252		10319	0.00024483
10320	0.0022931		10320	0.000428617
10321	0.00316674		10321	0.000724463
10322	0.0041808		10322	0.00118658
10323	0.00527875		10323	0.00191773
10324	0.00638091		10324	0.00312024
10325	0.00739301		10325	0.00516132
10326	0.00822702		10326	0.00860979
10327	0.00881971		10327	0.0140895
10328	0.00912813		10328	0.0216713
10329	0.00910605		10329	0.0298296
10330	0.00869836		10330	0.0351748
10331	0.0078858		10331	0.0346244
10332	0.00675528		10332	0.0285194
10333	0.00551299		10333	0.0204054
10334	0.00439881		10334	0.0136408
10335	0.00357887		10335	0.00941386
10336	0.00311648		10336	0.00746383
10337	0.00302229		10337	0.00739875
10338	0.00331951		10338	0.0094803
10339	0.00407924		10339	0.0152176
10340	0.00540647		10340	0.0281001
10341	0.00735552		10341	0.0534203
10342	0.00977682		10342	0.0940063
10343	0.0121932		10343	0.141338
10344	0.0138904		10344	0.173871
10345	0.0142774		10345	0.174338
10346	0.0132569		10346	0.147179
10347	0.0112573		10347	0.111073
10348	0.00891933		10348	0.0805282
10349	0.00675431		10349	0.0597928
10350	0.00500912		10350	0.0472074
10351	0.00371804		10351	0.0397354
10352	0.00281067		10352	0.0347166
10353	0.0021921		10353	0.0302361
10354	0.00177991		10354	0.0253174
10355	0.00151323		10355	0.0200101
10356	0.00134936		10356	0.0150202
10357	0.0012572		10357	0.0110321
10358	0.00121105		10358	0.00830109
10359	0.00118701		10359	0.00671436
10360	0.00116323		10360	0.00603517
10361	0.001124		10361	0.00605173
10362	0.00106396		10362	0.00657136
10363	0.000987664		10363	0.00732057
10364	0.000903779		10364	0.00788849
10365	0.000818481		10365	0.00788219
10366	0.000732464		10366	0.00722539
10367	0.000642444		10367	0.00622554
10368	0.000545296		10368	0.00529762
10369	0.000442064		10369	0.00470186
10370	0.000339323		10370	0.00451818
10371	0.000246727		10371	0.00473223
10372	0.00017233		10372	0.00528634
10373	0.000119181		10373	0.0060815
10374	8.54481e-05		10374	0.00698745
10375	6.71124e-05		10375	0.00789961
10376	6.08195e-05		10376	0.00880945
10377	6.57356e-05		10377	0.00982238
10378	8.49235e-05		10378	0.0111102
10379	0.000127093		10379	0.0128341
10380	0.000208241		10380	0.0150643
10381	0.000349594		10381	0.0177139
10382	0.000565982		10382	0.0205442
10383	0.000845754		10383	0.0233094
10384	0.00114029		10384	0.0259938
10385	0.00138258		10385	0.028952
10386	0.00152351		10386	0.0328148
10387	0.00155223		10387	0.0381722
10388	0.00148791		10388	0.045022
10389	0.00135966		10389	0.051972
10390	0.00119308		10390	0.0557797
10391	0.00100762		10391	0.0527067
10392	0.000819525		10392	0.0419407
10393	0.000644193		10393	0.0274345
10394	0.000494896		10394	0.0147947
10395	0.000379673		10395	0.00680412
10396	0.000300041		10396	0.00284905
10397	0.000253059		10397	0.00119003
10398	0.000235141		10398	0.000549209
10399	0.000245585		10399	0.000306177
10400	0.000289314		10400	0.000217136
10401	0.000379519		10401	0.000196337
10402	0.00054035		10402	0.00021751
10403	0.000807361		10403	0.000277762
10404	0.00121856		10404	0.000384812
10405	0.00178505		10405	0.000551225
10406	0.00244027		10406	0.000788799
10407	0.00300513		10407	0.00109805
10408	0.00324081		10408	0.00144987
10409	0.00300448		10409	0.0017687
10410	0.0023788		10410	0.00194578
10411	0.00162089		10411	0.00190239
10412	0.000974352		10412	0.00165938
10413	0.000540487		10413	0.00133104
10414	0.000295914		10414	0.00104413
10415	0.000174594		10415	0.000877185
10416	0.00012262		10416	0.000877875
10417	0.000112293		10417	0.00114931
10418	0.000141643		10418	0.00206004
10419	0.000244662		10419	0.00493179
10420	0.000539071		10420	0.014433
10421	0.00134922		10421	0.0456736
10422	0.00337624		10422	0.13818
10423	0.00756898		10423	0.36132
10424	0.0141074		10424	0.761903
10425	0.0211259		10425	1.24743
10426	0.0255363		10426	1.56779
10427	0.0258745		10427	1.52442
10428	0.0233786		10428	1.16819
10429	0.0202679		10429	0.720557
10430	0.0180604		10430	0.364458
10431	0.0173679		10431	0.153812
10432	0.0183589		10432	0.055509
10433	0.0210685		10433	0.0179078
10434	0.0253762		10434	0.00556272
10435	0.0307778		10435	0.00184534
10436	0.0361993		10436	0.000734362
10437	0.0401352		10437	0.000387282
10438	0.0412095		10438	0.000285737
10439	0.038892		10439	0.000294105
10440	0.0338351		10440	0.000401777
10441	0.027491		10441	0.000675201
10442	0.0213004		10442	0.00128366
10443	0.0161111		10443	0.00254621
10444	0.012133		10444	0.00490193
10445	0.00920732		10445	0.00862624
10446	0.00707541		10446	0.0132653
10447	0.00551637		10447	0.0173341
10448	0.00437667		10448	0.0190752
10449	0.00355014		10449	0.0178857
10450	0.00295336		10450	0.0147575
10451	0.00251449		10451	0.0112444
10452	0.00217411		10452	0.00835333
10453	0.00189037		10453	0.00634186
10454	0.00164153		10454	0.00506047
10455	0.0014225		10455	0.00426099
10456	0.00123759		10456	0.0037243
10457	0.00109423		10457	0.00329136
10458	0.00100017		10458	0.00287362
10459	0.000963461		10459	0.00245542
10460	0.000993539		10460	0.00207216
10461	0.00110209		10461	0.00176954
10462	0.00130176		10462	0.00157371
10463	0.00159994		10463	0.00148591
10464	0.00198748		10464	0.00148852
10465	0.0024286		10465	0.00154745
10466	0.00286392		10466	0.00161241
10467	0.00323287		10467	0.00162924
10468	0.00350278		10468	0.00156854
10469	0.00368345		10469	0.00144699
10470	0.00381956		10470	0.00131622
10471	0.00397401		10471	0.00123233
10472	0.00421795		10472	0.001239
10473	0.00463207		10473	0.00137215
10474	0.00531285		10474	0.00166873
10475	0.00637091		10475	0.00215472
10476	0.00790197		10476	0.00279087
10477	0.00990997		10477	0.00339195
10478	0.0121983		10478	0.00363543
10479	0.0143243		10479	0.00328744
10480	0.0157353		10480	0.0024687
10481	0.0160504		10481	0.00156865
10482	0.0152532		10482	0.000889529
10483	0.0136417		10483	0.000487428
10484	0.011629		10484	0.00028222
10485	0.009576		10485	0.000186728
10486	0.00772392		10486	0.000148341
10487	0.00619658		10487	0.000143395
10488	0.00503143		10488	0.000165741
10489	0.00421736		10489	0.000221156
10490	0.00372864		10490	0.000327612
10491	0.00355099		10491	0.000520626
10492	0.00370175		10492	0.000864151
10493	0.00424703		10493	0.001467
10494	0.00531333		10494	0.00249848
10495	0.00707632		10495	0.00417768
10496	0.00968983		10496	0.00668019
10497	0.0131194		10497	0.00990838
10498	0.0169213		10498	0.0132183
10499	0.0201635		10499	0.015471
10500	0.0217368		10500	0.0157034
10501	0.0210028		10501	0.0139246
10502	0.0182506		10502	0.0110872
10503	0.0144875		10503	0.00826945
10504	0.0107756		10504	0.00604547
10505	0.00774196		10505	0.00448521
10506	0.00554042		10506	0.00343413
10507	0.00406066		10507	0.00272236
10508	0.00312363		10508	0.0022425
10509	0.0025767		10509	0.00195164
10510	0.00231705		10510	0.00184969
10511	0.00228519		10511	0.00196648
10512	0.00244798		10512	0.00236465
10513	0.00277369		10513	0.0031345
10514	0.00320082		10514	0.00433212
10515	0.0036175		10515	0.00582664
10516	0.00388087		10516	0.00715425
10517	0.0038796		10517	0.00764616
10518	0.00359138		10518	0.00691356
10519	0.00308454		10519	0.00523162
10520	0.00247156		10520	0.00333074
10521	0.00186001		10521	0.00182467
10522	0.00132635		10522	0.000897581
10523	0.00090926		10523	0.000422533
10524	0.000613734		10524	0.000205902
10525	0.000422307		10525	0.000112259
10526	0.000309182		10526	7.23757e-05
10527	0.000251454		10527	5.60841e-05
10528	0.00023461		10528	5.09689e-05
10529	0.000253712		10529	5.16442e-05
10530	0.000312511		10530	5.52559e-05
10531	0.000420357		10531	5.9952e-05
10532	0.000583982		10532	6.46126e-05
10533	0.000793347		10533	6.87228e-05
10534	0.00101163		10534	7.19028e-05
10535	0.00118706		10535	7.34095e-05
10536	0.00128526		10536	7.21954e-05
10537	0.00131203		10537	6.76457e-05
10538	0.00130513		10538	6.03024e-05
10539	0.00131021		10539	5.17248e-05
10540	0.00136505		10540	4.36215e-05
10541	0.0014969		10541	3.71585e-05
10542	0.00172398		10542	3.29046e-05
10543	0.00205233		10543	3.11768e-05
10544	0.00246792		10544	3.24667e-05
10545	0.00293232		10545	3.78946e-05
10546	0.00339145		10546	4.97936e-05
10547	0.0037928		10547	7.24279e-05
10548	0.00409314		10548	0.000112325
10549	0.00424903		10549	0.000176734
10550	0.00420797		10550	0.000268439
10551	0.0039236		10551	0.000377929
10552	0.00339468		10552	0.00047923
10553	0.0026947		10553	0.000537128
10554	0.00195528		10554	0.000526215
10555	0.00130653		10555	0.000449486
10556	0.000820952		10556	0.000338228
10557	0.000501983		10557	0.000230346
10558	0.000312117		10558	0.000148328
10559	0.000206823		10559	9.54291e-05
10560	0.00015247		10560	6.49732e-05
10561	0.000129328		10561	4.92253e-05
10562	0.000128848		10562	4.29588e-05
10563	0.000151316		10563	4.37222e-05
10564	0.000205798		10564	5.11688e-05
10565	0.000311426		10565	6.61033e-05
10566	0.000495001		10566	8.86609e-05
10567	0.00077468		10567	0.00011522
10568	0.00112524		10568	0.000136488
10569	0.0014532		10569	0.000141769
10570	0.0016347		10570	0.00012812
10571	0.00160642		10571	0.000103245
10572	0.0014108		10572	7.79829e-05
10573	0.00114653		10573	5.86855e-05
10574	0.0008952		10574	4.648e-05
10575	0.000693522		10575	4.00823e-05
10576	0.000545626		10576	3.79022e-05
10577	0.000442793		10577	3.8697e-05
10578	0.000375315		10578	4.15421e-05
10579	0.000336802		10579	4.57615e-05
10580	0.000325012		10580	5.10626e-05
10581	0.000342045		10581	5.77913e-05
10582	0.000395075		10582	6.71125e-05
10583	0.000497444		10583	8.11088e-05
10584	0.00066869		10584	0.000103017
10585	0.000930783		10585	0.000137882
10586	0.00129838		10586	0.000193952
10587	0.00176646		10587	0.00028536
10588	0.00230868		10588	0.0004368
10589	0.00290327		10589	0.000690511
10590	0.00358875		10590	0.00111411
10591	0.0045396		10591	0.00180527
10592	0.00619003		10592	0.00289277
10593	0.00955987		10593	0.00455415
10594	0.0172192		10594	0.007103
10595	0.036022		10595	0.0112106
10596	0.0841348		10596	0.0183134
10597	0.205683		10597	0.0312168
10598	0.489125		10598	0.0546011
10599	1.05834		10599	0.0941478
10600	1.98085		10600	0.152127
10601	3.11051		10601	0.220197
10602	4.05085		10602	0.277812
10603	4.38889		10603	0.304025
10604	4.0045		10604	0.293237
10605	3.1288		10605	0.257245
10606	2.13458		10606	0.213677
10607	1.30196		10607	0.175172
10608	0.731847		10608	0.146752
10609	0.394127		10609	0.128301
10610	0.212942		10610	0.117463
10611	0.12122		10611	0.111272
10612	0.0760548		10612	0.106905
10613	0.0543656		10613	0.10224
10614	0.0449346		10614	0.0963066
10615	0.0426768		10615	0.0892815
10616	0.0454518		10616	0.0819521
10617	0.0523857		10617	0.0750263
10618	0.0628553		10618	0.0687116
10619	0.0757301		10619	0.0626613
10620	0.0888934		10620	0.0562131
10621	0.0994335		10621	0.0488467
10622	0.104848		10622	0.0406784
10623	0.104733		10623	0.0326003
10624	0.101498		10624	0.0258423
10625	0.0993974		10625	0.0213716
10626	0.103145		10626	0.0198074
10627	0.117765		10627	0.0220802
10628	0.14979		10628	0.0309291
10629	0.208355		10629	0.0541965
10630	0.303321		10630	0.112231
10631	0.436674		10631	0.250183
10632	0.587708		10632	0.54154
10633	0.706342		10633	1.04151
10634	0.735802		10634	1.675
10635	0.656675		10635	2.18732
10636	0.505462		10636	2.31414
10637	0.343762		10637	2.0189
10638	0.215132		10638	1.49764
10639	0.13102		10639	0.982176
10640	0.0830964		10640	0.595267
10641	0.0588299		10641	0.349054
10642	0.0489909		10642	0.206214
10643	0.0486264		10643	0.126021
10644	0.0554451		10644	0.0801935
10645	0.0673221		10645	0.0525584
10646	0.0798041		10646	0.0348172
10647	0.0861974		10647	0.0229754
10648	0.0821133		10648	0.015066
10649	0.0696683		10649	0.00992427
10650	0.0551951		10650	0.00669935
10651	0.0438324		10651	0.00474329
10652	0.0375494		10652	0.00359842
10653	0.0365701		10653	0.00297075
10654	0.0410796		10654	0.00268585
10655	0.0518381		10655	0.00264483
10656	0.0695909		10656	0.00278691
10657	0.0934067		10657	0.0030571
10658	0.119036		10658	0.00338171
10659	0.13957		10659	0.00366389
10660	0.149114		10660	0.00381041
10661	0.146316		10661	0.00377393
10662	0.134279		10662	0.00357135
10663	0.117597		10663	0.00326078
10664	0.0997728		10664	0.00290358
10665	0.0825853		10665	0.00254449
10666	0.0667695		10666	0.00221393
10667	0.0528058		10667	0.00193657
10668	0.0411905		10668	0.00173403
10669	0.0322679		10669	0.00162269
10670	0.0260491		10670	0.00161255
10671	0.0222697		10671	0.00170819
10672	0.0206008		10672	0.00190796
10673	0.0208353		10673	0.00219975
10674	0.0229812		10674	0.0025584
10675	0.0272789		10675	0.00295323
10676	0.0341645		10676	0.00336608
10677	0.044175		10677	0.00380666
10678	0.0577437		10678	0.0043102
10679	0.0748236		10679	0.00491591
10680	0.0943732		10680	0.00563572
10681	0.114068		10681	0.00642669
10682	0.130851		10682	0.0071847
10683	0.142405		10683	0.00777331
10684	0.148464		10684	0.00807448
10685	0.150702		10685	0.00802421
10686	0.151365		10686	0.00761813
10687	0.151915		10687	0.00691016
10688	0.152448		10688	0.00601738
10689	0.151792		10689	0.00510463
10690	0.148014		10690	0.00433303
10691	0.139261		10691	0.00381047
10692	0.124845		10692	0.00358676
10693	0.106072		10693	0.00368602
10694	0.0859413		10694	0.00414116
10695	0.0676839		10695	0.00500833
10696	0.053313		10696	0.00635577
10697	0.0432718		10697	0.00822883
10698	0.0369941		10698	0.0106062
10699	0.033577		10699	0.0133793
10700	0.0321407		10700	0.0163809
10701	0.0319143		10701	0.0194338
10702	0.0322313		10702	0.0223517
10703	0.0325403		10703	0.0248586
10704	0.0324315		10704	0.0265052
10705	0.0316404		10705	0.0267351
10706	0.0300387		10706	0.0251843
10707	0.0276637		10707	0.0220312
10708	0.0247732		10708	0.0180219
10709	0.0218163		10709	0.014066
10710	0.0192683		10710	0.010776
10711	0.0174406		10711	0.00832415
10712	0.0163993		10712	0.0065836
10713	0.0159861		10713	0.00532247
10714	0.0158725		10714	0.0043287
10715	0.0156399		10715	0.00346911
10716	0.014915		10716	0.00270333
10717	0.0135258		10717	0.00205597
10718	0.0115711		10718	0.00156435
10719	0.00934873		10719	0.00124175
10720	0.00719887		10720	0.00107647
10721	0.00536728		10721	0.00104975
10722	0.00395204		10722	0.00114484
10723	0.00293096		10723	0.00132975
10724	0.00222227		10724	0.00151693
10725	0.00173485		10725	0.00155547
10726	0.00139314		10726	0.00133785
10727	0.00114289		10727	0.000935628
10728	0.00094866		10728	0.000539237
10729	0.000789587		10729	0.000270066
10730	0.000655646		10730	0.000127237
10731	0.000543922		10731	6.15614e-05
10732	0.000454625		10732	3.30812e-05
10733	0.000387771		10733	2.08627e-05
10734	0.000341693		10734	1.58156e-05
10735	0.000313282		10735	1.42792e-05
10736	0.000298865		10736	1.47709e-05
10737	0.000294823		10737	1.6515e-05
10738	0.000297648		10738	1.87407e-05
10739	0.000303575		10739	2.04984e-05
10740	0.000308263		10740	2.10039e-05
10741	0.000307252		10741	2.01266e-05
10742	0.000297573		10742	1.84009e-05
10743	0.000279664		10743	1.65564e-05
10744	0.000257753		10744	1.51117e-05
10745	0.000238013		10745	1.43032e-05
10746	0.000226123		10746	1.42078e-05
10747	0.000226093		10747	1.48697e-05
10748	0.000240452		10748	1.6362e-05
10749	0.000270485		10749	1.87646e-05
10750	0.000315361		10750	2.20355e-05
10751	0.000370041		10751	2.57622e-05
10752	0.000423608		10752	2.89226e-05
10753	0.000461315		10753	3.00563e-05
10754	0.000471853		10754	2.81691e-05
10755	0.000455085		10755	2.37308e-05
10756	0.000422444		10756	1.84754e-05
10757	0.000389444		10757	1.40945e-05
10758	0.000367907		10758	1.13786e-05
10759	0.000363111		10759	1.04388e-05
10760	0.000374196		10760	1.13056e-05
10761	0.000394626		10761	1.42851e-05
10762	0.00041265		10762	1.98691e-05
10763	0.000414306		10763	2.79968e-05
10764	0.000389805		10764	3.68485e-05
10765	0.000339366		10765	4.27242e-05
10766	0.000273231		10766	4.2522e-05
10767	0.000205683		10767	3.65954e-05
10768	0.000148081		10768	2.81996e-05
10769	0.000105509		10769	2.051e-05
10770	7.77104e-05		10770	1.49284e-05
10771	6.19787e-05		10771	1.14443e-05
10772	5.56648e-05		10772	9.54025e-06
10773	5.74876e-05		10773	8.70231e-06
10774	6.79847e-05		10774	8.53708e-06
10775	8.94709e-05		10775	8.73474e-06
10776	0.000125304		10776	9.03728e-06
10777	0.000177916		10777	9.25955e-06
10778	0.00024593		10778	9.32615e-06
10779	0.000322674		10779	9.2682e-06
10780	0.000398957		10780	9.18075e-06
10781	0.000469736		10781	9.18941e-06
10782	0.000540465		10782	9.45933e-06
10783	0.000630148		10783	1.02459e-05
10784	0.000773544		10784	1.19873e-05
10785	0.00102804		10785	1.54698e-05
10786	0.0014864		10786	2.21067e-05
10787	0.00227962		10787	3.42676e-05
10788	0.00351908		10788	5.53048e-05
10789	0.00511492		10789	8.86845e-05
10790	0.00656209		10790	0.000136274
10791	0.00707718		10791	0.000197272
10792	0.00625584		10792	0.000268868
10793	0.00453432		10793	0.000346854
10794	0.00276665		10794	0.000423982
10795	0.00149657		10795	0.000488046
10796	0.000774268		10796	0.000525191
10797	0.000420968		10797	0.000529803
10798	0.000265463		10798	0.000512214
10799	0.000210565		10799	0.000495326
10800	0.000218788		10800	0.000505714
10801	0.000294077		10801	0.000572041
10802	0.000481388		10802	0.000735406
10803	0.00087901		10803	0.00106942
10804	0.00163512		10804	0.00170721
10805	0.00287501		10805	0.00286617
10806	0.00454623		10806	0.00483852
10807	0.00631466		10807	0.0078773
10808	0.00769101		10808	0.0118976
10809	0.00832004		10809	0.0160635
10810	0.0081467		10810	0.0187248
10811	0.00734437		10811	0.0183075
10812	0.00615742		10812	0.0147495
10813	0.00481231		10813	0.00978017
10814	0.00350219		10814	0.00544211
10815	0.0023798		10815	0.00265145
10816	0.00153259		10816	0.0012093
10817	0.000968782		10817	0.000566077
10818	0.000639537		10818	0.000305581
10819	0.00048333		10819	0.00021782
10820	0.000469115		10820	0.000235015
10821	0.00065574		10821	0.000425489
10822	0.00142293		10822	0.00132793
10823	0.00478102		10823	0.00663379
10824	0.0226841		10824	0.0451406
10825	0.129701		10825	0.341223
10826	0.744557		10826	2.34892
10827	3.62424		10827	12.5142
10828	13.0858		10828	45.9906
10829	31.9791		10829	108.885
10830	50.2903		10830	161.463
10831	50.2215		10831	150.671
10832	32.5082		10832	91.2959
10833	14.3774		10833	37.9218
10834	4.73005		10834	11.6569
10835	1.3014		10835	2.93508
10836	0.345871		10836	0.68962
10837	0.103722		10837	0.177051
10838	0.0402852		10838	0.0587747
10839	0.0220852		10839	0.0289917
10840	0.017307		10840	0.0225457
10841	0.0183572		10841	0.0263854
10842	0.0240524		10842	0.0409274
10843	0.035457		10843	0.0725307
10844	0.0546224		10844	0.130364
10845	0.0836592		10845	0.221663
10846	0.123339		10846	0.347315
10847	0.170967		10847	0.500899
10848	0.218267		10848	0.668368
10849	0.251676		10849	0.823607
10850	0.25756		10850	0.923775
10851	0.230936		10851	0.919466
10852	0.180573		10852	0.789251
10853	0.124129		10853	0.572253
10854	0.0769229		10854	0.349875
10855	0.0449096		10855	0.185069
10856	0.0262294		10856	0.0895597
10857	0.0163741		10857	0.0430217
10858	0.0115643		10858	0.0225569
10859	0.00952992		10859	0.0141155
10860	0.00911754		10860	0.0112303
10861	0.00973748		10861	0.011611
10862	0.0109217		10862	0.0152418
10863	0.0120458		10863	0.0239391
10864	0.0123692		10864	0.0416186
10865	0.0114558		10865	0.0741622
10866	0.00954883		10866	0.127396
10867	0.00736153		10867	0.202739
10868	0.00550707		10868	0.292647
10869	0.00421286		10869	0.378916
10870	0.00342655		10870	0.435709
10871	0.00300371		10871	0.439294
10872	0.00280032		10872	0.383363
10873	0.00268823		10873	0.287756
10874	0.00255543		10874	0.187057
10875	0.00232502		10875	0.107774
10876	0.00198455		10876	0.0572023
10877	0.00158891		10877	0.0294142
10878	0.00122053		10878	0.0155162
10879	0.000940449		10879	0.00889853
10880	0.000772274		10880	0.00584203
10881	0.000721309		10881	0.00455228
10882	0.000808183		10882	0.00426086
10883	0.00111291		10883	0.00470968
10884	0.00185328		10884	0.00588829
10885	0.00352981		10885	0.0078484
10886	0.0070891		10886	0.0104805
10887	0.0137725		10887	0.0132916
10888	0.02406		10888	0.0154299
10889	0.0359823		10889	0.0161419
10890	0.0450647		10890	0.0153374
10891	0.047424		10891	0.0136431
10892	0.0429546		10892	0.011906
10893	0.0347998		10893	0.0107302
10894	0.0263989		10894	0.0104076
10895	0.0196242		10895	0.0110855
10896	0.0148425		10896	0.0129362
10897	0.0116912		10897	0.016258
10898	0.00964702		10898	0.0215349
10899	0.00825523		10899	0.0294584
10900	0.00718127		10900	0.0407868
10901	0.00621923		10901	0.0557879
10902	0.00529504		10902	0.0731971
10903	0.00444475		10903	0.0895285
10904	0.00375799		10904	0.100437
10905	0.00332328		10905	0.104155
10906	0.00322175		10906	0.10367
10907	0.003588		10907	0.105553
10908	0.00476633		10908	0.118589
10909	0.00771695		10909	0.15718
10910	0.0152286		10910	0.255037
10911	0.035688		10911	0.503882
10912	0.0940932		10912	1.15615
10913	0.258152		10913	2.84893
10914	0.672845		10914	6.86785
10915	1.5235		10915	14.7637
10916	2.78227		10916	26.16
10917	3.89791		10917	36.1781
10918	4.0998		10918	38.1156
10919	3.26272		10919	30.8257
10920	2.03697		10920	19.832
10921	1.0612		10921	10.7238
10922	0.500581		10922	5.18869
10923	0.234107		10923	2.38236
10924	0.118017		10924	1.08812
10925	0.0680015		10925	0.511127
10926	0.0457659		10926	0.252304
10927	0.0354482		10927	0.13267
10928	0.0304002		10928	0.0749961
10929	0.0275933		10929	0.0459152
10930	0.025547		10930	0.0307001
10931	0.0236322		10931	0.0226604
10932	0.0217893		10932	0.0186856
10933	0.0202992		10933	0.0173449
10934	0.0195824		10934	0.0180553
10935	0.0201128		10935	0.0206791
10936	0.0224793		10936	0.0252663
10937	0.027551		10937	0.0318568
10938	0.0366599		10938	0.0404011
10939	0.0516706		10939	0.0508613
10940	0.0747573		10940	0.0633618
10941	0.107734		10941	0.0781
10942	0.150943		10942	0.0948769
10943	0.201955		10943	0.112512
10944	0.254771		10944	0.128782
10945	0.300727		10945	0.141372
10946	0.331841		10946	0.14932
10947	0.345086		10947	0.153609
10948	0.344252		10948	0.156309
10949	0.337887		10949	0.159094
10950	0.335616		10950	0.162095
10951	0.345873		10951	0.163485
10952	0.375807		10952	0.159994
10953	0.432041		10953	0.148625
10954	0.520603		10954	0.129005
10955	0.644956		10955	0.104415
10956	0.802516		10956	0.0800742
10957	0.982425		10957	0.0601507
10958	1.16817		10958	0.0462515
10959	1.34454		10959	0.0380044
10960	1.50244		10960	0.034335
10961	1.63573		10961	0.034257
10962	1.73289		10962	0.0370014
10963	1.77301		10963	0.0417975
10964	1.73391		10964	0.0476999
10965	1.60921		10965	0.0537569
10966	1.41894		10966	0.0594373
10967	1.20123		10967	0.0648875
10968	0.99276		10968	0.0707755
10969	0.815614		10969	0.0779438
10970	0.676878		10970	0.087207
10971	0.57506		10971	0.0994017
10972	0.506109		10972	0.115551
10973	0.466491		10973	0.136867
10974	0.453874		10974	0.164291
10975	0.466567		10975	0.197498
10976	0.502599		10976	0.233885
10977	0.559281		10977	0.268933
10978	0.634378		10978	0.299171
10979	0.729584		10979	0.32669
10980	0.856003		10980	0.362477
10981	1.0413		10981	0.428932
10982	1.34059		10982	0.568114
10983	1.85642		10983	0.867704
10984	2.77221		10984	1.52261
10985	4.3854		10985	2.94515
10986	7.06417		10986	5.85236
10987	10.9555		10987	10.9981
10988	15.3697		10988	18.0908
10989	18.4454		10989	24.5687
10990	18.2356		10990	26.6971
10991	14.6883		10991	23.1751
10992	9.82699		10992	16.5034
10993	5.72522		10993	10.1225
10994	3.10496		10994	5.68508
10995	1.68575		10995	3.10762
10996	0.976942		10996	1.73529
10997	0.632104		10997	1.01725
10998	0.466823		10998	0.629416
10999	0.394338		10999	0.407105
11000	0.376317		11000	0.271509
11001	0.396971		11001	0.185228
11002	0.450507		11002	0.129579
11003	0.53443		11003	0.0940588
11004	0.645537		11004	0.0720341
11005	0.778517		11005	0.0591715
11006	0.928211		11006	0.0528153
11007	1.09511		11007	0.0516236
11008	1.29135		11008	0.0553121
11009	1.54443		11009	0.0644302
11010	1.89878		11010	0.0799612
11011	2.41629		11011	0.102352
11012	3.17358		11012	0.129789
11013	4.24719		11013	0.156712
11014	5.67115		11014	0.174953
11015	7.35726		11015	0.178253
11016	9.00658		11016	0.166377
11017	10.1161		11017	0.144587
11018	10.1994		11018	0.119707
11019	9.14162		11019	0.0969529
11020	7.3358		11020	0.0791517
11021	5.40446		11021	0.0673913
11022	3.80057		11022	0.0619739
11023	2.66553		11023	0.0632734
11024	1.93638		11024	0.0723568
11025	1.49096		11025	0.0910705
11026	1.22294		11026	0.120826
11027	1.05861		11027	0.159194
11028	0.951676		11028	0.195664
11029	0.875529		11029	0.212804
11030	0.817118		11030	0.197906
11031	0.771821		11031	0.155621
11032	0.739033		11032	0.10479
11033	0.718973		11033	0.062558
11034	0.710715		11034	0.0348776
11035	0.71077		11035	0.0193149
11036	0.711954		11036	0.0112926
11037	0.703471		11037	0.0073209
11038	0.673788		11038	0.0054163
11039	0.616388		11039	0.00460242
11040	0.534867		11040	0.00444269
11041	0.442267		11041	0.00477678
11042	0.354227		11042	0.00559944
11043	0.28174		11043	0.00700564
11044	0.228773		11044	0.00914001
11045	0.194346		11045	0.0120947
11046	0.175673		11046	0.0157313
11047	0.17025		11047	0.0195152
11048	0.176622		11048	0.0225815
11049	0.194272		11049	0.0241366
11050	0.222812		11050	0.0239023
11051	0.260449		11051	0.0221841
11052	0.302036		11052	0.0195682
11053	0.338273		11053	0.016605
11054	0.358378		11054	0.0136898
11055	0.355925		11055	0.0110824
11056	0.333161		11056	0.00894444
11057	0.299411		11057	0.00735373
11058	0.265374		11058	0.00632148
11059	0.238618		11059	0.00582694
11060	0.222742		11060	0.00585822
11061	0.21883		11061	0.00643604
11062	0.227072		11062	0.00759569
11063	0.247514		11063	0.00929897
11064	0.279628		11064	0.0112785
11065	0.320645		11065	0.0129441
11066	0.363241		11066	0.0135943
11067	0.394924		11067	0.0129218
11068	0.402351		11068	0.0112928
11069	0.379853		11069	0.0094388
11070	0.334468		11070	0.00795683
11071	0.281363		11071	0.0071282
11072	0.234512		11072	0.00704071
11073	0.201706		11073	0.00775599
11074	0.185801		11074	0.00938501
11075	0.18848		11075	0.0120467
11076	0.213719		11076	0.0157187
11077	0.270547		11077	0.0200608
11078	0.374854		11078	0.0244001
11079	0.547354		11079	0.028017
11080	0.800935		11080	0.0305726
11081	1.11387		11081	0.0323214
11082	1.40773		11082	0.0339772
11083	1.57131		11083	0.0364311
11084	1.5354		11084	0.0405569
11085	1.32627		11085	0.0471278
11086	1.03733		11086	0.0566998
11087	0.758866		11087	0.0693059
11088	0.537708		11088	0.0839586
11089	0.381135		11089	0.098294
11090	0.277302		11090	0.108981
11091	0.210545		11091	0.113148
11092	0.167744		11092	0.109933
11093	0.139367		11093	0.10077
11094	0.118721		11094	0.0882429
11095	0.101201		11095	0.0747167
11096	0.0841241		11096	0.0617505
11097	0.066866		11097	0.0502337
11098	0.0505192		11098	0.0406826
11099	0.0367357		11099	0.0333689
11100	0.0265025		11100	0.0283238
11101	0.019775		11101	0.0253723
11102	0.0159136		11102	0.0242227
11103	0.0142469		11103	0.0245342
11104	0.0143714		11104	0.0259184
11105	0.0162059		11105	0.0279109
11106	0.0198994		11106	0.0299706
11107	0.0256015		11107	0.0315199
11108	0.0330764		11108	0.0320001
11109	0.0413055		11109	0.0309485
11110	0.0484652		11110	0.028157
11111	0.0525852		11111	0.0238735
11112	0.0525986		11112	0.0188364
11113	0.0489735		11113	0.0139789
11114	0.0434008		11114	0.00999551
11115	0.0378762		11115	0.00713339
11116	0.0339669		11116	0.0052991
11117	0.032723		11117	0.00428532
11118	0.0351476		11118	0.00394681
11119	0.0430294		11119	0.00432589
11120	0.0602752		11120	0.00587138
11121	0.0954046		11121	0.010155
11122	0.166357		11122	0.022524
11123	0.308334		11123	0.0623292
11124	0.580811		11124	0.201423
11125	1.05606		11125	0.68949
11126	1.75731		11126	2.23562
11127	2.55103		11127	6.17491
11128	3.1174		11128	13.3421
11129	3.14627		11129	21.3101
11130	2.61943		11130	24.4953
11131	1.82741		11131	20.2827
11132	1.10209		11132	12.4135
11133	0.601846		11133	5.89245
11134	0.316706		11134	2.32374
11135	0.17343		11135	0.830651
11136	0.107543		11136	0.297809
11137	0.0814775		11137	0.119084
11138	0.0789341		11138	0.0584234
11139	0.0975275		11139	0.037491
11140	0.145845		11140	0.0319619
11141	0.242425		11141	0.0349371
11142	0.408496		11142	0.0456034
11143	0.646086		11143	0.0655278
11144	0.911703		11144	0.0967271
11145	1.1208		11145	0.14013
11146	1.19694		11146	0.194753
11147	1.12143		11147	0.257595
11148	0.935692		11148	0.323201
11149	0.705871		11149	0.382387
11150	0.487979		11150	0.42207
11151	0.313198		11151	0.429387
11152	0.189578		11152	0.399766
11153	0.110591		11153	0.341982
11154	0.0640386		11154	0.273702
11155	0.0381807		11155	0.211262
11156	0.0243948		11156	0.163196
11157	0.017356		11157	0.130823
11158	0.014204		11158	0.112029
11159	0.0137067		11159	0.104339
11160	0.0158546		11160	0.106311
11161	0.0221216		11161	0.117752
11162	0.0369097		11162	0.139196
11163	0.0715169		11163	0.170592
11164	0.152841		11164	0.20941
11165	0.336657		11165	0.249586
11166	0.711363		11166	0.283487
11167	1.35498		11167	0.306596
11168	2.22824		11168	0.32085
11169	3.09822		11169	0.333495
11170	3.6402		11170	0.353311
11171	3.66825		11171	0.387588
11172	3.2519		11172	0.440619
11173	2.61883		11173	0.512583
11174	1.98633		11174	0.598456
11175	1.4732		11175	0.688115
11176	1.10769		11176	0.768467
11177	0.871989		11177	0.826603
11178	0.738085		11178	0.852113
11179	0.684946		11179	0.838382
11180	0.703311		11180	0.783986
11181	0.794472		11181	0.69431
11182	0.963952		11182	0.581721
11183	1.207		11183	0.462751
11184	1.48725		11184	0.352996
11185	1.72702		11185	0.262575
11186	1.83707		11186	0.194713
11187	1.77749		11187	0.147516
11188	1.58914		11188	0.116925
11189	1.35916		11189	0.0989834
11190	1.16301		11190	0.0908999
11191	1.03796		11191	0.0912567
11192	0.990647		11192	0.0997538
11193	1.01177		11193	0.116499
11194	1.08244		11194	0.140562
11195	1.1749		11195	0.167896
11196	1.25795		11196	0.190285
11197	1.31092		11197	0.198075
11198	1.33582		11198	0.186427
11199	1.35534		11199	0.159299
11200	1.40009		11200	0.126432
11201	1.49704		11201	0.0967576
11202	1.66314		11202	0.0747185
11203	1.89881		11203	0.0609282
11204	2.17627		11204	0.054446
11205	2.42756		11205	0.0544793
11206	2.55071		11206	0.061126
11207	2.45253		11207	0.0754199
11208	2.11355		11208	0.0986666
11209	1.61782		11209	0.13082
11210	1.10601		11210	0.168401
11211	0.69033		11211	0.204141
11212	0.408875		11212	0.230395
11213	0.242071		11213	0.244162
11214	0.151752		11214	0.248724
11215	0.106049		11215	0.250758
11216	0.0853442		11216	0.256532
11217	0.0794385		11217	0.270036
11218	0.0833729		11218	0.292798
11219	0.0939904		11219	0.32417
11220	0.107276		11220	0.361537
11221	0.117178		11221	0.400433
11222	0.117384		11222	0.434599
11223	0.105405		11223	0.456105
11224	0.0846828		11224	0.45636
11225	0.0619002		11225	0.429135
11226	0.0424408		11226	0.374994
11227	0.0283393		11227	0.303348
11228	0.0191281		11228	0.228754
11229	0.0134447		11229	0.163759
11230	0.0100141		11230	0.114322
11231	0.00793519		11231	0.0802967
11232	0.00663962		11232	0.058502
11233	0.00577747		11233	0.0453252
11234	0.00512724		11234	0.0378937
11235	0.00454797		11235	0.0342381
11236	0.00396561		11236	0.033045
11237	0.00337079		11237	0.0333461
11238	0.00280276		11238	0.0342995
11239	0.00231484		11239	0.035134
11240	0.00194322		11240	0.035247
11241	0.00169822		11241	0.0343407
11242	0.00157423		11242	0.0324535
11243	0.00156371		11243	0.0298493
11244	0.00166652		11244	0.0268567
11245	0.00189341		11245	0.0237638
11246	0.0022638		11246	0.0207951
11247	0.00279502		11247	0.0181247
11248	0.0034781		11248	0.0158802
11249	0.00424201		11249	0.01413
11250	0.0049304		11250	0.0128719
11251	0.00533617		11251	0.0120308
11252	0.00530809		11252	0.0114608
11253	0.00485427		11253	0.0109509
11254	0.00413799		11254	0.0102587
11255	0.00337038		11255	0.00920253
11256	0.0027069		11256	0.00778592
11257	0.00221895		11257	0.00623449
11258	0.00192357		11258	0.00486909
11259	0.00182831		11259	0.00393159
11260	0.0019759		11260	0.0035487
11261	0.00250999		11261	0.00387345
11262	0.00383202		11262	0.00539612
11263	0.00703619		11263	0.0096781
11264	0.0150987		11264	0.0214291
11265	0.0357386		11265	0.0540419
11266	0.0864004		11266	0.140794
11267	0.196797		11267	0.344902
11268	0.393831		11268	0.735526
11269	0.659065		11269	1.29429
11270	0.899263		11270	1.82725
11271	0.998353		11271	2.06365
11272	0.917779		11272	1.90248
11273	0.721506		11273	1.48854
11274	0.505534		11274	1.0393
11275	0.330164		11275	0.681876
11276	0.209823		11276	0.439267
11277	0.134638		11277	0.286576
11278	0.0897143		11278	0.192797
11279	0.0631817		11279	0.135025
11280	0.0473494		11280	0.0989998
11281	0.0376744		11281	0.0763698
11282	0.0316252		11282	0.0623168
11283	0.0279327		11283	0.0540853
11284	0.0261638		11284	0.0501828
11285	0.0264857		11285	0.0499764
11286	0.0295934		11286	0.0535166
11287	0.0367865		11287	0.061471
11288	0.0499688		11288	0.0750145
11289	0.07089		11289	0.095393
11290	0.0988076		11290	0.122768
11291	0.127481		11291	0.154336
11292	0.145847		11292	0.183037
11293	0.14526		11293	0.199344
11294	0.12682		11294	0.196576
11295	0.0998771		11295	0.175478
11296	0.0742226		11296	0.143415
11297	0.0550207		11297	0.109364
11298	0.0431909		11298	0.0796624
11299	0.0379864		11299	0.0569745
11300	0.0391059		11300	0.0413692
11301	0.0481535		11301	0.0317664
11302	0.0704558		11302	0.0269875
11303	0.118466		11303	0.0263951
11304	0.217529		11304	0.030332
11305	0.412406		11305	0.0405455
11306	0.76659		11306	0.0604753
11307	1.33804		11307	0.0944719
11308	2.11901		11308	0.144204
11309	2.96796		11309	0.202376
11310	3.61972		11310	0.250114
11311	3.8292		11311	0.26637
11312	3.54323		11312	0.244204
11313	2.92251		11313	0.195951
11314	2.20486		11314	0.141776
11315	1.56541		11315	0.096019
11316	1.07465		11316	0.0632981
11317	0.729548		11317	0.0421194
11318	0.497339		11318	0.0292398
11319	0.342998		11319	0.0218928
11320	0.2395		11320	0.0183504
11321	0.168813		11321	0.0179091
11322	0.1197		11322	0.0209759
11323	0.0852709		11323	0.0296304
11324	0.061222		11324	0.0489082
11325	0.0447818		11325	0.0883216
11326	0.0341121		11326	0.160418
11327	0.0280057		11327	0.270019
11328	0.0258436		11328	0.39511
11329	0.0278291		11329	0.483021
11330	0.0355809		11330	0.485074
11331	0.0532811		11331	0.400818
11332	0.0893777		11332	0.27715
11333	0.157477		11333	0.165532
11334	0.272119		11334	0.0895333
11335	0.434587		11335	0.0466126
11336	0.614772		11336	0.0249594
11337	0.752416		11337	0.0145422
11338	0.791972		11338	0.00949276
11339	0.722902		11339	0.00689285
11340	0.583041		11340	0.00535858
11341	0.426208		11341	0.0042401
11342	0.290801		11342	0.00328092
11343	0.19112		11343	0.00245238
11344	0.124982		11344	0.00180857
11345	0.0839288		11345	0.00137989
11346	0.0594708		11346	0.00115304
11347	0.0452807		11347	0.00110522
11348	0.0372272		11348	0.00124052
11349	0.0327202		11349	0.00161558
11350	0.0300705		11350	0.00236392
11351	0.0281029		11351	0.00372251
11352	0.0260533		11352	0.00604465
11353	0.0236267		11353	0.0097607
11354	0.0209823		11354	0.015229
11355	0.0185225		11355	0.022434
11356	0.0166161		11356	0.0305998
11357	0.0154474		11357	0.0380263
11358	0.015016		11358	0.0425699
11359	0.0151923		11359	0.0427633
11360	0.0157624		11360	0.0387526
11361	0.0164617		11361	0.0321564
11362	0.0170134		11362	0.0249913
11363	0.0171605		11363	0.0186685
11364	0.0166828		11364	0.0137116
11365	0.0154315		11365	0.0100333
11366	0.0134137		11366	0.00731827
11367	0.0108698		11367	0.00527083
11368	0.00822566		11368	0.00370394
11369	0.00590134		11369	0.00252446
11370	0.0041314		11370	0.00167708
11371	0.00293487		11371	0.00110273
11372	0.00220741		11372	0.000732707
11373	0.00182444		11373	0.000502294
11374	0.0016964		11374	0.000361659
11375	0.0017825		11375	0.000277722
11376	0.00208548		11376	0.000230747
11377	0.00263892		11377	0.000210137
11378	0.0034869		11378	0.00021129
11379	0.00465508		11379	0.000233448
11380	0.006118		11380	0.000277537
11381	0.00776597		11381	0.000342806
11382	0.00936668		11382	0.000422578
11383	0.0105394		11383	0.000502556
11384	0.0108255		11384	0.000565813
11385	0.0099379		11385	0.000602011
11386	0.00805264		11386	0.000612113
11387	0.00578849		11387	0.00060469
11388	0.00379686		11388	0.000589068
11389	0.00239172		11389	0.000571335
11390	0.00154609		11390	0.000554234
11391	0.0010969		11391	0.000539036
11392	0.000898236		11392	0.000527555
11393	0.000865816		11393	0.000523385
11394	0.000967789		11394	0.000532055
11395	0.00120424		11395	0.000560294
11396	0.00158654		11396	0.000614734
11397	0.00212082		11397	0.000700209
11398	0.00280645		11398	0.000817978
11399	0.00365667		11399	0.00096571
11400	0.00472775		11400	0.00114226
11401	0.006135		11401	0.00135807
11402	0.00805045		11402	0.00164781
11403	0.0106942		11403	0.00208257
11404	0.0143288		11404	0.00278271
11405	0.0192409		11405	0.00392539
11406	0.0256257		11406	0.00570705
11407	0.0332197		11407	0.00817207
11408	0.040623		11408	0.0108704
11409	0.0448742		11409	0.0126587
11410	0.0426784		11410	0.012299
11411	0.0335534		11411	0.00969386
11412	0.0213717		11412	0.00617733
11413	0.0111533		11413	0.00325298
11414	0.00500636		11414	0.00147974
11415	0.00210349		11415	0.000618107
11416	0.000923067		11416	0.000254386
11417	0.000473624		11417	0.000110839
11418	0.000310604		11418	5.47209e-05
11419	0.000272001		11419	3.25976e-05
11420	0.000316237		11420	2.48913e-05
11421	0.000468103		11421	2.58391e-05
11422	0.000833088		11422	3.82955e-05
11423	0.00168404		11423	8.26593e-05
11424	0.00367453		11424	0.000252011
11425	0.00825589		11425	0.000993042
11426	0.0182108		11426	0.00442875
11427	0.0374997		11427	0.0192778
11428	0.0684974		11428	0.0715235
11429	0.105947		11429	0.20354
11430	0.133979		11430	0.414641
11431	0.136081		11431	0.584759
11432	0.111347		11432	0.569799
11433	0.0751732		11433	0.393356
11434	0.0436605		11434	0.20194
11435	0.0230226		11435	0.0826648
11436	0.0116894		11436	0.0295
11437	0.00604536		11437	0.0101898
11438	0.00333841		11438	0.0038043
11439	0.0020357		11439	0.00169574
11440	0.0013951		11440	0.000966825
11441	0.00107663		11441	0.000722721
11442	0.000925223		11442	0.000695065
11443	0.000868162		11443	0.000819605
11444	0.000869736		11444	0.00111739
11445	0.000912055		11445	0.00166466
11446	0.000987349		11446	0.00257679
11447	0.00109451		11447	0.00395692
11448	0.00123579		11448	0.00576504
11449	0.00141155		11449	0.0076367
11450	0.0016127		11450	0.00885611
11451	0.00181287		11451	0.00873503
11452	0.00196595		11452	0.00721375
11453	0.00201643		11453	0.00499403
11454	0.00192387		11454	0.00295679
11455	0.00168927		11455	0.00155449
11456	0.00136199		11456	0.000762684
11457	0.00101693		11457	0.000368102
11458	0.000717753		11458	0.000182918
11459	0.000494237		11459	9.66125e-05
11460	0.000345094		11460	5.52277e-05
11461	0.00025423		11461	3.45388e-05
11462	0.00020463		11462	2.39077e-05
11463	0.000184653		11463	1.86174e-05
11464	0.000189421		11464	1.65841e-05
11465	0.000220983		11465	1.70123e-05
11466	0.000289261		11466	1.98387e-05
11467	0.000414074		11467	2.54029e-05
11468	0.000626862		11468	3.39835e-05
11469	0.000968875		11469	4.49852e-05
11470	0.00148264		11470	5.60215e-05
11471	0.00219897		11471	6.29119e-05
11472	0.00312972		11472	6.16923e-05
11473	0.0042741		11473	5.17842e-05
11474	0.00562715		11474	3.70116e-05
11475	0.00716522		11475	2.27605e-05
11476	0.00879639		11476	1.23413e-05
11477	0.0103022		11477	6.10649e-06
11478	0.0113358		11478	2.86741e-06
11479	0.0115394		11479	1.32977e-06
11480	0.0107508		11480	6.32563e-07
11481	0.00914707		11481	3.1939e-07
11482	0.00717327		11482	1.76232e-07
11483	0.00530036		11483	1.08752e-07
11484	0.00381572		11484	7.63104e-08
11485	0.00278501		11485	6.14758e-08
11486	0.00214012		11486	5.69446e-08
11487	0.00177809		11487	6.0107e-08
11488	0.00161356		11488	7.0706e-08
11489	0.00159091		11489	8.93832e-08
11490	0.00167908		11490	1.15875e-07
11491	0.00186228		11491	1.46748e-07
11492	0.00212825		11492	1.74581e-07
11493	0.00244994		11493	1.91002e-07
11494	0.00276099		11494	1.91866e-07
11495	0.00294369		11495	1.79067e-07
11496	0.00286771		11496	1.57497e-07
11497	0.00248596		11497	1.31449e-07
11498	0.00189998		11498	1.03761e-07
11499	0.00129723		11499	7.6873e-08
11500	0.000819336		11500	5.34051e-08
11501	0.000503426		11501	3.53663e-08
11502	0.000318311		11502	2.32156e-08
11503	0.0002185		11503	1.6042e-08
11504	0.000170511		11504	1.25461e-08
11505	0.000157043		11505	1.19157e-08
11506	0.000175394		11506	1.44488e-08
11507	0.000240115		11507	2.26389e-08
11508	0.000397021		11508	4.41997e-08
11509	0.00075689		11509	9.91316e-08
11510	0.00154504		11510	2.28965e-07
11511	0.00309601		11511	4.86163e-07
11512	0.00561548		11512	8.61782e-07
11513	0.00867455		11513	1.19412e-06
11514	0.0110255		11514	1.25438e-06
11515	0.0114222		11515	1.00103e-06
11516	0.00974474		11516	6.24292e-07
11517	0.00701322		11517	3.18678e-07
11518	0.00440478		11518	1.40966e-07
11519	0.00251796		11519	5.75793e-08
11520	0.0013762		11520	2.32758e-08
11521	0.000759114		11521	1.00407e-08
11522	0.000445757		11522	4.99522e-09
11523	0.000291292		11523	3.06495e-09
11524	0.000217619		11524	2.40612e-09
11525	0.000186726		11525	2.39263e-09
11526	0.000181008		11526	2.8479e-09
11527	0.000192244		11527	3.73176e-09
11528	0.000215905		11528	4.95214e-09
11529	0.000248361		11529	6.25022e-09
11530	0.000285891		11530	7.23943e-09
11531	0.000324893		11531	7.58876e-09
11532	0.000362503		11532	7.18625e-09
11533	0.000396988		11533	6.1648e-09
11534	0.000427762		11534	4.81592e-09
11535	0.000455296		11535	3.4592e-09
11536	0.00048112		11536	2.32596e-09
11537	0.000507884		11537	1.50826e-09
11538	0.0005395		11538	9.85454e-10
11539	0.000581584		11539	6.87568e-10
11540	0.000642531		11540	5.48783e-10
11541	0.000735462		11541	5.37611e-10
11542	0.000881242		11542	6.84462e-10
11543	0.00111235		11543	1.16279e-09
11544	0.00147568		11544	2.58662e-09
11545	0.00202726		11545	7.03322e-09
11546	0.00280538		11546	2.09269e-08
11547	0.00377271		11547	5.9568e-08
11548	0.00475857		11548	1.41336e-07
11549	0.0054874		11549	2.46544e-07
11550	0.00573669		11550	2.84573e-07
11551	0.00549868		11551	2.0013e-07
11552	0.0049724		11552	8.08694e-08
11553	0.0044113		11553	1.81928e-08
11554	0.00399546		11554	2.28589e-09
11555	0.00380636		11555	1.6883e-10
11556	0.00385678		11556	8.23846e-12
11557	0.00411241		11557	3.2477e-13
11558	0.00448573		11558	1.38607e-14
11559	0.00482579		11559	9.16697e-16
11560	0.00494805		11560	1.32249e-16
11561	0.00471983		11561	5.0796e-17
11562	0.00414421		11562	5.65164e-17
11563	0.00336044		11563	1.52711e-16
11564	0.00255619		11564	1.30326e-15
11565	0.00187155		11565	5.07457e-15
11566	0.00136187		11566	1.20115e-14
11567	0.00101747		11567	9.45075e-14
11568	0.000800562		11568	2.52143e-13
11569	0.000670725		11569	2.99159e-13
11570	0.000594245		11570	8.19974e-13
11571	0.000544412		11571	7.40054e-13
11572	0.000500633		11572	2.80877e-13
11573	0.000450118		11573	1.13432e-13
11574	0.000390365		11574	2.8334e-14
11575	0.000327826		11575	7.25482e-15
11576	0.000271924		11576	3.88443e-15
11577	0.000229226		11577	1.51697e-15
11578	0.000201748		11578	8.11206e-16
11579	0.000188481		11579	1.57375e-15
11580	0.000187344		11580	2.83877e-15
11581	0.000196172		11581	1.27761e-14
11582	0.0002128		11582	7.18583e-14
11583	0.000234736		11583	4.45507e-13
11584	0.000258806		11584	3.1012e-12
11585	0.000281139		11585	1.88774e-11
11586	0.000297806		11586	9.66352e-11
11587	0.000306121		11587	4.5706e-10
11588	0.000305914		11588	1.19904e-09
11589	0.00029977		11589	3.02145e-09
11590	0.000291838		11590	4.38823e-09
11591	0.000285855		11591	3.73131e-09
11592	0.000283417		11592	1.53341e-09
11593	0.000283038		11593	3.07367e-10
11594	0.000280316		11594	3.78276e-11
11595	0.000269727		11595	1.77356e-12
11596	0.000247923		11596	7.04622e-14
11597	0.000216394		11597	3.69349e-15
11598	0.000180797		11598	5.02399e-16
11599	0.000147481		11599	1.17755e-16
11600	0.000120485		11600	8.13459e-17
11601	0.000100975		11601	8.84669e-17
11602	8.83091e-05		11602	2.75503e-16
11603	8.12322e-05		11603	2.14083e-15
11604	7.85252e-05		11604	2.13487e-14
11605	7.91515e-05		11605	3.38071e-13
11606	8.21151e-05		11606	4.79831e-12
11607	8.62576e-05		11607	5.0009e-11
11608	9.02446e-05		11608	3.00853e-10
11609	9.29383e-05		11609	1.03796e-09
11610	9.40209e-05		11610	2.05691e-09
11611	9.43394e-05		11611	2.88353e-09
11612	9.56103e-05		11612	3.33293e-09
11613	9.97598e-05		11613	3.53039e-09
11614	0.000108411		11614	4.29277e-09
11615	0.000122666		11615	6.46754e-09
11616	0.000143024		11616	1.25931e-08
11617	0.000169383		11617	2.20978e-08
11618	0.000201054		11618	5.27023e-08
11619	0.0002365		11619	1e-07
11620	0.000272399		11620	1.51043e-07
11621	0.000302455		11621	1.67109e-07
11622	0.00031777		11622	2.0765e-07
11623	0.000310688		11623	1.42662e-07
11624	0.00028052		11624	8.11452e-08
11625	0.000235542		11625	3.11654e-08
11626	0.000188278		11626	9.2208e-09
11627	0.000148669		11627	1.68252e-09
11628	0.00012121		11628	2.98441e-10
11629	0.000106542		11629	8.52263e-11
11630	0.00010442		11630	4.46657e-11
11631	0.000116041		11631	4.99615e-11
11632	0.000145525		11632	1.45182e-10
11633	0.000200611		11633	6.98395e-10
11634	0.000291328		11634	3.19072e-09
11635	0.000423995		11635	1.06352e-08
11636	0.000589696		11636	2.37716e-08
11637	0.000754489		11637	3.22605e-08
11638	0.000866161		11638	4.03378e-08
11639	0.000882323		11639	4.16698e-08
11640	0.000799104		11640	3.69369e-08
11641	0.000652671		11641	4.81841e-08
11642	0.000492963		11642	6.79512e-08
11643	0.000355963		11643	1.19669e-07
11644	0.000254762		11644	2.8336e-07
11645	0.00018654		11645	6.67504e-07
11646	0.000142675		11646	1.35722e-06
11647	0.000114811		11647	2.25624e-06
11648	9.68137e-05		11648	3.25493e-06
11649	8.47531e-05		11649	2.95739e-06
11650	7.63253e-05		11650	2.84512e-06
11651	7.02398e-05		11651	3.46458e-06
11652	6.56965e-05		11652	3.93142e-06
11653	6.20184e-05		11653	4.94129e-06
11654	5.84919e-05		11654	8.05327e-06
11655	5.44198e-05		11655	1.27803e-05
11656	4.93227e-05		11656	2.06488e-05
11657	4.31345e-05		11657	2.63346e-05
11658	3.62259e-05		11658	3.41002e-05
11659	2.92221e-05		11659	3.97744e-05
11660	2.27472e-05		11660	3.35756e-05
11661	1.72484e-05		11661	2.15197e-05
11662	1.29423e-05		11662	1.25595e-05
11663	9.84428e-06		11663	6.43163e-06
11664	7.84e-06		11664	2.8434e-06
11665	6.77722e-06		11665	1.26937e-06
11666	6.55816e-06		11666	6.83731e-07
11667	7.21872e-06		11667	4.14107e-07
11668	9.00052e-06		11668	4.00925e-07
11669	1.24235e-05		11669	3.83677e-07
11670	1.83302e-05		11670	4.53308e-07
11671	2.77954e-05		11671	5.84407e-07
11672	4.59785e-05		11672	7.04667e-07
11673	7.14166e-05		11673	8.47238e-07
11674	0.000101307		11674	9.89572e-07
11675	0.000124314		11675	1.20162e-06
11676	0.000155415		11676	1.46332e-06
11677	0.000179758		11677	1.88202e-06
11678	0.000185082		11678	2.90041e-06
11679	0.000205574		11679	3.5442e-06
11680	0.000196915		11680	5.23724e-06
11681	0.000200285		11681	8.00626e-06
11682	0.000180525		11682	1.11499e-05
11683	0.000169331		11683	1.49439e-05
11684	0.000145741		11684	2.29468e-05
11685	0.000156722		11685	2.89827e-05
11686	0.00013994		11686	4.17231e-05
11687	0.000144738		11687	5.75716e-05
11688	0.000139269		11688	7.42347e-05
11689	0.000138121		11689	8.42848e-05
11690	0.000110537		11690	6.8139e-05
11691	8.60066e-05		11691	4.02606e-05
11692	5.7687e-05		11692	1.8235e-05
11693	3.46049e-05		11693	5.93667e-06
11694	2.21506e-05		11694	2.08012e-06
11695	1.40244e-05		11695	7.72787e-07
11696	1.02089e-05		11696	3.12532e-07
11697	8.60615e-06		11697	2.03013e-07
11698	9.22804e-06		11698	1.60213e-07
11699	1.2172e-05		11699	1.39376e-07
11700	1.85163e-05		11700	1.26474e-07
11701	3.55147e-05		11701	1.43322e-07
11702	8.08661e-05		11702	2.20118e-07
11703	0.000183616		11703	3.51563e-07
11704	0.000488632		11704	5.74275e-07
11705	0.00137426		11705	1.12371e-06
11706	0.00338357		11706	3.2359e-06
11707	0.00863263		11707	8.00605e-06
11708	0.0201148		11708	1.98327e-05
11709	0.0445022		11709	3.56498e-05
11710	0.0697411		11710	5.31489e-05
11711	0.0904093		11711	6.84533e-05
11712	0.0986277		11712	7.03614e-05
11713	0.0907478		11713	5.25087e-05
11714	0.0691938		11714	3.21721e-05
11715	0.0526569		11715	2.00053e-05
11716	0.037343		11716	1.31571e-05
11717	0.030118		11717	9.5266e-06
11718	0.0217625		11718	7.27555e-06
11719	0.0186187		11719	9.24912e-06
11720	0.016455		11720	1.79671e-05
11721	0.0153817		11721	5.31617e-05
11722	0.0158189		11722	0.000189454
11723	0.0260999		11723	0.00102671
11724	0.0389029		11724	0.00465253
11725	0.0635136		11725	0.0224038
11726	0.109429		11726	0.0873095
11727	0.143403		11727	0.195815
11728	0.19554		11728	0.407988
11729	0.223154		11729	0.605543
11730	0.201329		11730	0.569208
11731	0.172197		11731	0.457865
11732	0.118112		11732	0.263979
11733	0.0727259		11733	0.101579
11734	0.0460123		11734	0.0281223
11735	0.0247003		11735	0.00510811
11736	0.0125805		11736	0.000639428
11737	0.00708503		11737	5.45671e-05
11738	0.00415538		11738	2.7912e-06
11739	0.00252692		11739	9.92363e-08
11740	0.00170665		11740	1.42644e-09
11741	0.00134577		11741	3.12683e-11
11742	0.000936464		11742	1.64541e-12
11743	0.000802649		11743	1.56715e-13
11744	0.000687836		11744	6.39896e-14
11745	0.000667789		11745	1.01065e-13
11746	0.000651686		11746	4.96069e-13
11747	0.000707002		11747	4.0313e-12
11748	0.000793807		11748	1.05181e-10
11749	0.000984186		11749	4.27053e-09
11750	0.00124316		11750	2.52985e-07
11751	0.00171111		11751	4.04361e-06
11752	0.00241725		11752	5.09749e-05
11753	0.00328985		11753	0.000393539
11754	0.00434993		11754	0.00156217
11755	0.00553736		11755	0.00367064
11756	0.00657855		11756	0.00471486
11757	0.00821227		11757	0.00309667
11758	0.00920908		11758	0.00124956
11759	0.0108079		11759	0.000297707
11760	0.0122727		11760	3.96471e-05
11761	0.0141431		11761	3.39735e-06
11762	0.0145808		11762	4.06129e-07
11763	0.0139404		11763	5.83734e-08
11764	0.0130164		11764	3.6401e-08
11765	0.012587		11765	4.5367e-08
11766	0.0100736		11766	2.21068e-07
11767	0.00963856		11767	2.79409e-06
11768	0.0101415		11768	2.47044e-05
11769	0.0116221		11769	0.000238101
11770	0.0171506		11770	0.00144451
11771	0.0246839		11771	0.00676347
11772	0.0454743		11772	0.0294142
11773	0.110365		11773	0.124178
11774	0.244852		11774	0.409142
11775	0.789959		11775	1.89808
11776	1.78065		11776	6.27518
11777	4.8106		11777	14.5755
11778	8.31987		11778	22.0287
11779	11.6782		11779	18.9767
11780	15.6189		11780	12.1882
11781	13.4309		11781	6.10409
11782	13.4881		11782	3.27615
11783	9.43968		11783	2.007
11784	7.08648		11784	1.51059
11785	4.92739		11785	1.43787
11786	2.8249		11786	1.40864
11787	1.81434		11787	1.41005
11788	0.948918		11788	1.51109
11789	0.5013		11789	1.32574
11790	0.271885		11790	1.2854
11791	0.163912		11791	1.0689
11792	0.0946812		11792	0.815165
11793	0.0535183		11793	0.863946
11794	0.0377927		11794	0.761313
11795	0.0297514		11795	0.771868
11796	0.0205462		11796	0.753626
11797	0.0178967		11797	0.596652
11798	0.015191		11798	0.448453
11799	0.0134628		11799	0.24425
11800	0.0116867		11800	0.109197
11801	0.0131493		11801	0.0416276
11802	0.0156216		11802	0.0169051
11803	0.0202439		11803	0.00932426
11804	0.0269202		11804	0.00620699
11805	0.039663		11805	0.00427372
11806	0.0519293		11806	0.00385057
11807	0.0689164		11807	0.0048
11808	0.0825713		11808	0.00614993
11809	0.0929587		11809	0.0102817
11810	0.10872		11810	0.0274747
11811	0.128224		11811	0.0987233
11812	0.174621		11812	0.284252
11813	0.260772		11813	0.790426
11814	0.342502		11814	1.31188
11815	0.53286		11815	2.29441
11816	0.684575		11816	2.67482
11817	0.997747		11817	3.69734
11818	1.1106		11818	3.79897
11819	1.24208		11819	4.46729
11820	1.17936		11820	4.45975
11821	0.962755		11821	5.028
11822	0.766783		11822	5.12019
11823	0.545335		11823	5.45668
11824	0.371885		11824	6.61197
11825	0.285963		11825	8.61626
11826	0.234591		11826	14.767
11827	0.2257		11827	28.6307
11828	0.239318		11828	60.9066
11829	0.242517		11829	116.279
11830	0.258293		11830	171.621
11831	0.255783		11831	176.692
11832	0.250825		11832	136.476
11833	0.259392		11833	82.6965
11834	0.221587		11834	38.9348
11835	0.203304		11835	17.3032
11836	0.173479		11836	7.40704
11837	0.179537		11837	3.5709
11838	0.18919		11838	1.9756
11839	0.16819		11839	1.04688
11840	0.185443		11840	0.656179
11841	0.163758		11841	0.445543
11842	0.149927		11842	0.289334
11843	0.114124		11843	0.175726
11844	0.0775957		11844	0.0903228
11845	0.0582932		11845	0.0490879
11846	0.0310011		11846	0.0274374
11847	0.0204871		11847	0.0160229
11848	0.0132883		11848	0.0112414
11849	0.00832073		11849	0.00810729
11850	0.00548284		11850	0.00785155
11851	0.00355556		11851	0.00806431
11852	0.00245417		11852	0.0069996
11853	0.00165931		11853	0.00568169
11854	0.00106543		11854	0.00383629
11855	0.000814876		11855	0.00222063
11856	0.000616227		11856	0.00146263
11857	0.000565655		11857	0.00109486
11858	0.000792494		11858	0.000797866
11859	0.00133385		11859	0.000934033
11860	0.00224261		11860	0.00121357
11861	0.00569188		11861	0.00240679
11862	0.0128668		11862	0.00504973
11863	0.0410821		11863	0.0142863
11864	0.0904426		11864	0.0371179
11865	0.277767		11865	0.102028
11866	0.580349		11866	0.248057
11867	1.51284		11867	0.543815
11868	2.69528		11868	0.95131
11869	4.44338		11869	1.39846
11870	5.66797		11870	1.73574
11871	6.37479		11871	1.99816
11872	5.902		11872	1.98974
11873	4.28145		11873	1.79193
11874	2.88099		11874	1.57522
11875	1.56792		11875	1.1476
11876	0.800508		11876	0.708541
11877	0.420964		11877	0.37362
11878	0.204002		11878	0.183752
11879	0.100573		11879	0.0844032
11880	0.0570935		11880	0.0444695
11881	0.0363744		11881	0.0234785
11882	0.0274653		11882	0.0173924
11883	0.0240144		11883	0.0212307
11884	0.024049		11884	0.0297605
11885	0.030279		11885	0.0526687
11886	0.0298327		11886	0.100801
11887	0.0428945		11887	0.188114
11888	0.0565585		11888	0.325455
11889	0.0717101		11889	0.547299
11890	0.0778794		11890	0.781374
11891	0.100143		11891	1.04371
11892	0.108382		11892	1.14442
11893	0.097687		11893	1.30534
11894	0.0788502		11894	1.21931
11895	0.0625402		11895	1.20104
11896	0.0515735		11896	1.0351
11897	0.0470717		11897	1.14408
11898	0.0367272		11898	1.09414
11899	0.0333871		11899	1.11098
11900	0.0324087		11900	1.10198
11901	0.0317908		11901	1.21852
11902	0.0317677		11902	1.32315
11903	0.0401684		11903	1.52267
11904	0.0583692		11904	1.61368
11905	0.100613		11905	1.73753
11906	0.161197		11906	2.13294
11907	0.287158		11907	2.92105
11908	0.477591		11908	4.11697
11909	0.784983		11909	6.51347
11910	1.12121		11910	11.8226
11911	1.55448		11911	22.7369
11912	1.92597		11912	42.5993
11913	2.10238		11913	77.3146
11914	1.94276		11914	122.783
11915	1.66571		11915	164.325
11916	1.27808		11916	186.045
11917	0.919094		11917	155.619
11918	0.685235		11918	100.166
11919	0.479468		11919	48.6322
11920	0.376714		11920	18.2967
11921	0.330812		11921	6.09768
11922	0.316817		11922	2.12892
11923	0.334495		11923	0.807551
11924	0.40584		11924	0.395966
11925	0.579613		11925	0.279323
11926	0.783955		11926	0.302398
11927	1.12672		11927	0.454578
11928	1.47947		11928	0.826255
11929	1.93232		11929	1.67944
11930	2.45782		11930	3.08419
11931	2.97666		11931	6.03618
11932	3.48753		11932	9.88091
11933	3.5919		11933	14.9925
11934	3.66348		11934	21.426
11935	3.81011		11935	28.602
11936	3.75561		11936	38.1493
11937	4.20301		11937	53.0565
11938	5.47227		11938	75.1006
11939	8.25115		11939	120.332
11940	14.8184		11940	211.536
11941	31.2037		11941	422.995
11942	60.9116		11942	871.131
11943	121.07		11943	1618.65
11944	181.719		11944	2385.21
11945	232.385		11945	2584.03
11946	189.526		11946	1959.49
11947	121.421		11947	1036.69
11948	53.3241		11948	387.524
11949	18.4716		11949	108.968
11950	4.82737		11950	23.6587
11951	1.2084		11951	4.58592
11952	0.321639		11952	0.928486
11953	0.121243		11953	0.250653
11954	0.0845163		11954	0.1359
11955	0.146942		11955	0.190269
11956	0.666852		11956	0.855906
11957	6.46092		11957	9.55285
11958	83.8372		11958	149.848
11959	946.089		11959	2007.08
11960	7138.47		11960	18034.4
11961	31203.2		11961	92863.9
11962	75438.2		11962	264749
11963	98568.9		11963	421708
11964	72724.4		11964	393454
11965	32631.7		11965	231745
11966	9674.45		11966	92725.1
11967	2144.4		11967	28110.4
11968	420.439		11968	7225.08
11969	92.0402		11969	1827.68
11970	28.4235		11970	547.589
11971	15.0962		11971	235.014
11972	16.413		11972	171.177
11973	34.7566		11973	218.316
11974	113.845		11974	449.394
11975	449.485		11975	1183.22
11976	1609.78		11976	3034.75
11977	4312.9		11977	6731.94
11978	8223.75		11978	11801.3
11979	11371.1		11979	17139.5
11980	12464		11980	22008.4
11981	11507.2		11981	26592.8
11982	9730.82		11982	31672.3
11983	7999.73		11983	37271.1
11984	6350.98		11984	39027.8
11985	5011.46		11985	36272.3
11986	3831.87		11986	28764.7
11987	2865.59		11987	19920
11988	2171.34		11988	12110
11989	1667.71		11989	6565.61
11990	1246.8		11990	3509.94
11991	958.94		11991	1941.17
11992	783.642		11992	1166.55
11993	688.989		11993	822.96
11994	656.34		11994	708.074
11995	743.748		11995	840.104
11996	1020.9		11996	1368.26
11997	1672.46		11997	2863.2
[truncated: 28,003 more rows]

## Sheet: 2D
FLN5+31 A3A3 C699
		Fraction PEGylated
Time (min)	Gel 1	Gel 2	Mean	SD
0	0	0	0	0
1	0.894524	0.799272	0.846898	0.0673533
10	0.918735	0.956129	0.937432	0.026441
30	0.944909	0.959837	0.952373	0.0105555
60	0.927388	0.953158	0.940273	0.0182221
240	0.959651	0.907189	0.93342	0.0370963
FLN5+31 A3A3 C744
			Fraction PEGylated
Time (min)	Gel 1	Gel 2	Gel 3	Mean	SD
0	0	0	0	0	0
1	0.573138	0.504673	0.417796	0.498536	0.0778528
10	0.828687	0.948626	0.927462	0.901592	0.0640182
30	0.920053	0.978924	0.976399	0.958459	0.0332846
60	0.945033	0.982905	0.989571	0.972503	0.0240218
240	0.935364	0.993429	0.927092	0.951961	0.036149

## Sheet: 2F
RNC A3A3 Δcys
Residue	Ipara/Idia	±
650	0.801956	0.331939
652	0.947506	0.156059
653	0.944137	0.275475
654	1.05558	1.96269
655	0.9897	0.179673
656	0.905338	0.128659
658	0.927137	0.174785
659	0.944131	0.103466
661	0.94748	0.090064
662	1.00018	0.0941156
663	0.985293	0.131194
664	0.975081	0.103951
667	0.910254	0.181958
668	0.948135	0.0804554
670	1.04626	0.121398
671	1.00398	0.119983
672	0.990321	0.138313
673	1.02968	0.130645
674	1.04583	0.116694
675	1.0322	0.135527
677	1.03192	0.104746
678	1.00763	0.13358
679	0.946852	0.174143
680	1.09971	0.305741
681	1.02282	0.201379
682	1.00751	0.0871948
684	1.02296	0.166483
686	0.925221	0.14549
687	1.01323	0.18205
688	1.01237	0.122856
689	0.980243	0.115222
691	0.985288	0.105503
692	0.972614	0.109289
693	0.98553	0.109317
694	1.08711	0.155864
695	1.05522	0.124268
696	0.922384	0.177209
697	1.04458	0.164314
700	1.07392	0.152852
701	0.954207	0.106027
702	1.05314	0.104148
703	1.02714	0.120572
704	1.13629	0.14118
705	0.988531	0.10917
706	0.917382	0.106726
707	1.00404	0.106749
708	0.954712	0.132596
709	0.961337	0.107216
711	1.03767	0.409417
714	0.94646	0.117556
715	0.915682	0.138345
716	1.01019	0.174979
717	0.941565	0.114175
718	1.09231	0.242831
719	0.941181	0.229414
724	0.71936	0.410389
725	0.739551	0.958294

## Sheet: 2G
	RNC A3A3 Δcys	RNC A3A3 C657	RNC A3A3 C671	RNC A3A3 C699	RNC A3A3 C706	RNC A3A3 C720	RNC A3A3 C734	RNC A3A3 C740	RNC A3A3 C744
Residue	Δδ/ppm	Δδ/ppm	Δδ/ppm	Δδ/ppm	Δδ/ppm	Δδ/ppm	Δδ/ppm	Δδ/ppm	Δδ/ppm
645	0	0.0516746	0.0190026	0.0134887	0.0134887	0	0.0179369	0.0148189	0.00848953
646	0.0331735	0.0220538	0.0265845	0.0144257	0.0144257	0.0310096	0.0313424	0.032	0.0150853
648	0.0357998	0.015103	0.0224391	0.0197672	0.0197672	0.0190412	0.0180408	0.0421669	0.0330159
650	0.00110156	0.0124649	0.00369437	0.00410534	0.00410534	0.00418543	0.002618	0.0046191	0.00454404
651	0.0145127	0.0349848	0.0229886	0.00840746	0.00840746	0.0151251	0.0231216	0.0100579	0.0136965
652	0.00317353	0.0124281	0.00447303	0.00514381	0.00514381	0.00599543	0.00612746	0.00633025	0.00488083
653	0.0025242	0.0271764	0.0119095	0.0158605	0.0158605	0.0155293	0.0080723	0.0193792	0.00825397
654	0	0.171866	0.0144411	0.0105842	0.0105842	0.0141424	0.000924	0.0217195	0.00595473
655	0.0135403	0.046034	0.0133469	0.0121632	0.0121632	0.0178719	0.0129531	0.0166551	0.0148793
656	0.00265919	0.135427	0.00110156	0.00308	0.00308	0.00538007	0.00385	0.00429958	0.00427656
657	0.00691743	0.153956	0.0178105	0.0131099	0.0131099	0.00680767	0.0165083	0.0229887	0.0154
658	0.000616	0.107715	0.00604921	0.000924	0.000924	0.00623455	0.00301577	0.0014704	0.001232
659	0.00210121	0.00544503	0.00309216	0.0012621	0.0012621	0.002464	0.00251716	0.0035325	0.00294686
660	0.00337218	0.00427656	0.00700169	0.00632519	0.00632519	0.0100036	0.00627814	0.00822152	0.00469801
661	0.00433849	0.00840347	0.00647654	0.0035325	0.0035325	0.00488083	0.00447571	0.00544614	0.00397775
662	0.00110156	0.0354501	0.0128297	0.00294686	0.00294686	0.00400296	0.0011745	0.002621	0.00110156
663	0.0011745	0.0184497	0.00944708	0.001386	0.001386	0.00429958	0.0012621	0.0014704	0.000154
664	0.00671357	0.00905219	0.00928348	0.00251716	0.00251716	0.00442644	0.004004	0.00154	0.00603881
665	0.00881393	0.0135795	0.0158935	0.00708252	0.00708252	0.0113194	0.00842106	0.00859916	0.0074744
666	0.00533058	0.0171214	0.00812048	0.0164461	0.0164461	0.0151093	0.0282984	0.00830332	0.00579323
667	0.00280249	0.0102546	0.0104123	0.006503	0.006503	0.00848953	0.00367238	0.005242	0.00735201
668	0.0063756	0.00196714	0.0116465	0.00300395	0.00300395	0.010019	0.0073713	0.00527917	0.00533058
670	0.00712987	0.00603454	0.114482	0.00667544	0.00667544	0.0102546	0.00793383	0.00735201	0.00696184
671	0.001848	0.001	0.397164	0.00209271	0.00209271	0.00183619	0.002621	0.00202358	0.00210121
672	0.00469801	0.005242	0.316519	0.00407344	0.00407344	0.00757261	0.00579323	0.00609607	0.00527917
673	0.00154	0.0035325	0.122138	0.00104636	0.00104636	0.00227202	0.00205267	0.0012621	0.001386
674	0.0012621	0.0035325	0.017216	0.00294686	0.00294686	0.00571699	0.00306259	0.00309216	0.0012621
675	0.003234	0.00110156	0.0218096	0.000924	0.000924	0.0037863	0.00329453	0.00265919	0.00251716
676	0.01083	0.00941722	0.0773853	0.00110156	0.00110156	0.0780801	0.0130155	0.0129531	0.00402659
677	0.00595473	0.0031878	0.00721283	0.00410534	0.00410534	0.00728066	0.00689047	0.00600198	0.00564393
678	0.00505894	0.00511489	0.00747965	0.006158	0.006158	0.00900527	0.00702705	0.00632519	0.00500948
679	0.00272307	0.00500948	0.00457659	0.00407344	0.00407344	0.0100579	0.0050213	0.00313907	0.00454404
680	0.0154727	0.017354	0.00747965	0.00764764	0.00764764	0.0131781	0.0122147	0.0106362	0.0149801
681	0.00243331	0.001386	0.00303537	0.00419064	0.00419064	0.00401184	0.00423332	0.00508466	0.00401184
682	0.00077	0	0.00447303	0.0012621	0.0012621	0.00404715	0.00300395	0.00309724	0.00101179
683	0.00793383	0.00892422	0.00838128	0.0238929	0.0238929	0.00946369	0.00988359	0.00817527	0.00867698
684	0.001	0.00101179	0.0050213	0.00429958	0.00429958	0.00579323	0.00414271	0.00301577	0.0031878
685	0.00220313	0.007065	0.00418543	0.00251716	0.00251716	0.00428621	0.00441121	0.00382889	0.0030555
686	0.00393428	0.001232	0.00136153	0.000308	0.000308	0.0031878	0.00464174	0.00360666	0.00220313
687	0.0025242	0.00514955	0.0030555	0.00523179	0.00523179	0.00640562	0.00401184	0.00402659	0.00388218
688	0.00223786	0.0014704	0.002621	0.00388218	0.00388218	0.0050213	0.00306259	0.00440626	0.00210121
689	0.00158677	0.00205267	0.00280249	0.00306259	0.00306259	0.00407344	0.00313907	0.00205267	0.002772
691	0.0012621	0.00306259	0.00354422	0.00840746	0.00840746	0.00300395	0.0011745	0.00227202	0.001232
692	0.00237662	0.00502844	0.000308	0.0174058	0.0174058	0.00360666	0.00294081	0.00136153	0.001694
693	0.00503432	0.00531838	0.0031878	0.0132793	0.0132793	0.00588161	0.00464174	0.00429958	0.004614
694	0.00200592	0.002349	0.00433849	0.0623642	0.0623642	0.00329453	0.0012621	0.00158677	0.0012621
695	0.00104636	0.00154	0.00385	0.0805398	0.0805398	0.007065	0.00200592	0.00309216	0.00158677
696	0.00898559	0.00533064	0.00723987	0.0422418	0.0422418	0.0109146	0.00842106	0.00671357	0.00531838
697	0.002156	0.00196714	0.00205267	0.0832413	0.0832413	0.00337218	0.00210121	0.00205267	0.0011745
699	0.0012621	0.00313907	0.00196714	0.309115	0.309115	0.00838716	0.0014704	0.000616	0.00223786
700	0.00433849	0.00393428	0.00472699	0.316128	0.316128	0.006622	0.004774	0.003388	0.00323827
701	0.00301577	0.00101179	0.00400296	0.0097534	0.0097534	0.00609607	0.00600198	0.00508466	0.00313907
702	0.001848	0.00280249	0.000154	0.00338508	0.00338508	0.00136153	0.00183619	0.000308	0.00158677
703	0.002464	0.0014704	0.00251716	0.0265217	0.0265217	0.00306259	0.00223786	0.00110156	0.00223786
704	0.00309216	0.00183619	0.002349	0.020918	0.020918	0.00227202	0.00393428	0.00104636	0.000924
705	0.001386	0.0050032	0.004004	0.00826378	0.00826378	0.002621	0.00196714	0.00272307	0.002464
706	0.0125749	0.0128141	0.00908809	0.0109939	0.0109939	0.00967191	0.0123588	0.0137897	0.0131211
707	0.001848	0.0103851	0.004158	0.004466	0.004466	0.00669708	0.001848	0.003696	0.00323827
708	0.000924	0.00447571	0.001848	0.0111893	0.0111893	0.00489338	0.00209271	0.0011745	0.000924
709	0.00632519	0.00243331	0.00783509	0.00693	0.00693	0.00879708	0.00454404	0.00514381	0.00309724
710	0.0111542	0.0104499	0.0104123	0.00773634	0.00773634	0.0170909	0.00631051	0.00811917	0.00868784
711	0.00380247	0.00755148	0.00440626	0.00660939	0.00660939	0.00689047	0.00760493	0.00313907	0.00504841
712	0.00205267	0.00306259	0.0115932	0.00309216	0.00309216	0.0400766	0.0119324	0.00657616	0.00488083
713	0.00500237	0.00784511	0.00401184	0.00419064	0.00419064	0.00136153	0.00301577	0.00454404	0.00500237
714	0.00101179	0.00202358	0.00202358	0.00200592	0.00200592	0.00793383	0.00209271	0.00309724	0
715	0.00488083	0.002618	0.0035325	0.00202358	0.00202358	0.00750924	0.00517945	0.00447303	0.00429958
716	0.00158677	0.00227202	0.00200592	0.000616	0.000616	0.0140036	0.0011745	0.00220313	0.000154
717	0.0030555	0.000308	0.00330469	0.00101179	0.00101179	0.0109796	0.00309724	0.00486662	0.00110156
718	0.00619448	0.00447571	0.00447571	0.00726986	0.00726986	0.0941939	0.00550782	0.0102876	0.00464174
719	0.00337218	0.00237662	0.00227202	0.00210121	0.00210121	0.452771	0.000462	0.000308	0.0012621
720	0.0154486	0.0264672	0.017955	0.0354727	0.0354727	0.649843	0.0199267	0.0209024	0.0233911
721	0.0260454	0.0407937	0	0.0300395	0.0300395	0.0445933	0.0116044	0.0234301	0.0356823
723	0	0	0.0179623	0.00607073	0.00607073	0.0699243	0.00294686	0.0092382	0.000616
724	0.00243331	0.00712929	0.00220313	0.00715423	0.00715423	0.0187452	0.00801333	0.00447571	0.0014704
725	0.0234196	0.0214906	0	0.0318937	0.0318937	0.141988	0	0.0344946	0.0276385

## Sheet: 2H
RNC A3A3 C657			RNC A3A3 C671			RNC A3A3 C699			RNC A3A3 C706			RNC A3A3 C720			RNC A3A3 C734			RNC A3A3 C740			RNC A3A3 C744			RNC A3A3 L24 N53C			RNC A3A3 L23 G90C
Time (h)	Diffusion coefficient (10-11 m2s-1)	±	Time (h)	Diffusion coefficient (10-11 m2s-1)	±	Time (h)	Diffusion coefficient (10-11 m2s-1)	±	Time (h)	Diffusion coefficient (10-11 m2s-1)	±	Time (h)	Diffusion coefficient (10-11 m2s-1)	±	Time (h)	Diffusion coefficient (10-11 m2s-1)	±	Time (h)	Diffusion coefficient (10-11 m2s-1)	±	Time (h)	Diffusion coefficient (10-11 m2s-1)	±	Time (h)	Diffusion coefficient (10-11 m2s-1)	±	Time (h)	Diffusion coefficient (10-11 m2s-1)	±
0.18	1.25001	0.23426	0.18	0.207496	0.789274	0.18	1.08788	0.421559	0.18	1.00352	0.247367	0.18	1.28581	0.36183	0.18	1.35393	0.187982	0.18	1.63869	0.210566	0.18	1.08368	0.174861	0.18	1.32473	0.351756	0.18	0.487167	0.598964
1.73	1.90197	0.248058	1.73	0.924607	0.910353	1.73	0.815629	0.462438	1.73	1.6457	0.281538	1.73	1.04795	0.315847	1.73	1.39959	0.199116	1.73	1.30406	0.207017	1.73	1.09238	0.17605	1.73	1.23612	0.343009	1.73	0.352266	0.575603
3.23	1.8876	0.238337	3.23	0.295307	0.830419	3.23	0.783935	0.416454	3.23	1.57531	0.276474	3.23	1.59379	0.338228	3.23	1.29032	0.187358	3.23	1.52068	0.208222	3.23	0.917879	0.168875	3.23	0.977166	0.347213	3.23	0.748594	0.589351
4.72	2.04119	0.249027	4.72	0.685122	0.861585	4.72	0.696091	0.393691	4.72	0.838391	0.252811	4.72	1.43052	0.326438	4.72	1.23111	0.193579	4.72	1.55223	0.206131	4.72	1.06361	0.17897	4.72	1.3079	0.375058	4.72	0.41425	0.576415
6.22	1.71188	0.246634	6.22	0.488818	0.783755	6.22	1.51824	0.431292	6.22	1.70943	0.255151	6.22	1.03575	0.298895	6.22	1.29366	0.185255	6.22	1.68412	0.206345	6.22	1.29525	0.178141	6.22	1.57342	0.333666	6.22	1.2077	0.637323
7.7	1.62162	0.253545	7.7	0.115346	0.820067	7.7	1.58769	0.442434	7.7	1.53125	0.245795	7.7	1.44979	0.320523	7.7	1.14288	0.183754	7.7	1.50056	0.219674	7.7	0.901279	0.174711	7.7	0.504945	0.365508	7.7	0.950519	0.641693
9.2	1.88481	0.25099	9.2	0.0446888	0.779189	9.2	0.412365	0.393181	9.2	1.73998	0.269009	9.2	1.26012	0.322912	9.2	1.56128	0.19019	9.2	1.93298	0.20809	9.2	1.09236	0.182225	9.2	0.530338	0.356104	9.2	0.720753	0.637981
10.68	2.47644	0.280784	10.68	0.262117	0.84676	10.68	1.33074	0.447594	10.68	1.85692	0.269964	10.68	1.60347	0.326351	10.68	1.33442	0.186206	10.68	0.875842	0.194593	10.68	1.3693	0.176637	10.68	1.36389	0.370712	10.68	1.13476	0.609208
12.18	1.8078	0.265204	12.18	0.331894	0.851105	12.18	0.976647	0.419841	12.18	1.69926	0.264319	12.18	1.31065	0.318885	12.18	1.6165	0.186845	12.18	1.50916	0.207961	12.18	1.40596	0.171477	12.18	1.13084	0.352212	12.18	1.02242	0.65045
13.67	2.96292	0.303113	13.67	1.12642	0.855126	13.67	0.763042	0.386812	13.67	1.00066	0.263131	13.67	1.40701	0.358303	13.67	1.19193	0.189775	13.67	1.50367	0.208171	13.67	1.14891	0.177629	13.67	1.17148	0.343321	13.67	0.695105	0.585952
15.17	2.01425	0.255516	15.17	0.155387	0.802553	15.17	0.674423	0.413998	15.17	1.36037	0.262656	15.17	2.13523	0.347993	15.17	1.39477	0.199713	15.17	1.50441	0.211597	15.17	0.64531	0.173106	15.17	0.329221	0.345023	15.17	0.43631	0.603667
16.65	1.47838	0.245075	16.65	0.63045	0.854549	16.65	0.956058	0.434678	16.65	1.251	0.25624	16.65	1.31209	0.326688	16.65	1.42004	0.18584	16.65	1.14636	0.206263	16.65	1.05762	0.171893	16.65	0.850412	0.335426	16.65	0.918214	0.617729
18.15	2.73475	0.279314	18.15	0.415263	0.760136	18.15	0.68033	0.41588	18.15	1.3501	0.254963	18.15	2.01231	0.344664	18.15	1.33933	0.193612	18.15	1.50852	0.209531	18.15	1.24215	0.169852	18.15	1.32927	0.353268	18.15	0.646344	0.585561
19.63	1.87738	0.245978	19.63	0.714414	0.887668	19.63	1.06856	0.401206	19.63	1.62629	0.261881	19.63	1.77296	0.336739	19.63	1.51004	0.186142	19.63	1.17579	0.201354	19.63	1.15688	0.178433	19.63	0.518662	0.332187	19.63	0.589304	0.598371
21.13	2.04413	0.259006	21.13	0.731757	0.85371	21.13	1.02165	0.40589	21.13	1.22052	0.261639	21.13	1.35079	0.314605	21.13	1.24531	0.19043	21.13	1.81847	0.207452	21.13	1.04319	0.176166	21.13	1.09677	0.358654	21.13	0.38738	0.578131
22.62	2.46931	0.262267	22.62	0.305302	0.811669	25.42	1.11187	0.323096	22.62	0.998707	0.25815	22.62	1.61847	0.346058	22.62	1.47925	0.183598	22.62	1.57017	0.214905	22.62	1.20607	0.184195	22.62	1.6807	0.366065	22.62	0.554167	0.559333
25.42	1.72573	0.22681	25.42	0.911356	0.679465	26.98	1.68669	0.343119	25.42	1.76566	0.224739	25.42	1.5607	0.324752	25.42	1.21097	0.188153	25.42	0.899305	0.214771	25.42	1.01247	0.161928	25.42	1.63685	0.341889	25.42	1.15791	0.491659
26.98	2.16876	0.242339	26.98	1.18974	0.614678	28.47	1.88183	0.315727	26.98	1.25586	0.208577	26.98	1.70092	0.282597	26.98	1.30233	0.19282	26.98	1.83891	0.241389	26.98	1.5006	0.166788	26.98	0.884684	0.344968	26.98	1.73697	0.513204
28.47	1.65582	0.245338	28.47	0.851676	0.614483	29.97	1.27864	0.296172	28.47	1.12252	0.208916	28.47	1.99934	0.325674	28.47	0.984059	0.17939	28.47	1.57152	0.228575	28.47	1.5596	0.165842	28.47	1.45424	0.311584	28.47	1.30718	0.443739
29.97	2.02552	0.242039	29.97	1.20437	0.616546	31.45	1.4282	0.308803	29.97	1.31825	0.213937	29.97	1.69041	0.280479	29.97	1.00757	0.188352	29.97	1.49838	0.220062	29.97	1.31832	0.166127	29.97	2.08641	0.352759	29.97	1.36847	0.468356
31.45	1.82555	0.227339	31.45	0.947099	0.625164	32.95	1.7588	0.306346	31.45	1.23748	0.212822	31.45	1.91433	0.325888	31.45	0.917902	0.183347	31.45	1.56964	0.223518	31.45	1.57029	0.16943	31.45	1.59909	0.331984	31.45	1.52915	0.465951
32.95	1.78035	0.237094	32.95	1.04364	0.623595	34.43	1.76208	0.324537	32.95	1.19835	0.213464	32.95	1.82526	0.302716	32.95	1.10516	0.182239	32.95	1.15426	0.220092	32.95	1.3605	0.166239	32.95	1.09805	0.318733	32.95	1.3824	0.490508
34.43	1.90299	0.252146	34.43	1.12645	0.57029	35.93	1.43824	0.297648	34.43	1.5044	0.212487	34.43	1.90378	0.288575	34.43	0.787446	0.17577	34.43	1.62754	0.21855	34.43	1.71077	0.168459	34.43	1.03889	0.320306	34.43	1.55079	0.484938
35.93	2.39779	0.245758	35.93	1.10807	0.605317	37.42	1.39607	0.296467	35.93	1.257	0.21486	35.93	2.00018	0.3155	35.93	0.713784	0.17723	35.93	1.46353	0.239103	35.93	1.79612	0.17245	35.93	1.67998	0.366297	35.93	1.36159	0.478929
37.42	1.82932	0.212013	37.42	1.22596	0.614409	38.92	1.46287	0.305844	37.42	1.58713	0.220365	37.42	2.26425	0.329835	37.42	1.00564	0.181571	37.42	1.5828	0.225067	37.42	1.48045	0.167605	37.42	1.80615	0.370241	37.42	1.20841	0.459247
38.92	2.13601	0.237451	38.92	1.19412	0.628943	40.4	1.78844	0.291154	38.92	1.51857	0.222121	38.92	1.696	0.317417	38.92	0.919016	0.180196	38.92	1.26095	0.227806	38.92	1.5185	0.163595	38.92	1.75137	0.3973	38.92	1.487	0.479582
40.4	1.42199	0.241277	40.4	1.3939	0.605674	41.9	1.85091	0.297032	40.4	1.64361	0.224283	40.4	2.07745	0.311293	40.4	1.29178	0.18668	40.4	1.89931	0.232336	40.4	1.53822	0.169918	40.4	1.41066	0.350845	40.4	1.62338	0.488537
41.9	1.89823	0.254221	41.9	1.43011	0.65339	43.38	1.08441	0.298441	41.9	1.61515	0.220406	41.9	2.4285	0.34458	41.9	0.744836	0.180088	41.9	1.31012	0.230057	41.9	1.70954	0.173713	41.9	1.3145	0.314277	41.9	1.23812	0.467187
43.38	2.67581	0.263922	43.38	0.762748	0.601736	44.88	1.78914	0.307763	43.38	1.49311	0.222298	43.38	1.69802	0.283287	43.38	0.85267	0.181209	43.38	1.30197	0.215153	43.38	1.69206	0.169045	43.38	0.872995	0.332482
44.88	2.12045	0.251897	44.88	1.47855	0.663368	46.37	1.96943	0.324596	44.88	1.32555	0.209376	44.88	1.77011	0.316158	44.88	1.1489	0.187378	44.88	1.29846	0.20842	44.88	1.56347	0.169963	44.88	1.16394	0.330497
			46.37	0.985622	0.598557				46.37	1.61687	0.211931	46.37	2.37936	0.336938	46.37	1.06358	0.188035	46.37	1.36191	0.214387	46.37	1.48241	0.163797	46.37	1.67659	0.367292
			47.87	1.22809	0.607759				47.87	1.38135	0.216883	47.87	2.06344	0.290735	47.87	0.902327	0.178589	47.87	1.79005	0.230779	47.87	1.71209	0.170255	47.87	1.116	0.324119

## Sheet: 2I
RNC A3A3
d1 (ms)	Signal intensity (a.u.)	Signal intensity/(unit time)0.5 (106 1/s0.5)
50	1.00174	1.49513
100	1.20842	1.25877
200	1.39456	0.911476
300	1.53699	0.728429
400	1.59678	0.593599
500	1.65198	0.506744
600	1.63247	0.425122
800	1.72172	0.375103

## Sheet: 2K
Isolated A3A3 C740 0% Glycerol			Isolated A3A3 C740 5% Glycerol			Isolated A3A3 C740 18% Glycerol
Residue	Ipara/Idia	±	Residue	Ipara/Idia	±	Residue	Ipara/Idia	±
645	0.908435	0.19179	645	0.852546	0.209051	645	0.71552	0.120423
646	0.876065	0.0762811	646	0.920961	0.0786023	646	0.834974	0.063646
648	0.718822	0.0249286	648	0.725891	0.0379779	648	0.518577	0.0335311
650	0.852114	0.0710415	650	0.828596	0.0898737	650	0.676372	0.0651604
651	0.897065	0.0917953	651	0.892268	0.114006	651	0.746642	0.0781793
653	0.876887	0.103423	653	0.857506	0.0946517	653	0.71796	0.0697217
654	0.886621	0.205863	654	0.846471	0.223554	654	0.735722	0.126685
655	0.805778	0.0367008	655	0.785845	0.0503863	655	0.620054	0.0435601
656	0.804406	0.0283055	656	0.762751	0.0392739	656	0.327377	0.014682
658	0.810619	0.0383052	658	0.769757	0.0515273	658	0.548365	0.0393565
660	0.783837	0.0337047	660	0.737743	0.0433786	660	0.523899	0.0337289
661	0.789515	0.0195318	661	0.759884	0.0283014	661	0.51035	0.0264549
662	0.818419	0.0178548	662	0.8089	0.0272993	662	0.619427	0.0291572
663	0.82045	0.0268452	663	0.793279	0.0384824	663	0.571775	0.0347234
664	0.812211	0.021754	664	0.783759	0.0319024	664	0.553626	0.0294048
665	0.788618	0.0246123	665	0.75367	0.0347694	665	0.494898	0.02963
667	0.836625	0.0639519	667	0.70916	0.0458184	667	0.514225	0.0270668
668	0.918705	0.0259785	668	0.882944	0.0346027	668	0.758248	0.0309682
670	0.850297	0.0225723	670	0.824372	0.0325896	670	0.635837	0.030096
671	0.887577	0.0256694	671	0.850511	0.0346588	671	0.711603	0.0372563
672	0.884124	0.0308896	672	0.837123	0.0409985	672	0.620632	0.0352068
673	0.86437	0.029744	673	0.818652	0.0385932	673	0.612791	0.0327231
674	0.827812	0.0227882	674	0.788854	0.0323494	674	0.536632	0.0299722
675	0.795287	0.0251912	675	0.735459	0.0350197	675	0.467144	0.0313092
676	0.728921	0.023199	676	0.65346	0.0307095	676	0.372742	0.0259955
677	0.745998	0.0188975	677	0.694192	0.0267877	677	0.418863	0.0250341
678	0.804209	0.0287642	678	0.752295	0.0385546	678	0.500113	0.0328884
679	0.903982	0.0523949	679	0.838028	0.0607147	679	0.663732	0.0463064
680	0.880042	0.0392547	680	0.806576	0.0479791	680	0.609382	0.0414387
681	0.734353	0.0461639	681	0.658783	0.0539366	681	0.382662	0.0377806
682	0.77533	0.0176028	682	0.678241	0.0220456	682	0.436356	0.0472687
683	0.699332	0.0232472	683	0.645559	0.0316832	683	0.348648	0.0262822
684	0.718569	0.0374347	684	0.63411	0.0471676	684	0.384638	0.0406861
685	0.609331	0.15974	685	0.491882	0.163183	685	0.249532	0.0916202
686	0.795999	0.0418424	686	0.719141	0.0518449	686	0.451226	0.0395357
687	0.814454	0.0528991	687	0.77209	0.0659733	687	0.53392	0.0433878
688	0.731439	0.0252253	688	0.683378	0.0327677	688	0.463162	0.0271947
689	0.714711	0.0242906	689	0.687818	0.0337826	689	0.465054	0.031739
691	0.676277	0.0216601	691	0.633657	0.0316588	691	0.359805	0.0325004
692	0.62353	0.020104	692	0.575226	0.0296928	692	0.299601	0.0322009
693	0.650944	0.0220962	693	0.606917	0.0322064	693	0.299432	0.0339405
694	0.488252	0.0228341	694	0.438739	0.0332926	694	0.192646	0.0338682
695	0.527809	0.0211744	695	0.476223	0.0299729	695	0.234028	0.0332222
697	0.646952	0.0300651	697	0.583311	0.038149	697	0.320254	0.033067
699	0.686309	0.0261632	699	0.623801	0.0351691	699	0.597638	0.0487241
700	0.583368	0.024671	700	0.531758	0.0335071	700	0.280372	0.0295682
701	0.593848	0.0209848	701	0.542019	0.0294608	701	0.19342	0.0275052
702	0.432301	0.0109961	702	0.383924	0.0157494	702	0.0614241	0.0190764
703	0.589024	0.0204326	703	0.526981	0.0300454	703	0.222471	0.0298186
705	0.595165	0.0193149	705	0.548851	0.0250188	705	0.35543	0.0217639
706	0.491368	0.0199676	706	0.408088	0.0273278	706	0.100396	0.0203587
707	0.590677	0.0213669	707	0.535294	0.0293448	707	0.281172	0.0265333
709	0.638359	0.0314469	709	0.570655	0.0412089	709	0.305018	0.0334685
710	0.674094	0.0611935	710	0.541612	0.0705094	710	0.0761175	0.03632
711	0.787142	0.121286	711	0.675981	0.141619	711	0.435157	0.0883686
712	0.663175	0.0304712	712	0.576938	0.037691	712	0.773397	0.0947426
713	0.554601	0.0291379	713	0.47418	0.0363647	713	0.23784	0.0269009
714	0.632076	0.0247304	714	0.55483	0.0307256	714	0.310567	0.0231259
715	0.518083	0.0246875	715	0.437057	0.0314782	715	0.169742	0.0235525
716	0.196248	0.02395	716	0.158127	0.029411	716	0.0680686	0.0237991
717	0.433928	0.0140862	717	0.37226	0.0197601	717	0.157489	0.0180815
718	0.420139	0.0168038	718	0.363589	0.0243701	718	0.122837	0.0224593
719	0.201299	0.0176469	719	0.152184	0.025152	719	0.0655116	0.0236926
720	0.240116	0.0172684	720	0.182616	0.0236101	720	0.0842883	0.0224759
721	0.337197	0.0142991	721	0.289093	0.0201037	721	0.127558	0.0190502
723	0.207415	0.0143391	723	0.158744	0.0205312	723	0.06919	0.0230456
724	0.274376	0.0181364	724	0.230893	0.0257514	724	0.0840195	0.024472
725	0.1955	0.0325035	725	0.155178	0.0408389	725	0.0644898	0.0316882
728	0.20545	0.0476919	728	0.156883	0.0557145	728	0.0678988	0.039481
729	0.144907	0.0165874	729	0.10204	0.0254985	729	0.227422	0.0149486
730	0.251651	0.0554058	730	0.0740405	0.0599359	730	0.060668	0.0483205
731	0.118307	0.020097	731	0.0933762	0.0272118	731	0.042066	0.0281356
733	0.0789065	0.030141	733	0.0530208	0.0401388	733	0.025606	0.0402934
734	0.16943	0.0354771	734	0.197722	0.0595753	734	0.291807	0.050298
735	0.0409316	0.0696208	735	0.0344601	0.10102	735	0.061018	0.0684608
746	0.10645	0.0295201	746	0.0480692	0.0301969	746	0.0814014	0.0401074
747	0.249414	0.0134334	747	0.202973	0.0196939	747	0.327377	0.014682
748	0.349645	0.0161769	748	0.293595	0.021861	748	0.114199	0.0180835
750	0.514911	0.0142025	750	0.502935	0.0152473	750	0.262124	0.0111296

## Sheet: 2L
					tauC values
Residue	3ns	6ns	9ns	12ns	15ns	30ns	45ns	60ns	90ns	120ns
646	0.861	0.781	0.712	0.651	0.597	0.397	0.275	0.197	0.107	0.062
648	0.748	0.624	0.528	0.45	0.386	0.194	0.107	0.063	0.025	0.011
650	0.825	0.719	0.632	0.557	0.494	0.285	0.176	0.113	0.052	0.026
651	0.874	0.8	0.735	0.677	0.625	0.43	0.306	0.224	0.127	0.077
652	0.872	0.8	0.736	0.679	0.628	0.435	0.311	0.228	0.131	0.079
653	0.876	0.815	0.761	0.712	0.668	0.492	0.371	0.285	0.176	0.114
654	0.827	0.717	0.627	0.551	0.486	0.276	0.167	0.107	0.048	0.024
655	0.813	0.722	0.645	0.58	0.522	0.324	0.211	0.143	0.071	0.038
656	0.812	0.704	0.615	0.54	0.477	0.27	0.164	0.105	0.047	0.023
657	0.886	0.816	0.754	0.699	0.648	0.456	0.331	0.246	0.144	0.089
658	0.812	0.71	0.624	0.552	0.491	0.286	0.177	0.115	0.053	0.027
659	0.861	0.78	0.71	0.648	0.593	0.393	0.271	0.192	0.104	0.06
660	0.799	0.679	0.582	0.503	0.437	0.231	0.133	0.081	0.034	0.015
661	0.822	0.722	0.639	0.569	0.508	0.302	0.191	0.126	0.06	0.031
662	0.85	0.768	0.697	0.635	0.579	0.38	0.26	0.183	0.098	0.056
663	0.837	0.757	0.688	0.628	0.574	0.38	0.261	0.185	0.1	0.058
664	0.837	0.754	0.684	0.622	0.567	0.37	0.252	0.177	0.094	0.054
665	0.815	0.722	0.644	0.577	0.519	0.319	0.206	0.139	0.069	0.037
666	0.884	0.816	0.757	0.703	0.654	0.465	0.341	0.255	0.151	0.094
667	0.794	0.705	0.631	0.568	0.512	0.319	0.209	0.142	0.071	0.038
668	0.896	0.833	0.776	0.725	0.678	0.493	0.368	0.281	0.171	0.11
670	0.875	0.806	0.746	0.691	0.642	0.454	0.331	0.247	0.145	0.09
671	0.899	0.839	0.786	0.737	0.692	0.514	0.391	0.303	0.189	0.124
672	0.892	0.827	0.769	0.716	0.668	0.482	0.357	0.271	0.163	0.103
673	0.873	0.797	0.731	0.672	0.619	0.421	0.297	0.216	0.121	0.072
674	0.848	0.763	0.69	0.627	0.571	0.369	0.25	0.175	0.092	0.052
675	0.817	0.721	0.641	0.572	0.513	0.31	0.198	0.132	0.064	0.034
676	0.75	0.621	0.521	0.441	0.375	0.184	0.099	0.057	0.022	0.009
677	0.783	0.682	0.599	0.529	0.469	0.272	0.168	0.109	0.05	0.025
678	0.819	0.717	0.632	0.56	0.498	0.292	0.182	0.119	0.055	0.028
679	0.894	0.825	0.764	0.709	0.659	0.467	0.34	0.254	0.15	0.093
680	0.879	0.802	0.734	0.673	0.619	0.419	0.294	0.212	0.118	0.07
681	0.727	0.594	0.492	0.412	0.348	0.163	0.085	0.048	0.017	0.007
682	0.806	0.703	0.617	0.545	0.483	0.279	0.172	0.111	0.051	0.026
683	0.727	0.589	0.484	0.402	0.337	0.154	0.079	0.043	0.015	0.006
684	0.71	0.567	0.461	0.379	0.315	0.139	0.069	0.037	0.012	0.005
685	0.765	0.67	0.592	0.526	0.47	0.279	0.176	0.116	0.055	0.028
686	0.789	0.69	0.609	0.54	0.481	0.283	0.177	0.116	0.054	0.028
687	0.793	0.69	0.605	0.533	0.472	0.271	0.166	0.107	0.049	0.024
688	0.756	0.655	0.574	0.506	0.448	0.257	0.158	0.101	0.046	0.023
689	0.749	0.636	0.547	0.473	0.412	0.22	0.128	0.078	0.033	0.015
691	0.714	0.593	0.5	0.425	0.364	0.181	0.099	0.058	0.022	0.01
692	0.669	0.515	0.405	0.323	0.261	0.103	0.047	0.023	0.007	0.002
693	0.68	0.541	0.438	0.359	0.298	0.129	0.064	0.034	0.011	0.004
694	0.519	0.358	0.256	0.189	0.142	0.041	0.015	0.006	0.001	0
695	0.559	0.397	0.292	0.22	0.168	0.053	0.02	0.009	0.002	0
696	0.559	0.394	0.288	0.215	0.164	0.051	0.019	0.008	0.002	0
697	0.655	0.5	0.391	0.31	0.249	0.096	0.043	0.021	0.006	0.002
699	0.71	0.556	0.442	0.357	0.292	0.12	0.056	0.029	0.009	0.003
700	0.627	0.49	0.391	0.317	0.26	0.108	0.051	0.026	0.008	0.003
701	0.639	0.478	0.366	0.286	0.226	0.082	0.035	0.016	0.004	0.001
702	0.451	0.266	0.168	0.11	0.075	0.015	0.004	0.001	0	0
703	0.632	0.462	0.347	0.266	0.208	0.071	0.029	0.013	0.003	0.001
704	0.497	0.306	0.199	0.135	0.094	0.02	0.006	0.002	0	0
705	0.598	0.444	0.339	0.264	0.208	0.074	0.031	0.015	0.004	0.001
706	0.535	0.374	0.271	0.201	0.152	0.046	0.017	0.007	0.001	0
707	0.623	0.462	0.351	0.273	0.215	0.076	0.032	0.015	0.004	0.001
708	0.596	0.413	0.297	0.219	0.164	0.049	0.018	0.007	0.001	0
709	0.654	0.496	0.384	0.303	0.242	0.091	0.04	0.019	0.005	0.002
710	0.642	0.478	0.365	0.284	0.224	0.081	0.034	0.016	0.004	0.001
711	0.706	0.558	0.449	0.366	0.301	0.128	0.062	0.033	0.01	0.004
712	0.692	0.548	0.442	0.361	0.298	0.128	0.062	0.033	0.011	0.004
713	0.566	0.418	0.318	0.246	0.194	0.069	0.029	0.013	0.003	0.001
714	0.641	0.481	0.37	0.289	0.23	0.084	0.036	0.017	0.005	0.001
715	0.546	0.368	0.259	0.187	0.138	0.038	0.013	0.005	0.001	0
716	0.256	0.125	0.068	0.039	0.023	0.003	0	0	0	0
717	0.502	0.345	0.247	0.181	0.136	0.04	0.014	0.006	0.001	0
718	0.485	0.31	0.209	0.145	0.104	0.025	0.008	0.003	0	0
719	0.254	0.126	0.069	0.04	0.024	0.003	0	0	0	0
720	0.273	0.131	0.07	0.04	0.024	0.003	0	0	0	0
721	0.4	0.22	0.131	0.082	0.053	0.009	0.002	0	0	0
723	0.265	0.124	0.065	0.036	0.021	0.002	0	0	0	0
724	0.317	0.165	0.094	0.057	0.036	0.005	0.001	0	0	0
725	0.298	0.158	0.091	0.055	0.035	0.005	0.001	0	0	0
726	0.385	0.229	0.145	0.096	0.065	0.013	0.003	0.001	0	0
727	0.398	0.236	0.15	0.099	0.067	0.013	0.003	0.001	0	0
728	0.186	0.069	0.03	0.014	0.007	0	0	0	0	0
729	0.217	0.111	0.063	0.038	0.023	0.003	0.001	0	0	0
730	0.199	0.082	0.039	0.02	0.011	0.001	0	0	0	0
731	0.226	0.091	0.042	0.021	0.011	0.001	0	0	0	0
732	0.434	0.263	0.169	0.113	0.078	0.016	0.004	0.001	0	0
733	0.365	0.211	0.131	0.085	0.057	0.01	0.003	0.001	0	0
734	0.464	0.288	0.189	0.129	0.09	0.02	0.006	0.002	0	0
735	0.416	0.253	0.163	0.109	0.076	0.016	0.004	0.001	0	0
736	0.093	0.036	0.016	0.008	0.004	0	0	0	0	0
738	0.015	0.003	0.001	0	0	0	0	0	0	0
739	0.027	0.007	0.002	0.001	0	0	0	0	0	0
740	0.006	0.001	0	0	0	0	0	0	0	0
741	0	0	0	0	0	0	0	0	0	0
743	0.002	0	0	0	0	0	0	0	0	0
744	0.029	0.005	0.001	0	0	0	0	0	0	0
745	0.103	0.036	0.015	0.007	0.003	0	0	0	0	0
746	0.277	0.136	0.073	0.042	0.026	0.003	0	0	0	0
747	0.318	0.174	0.103	0.064	0.042	0.007	0.001	0	0	0
748	0.407	0.26	0.175	0.122	0.087	0.021	0.006	0.002	0	0
749	0.774	0.644	0.541	0.459	0.392	0.193	0.105	0.061	0.023	0.01
750	0.641	0.503	0.403	0.327	0.269	0.113	0.054	0.028	0.009	0.003

## Sheet: 2M
	Ipara/Idia		tauC (ns)
Residue	Iso	Iso tethered	Iso	Iso tethered
646	0.861	0.779	3	6.093
648	0.748	0.62	3	6.125
650	0.825	0.714	3	6.158
651	0.874	0.796	3	6.191
652	0.872	0.795	3	6.226
653	0.876	0.81	3	6.261
654	0.827	0.708	3	6.297
655	0.813	0.712	3	6.333
656	0.812	0.692	3	6.371
657	0.886	0.807	3	6.409
658	0.812	0.696	3	6.448
659	0.861	0.768	3	6.488
660	0.799	0.661	3	6.529
661	0.822	0.705	3	6.571
662	0.85	0.752	3	6.614
663	0.837	0.741	3	6.659
664	0.837	0.737	3	6.704
665	0.815	0.702	3	6.75
666	0.884	0.8	3	6.797
667	0.794	0.683	3	6.846
668	0.896	0.815	3	6.896
670	0.875	0.786	3	6.947
671	0.899	0.821	3	7
672	0.892	0.806	3	7.054
673	0.873	0.772	3	7.11
674	0.848	0.734	3	7.167
675	0.817	0.687	3	7.225
676	0.75	0.575	3	7.286
677	0.783	0.643	3	7.348
678	0.819	0.675	3	7.412
679	0.894	0.794	3	7.478
680	0.879	0.766	3	7.545
681	0.727	0.536	3	7.615
682	0.806	0.653	3	7.688
683	0.727	0.524	3	7.762
684	0.71	0.499	3	7.839
685	0.765	0.619	3	7.918
686	0.789	0.635	3	8
687	0.793	0.629	3	8.085
688	0.756	0.595	3	8.172
689	0.749	0.567	3	8.263
691	0.714	0.518	3	8.357
692	0.669	0.422	3	8.455
693	0.68	0.452	3	8.556
694	0.519	0.266	3	8.66
695	0.559	0.299	3	8.769
696	0.559	0.291	3	8.882
697	0.655	0.391	3	9
699	0.71	0.438	3	9.122
700	0.627	0.384	3	9.25
701	0.639	0.355	3	9.383
702	0.451	0.155	3	9.522
703	0.632	0.327	3	9.667
704	0.497	0.178	3	9.818
705	0.598	0.312	3	9.977
706	0.535	0.241	3	10.143
707	0.623	0.314	3	10.317
708	0.596	0.254	3	10.5
709	0.654	0.336	3	10.692
710	0.642	0.311	3	10.895
711	0.706	0.389	3	11.108
712	0.692	0.377	3	11.333
713	0.566	0.255	3	11.571
714	0.641	0.293	3	11.824
715	0.546	0.185	3	12.091
716	0.256	0.036	3	12.375
717	0.502	0.17	3	12.677
718	0.485	0.13	3	13
719	0.254	0.032	3	13.345
720	0.273	0.029	3	13.714
721	0.4	0.06	3	14.111
723	0.265	0.023	3	14.538
724	0.317	0.036	3	15
725	0.298	0.033	3	15.5
726	0.385	0.058	3	16.043
727	0.398	0.055	3	16.636
728	0.186	0.004	3	17.286
729	0.217	0.015	3	18
730	0.199	0.005	3	18.789
731	0.226	0.005	3	19.667
732	0.434	0.041	3	20.647
733	0.365	0.025	3	21.75
734	0.464	0.039	3	23
735	0.416	0.027	3	24.429
736	0.093	0	3	26.077
738	0.015	0	3	28
739	0.027	0	3	30.273
740	0.006	0	3	33
741	0	0	3	36.333
743	0.002	0	3	40.5
744	0.029	0	3	45.857
745	0.103	0	3	53
746	0.277	0	3	63
747	0.318	0	3	78
748	0.407	0	3	103
749	0.774	0.004	3	153
750	0.641	0	3	303
