# Supplementary material for: The ribosome lowers the entropic penalty of protein folding
Source: Nature. 2024 Aug 7;633(8028):232–9. doi: 10.1038/s41586-024-07784-4 (PMC11374706; doi:10.1038/s41586-024-07784-4)
Supplement: Supplementary file 11 — Source Data Extended Data Fig. 3 [file 41586_2024_7784_MOESM11_ESM.xlsx]

## Sheet: 3D
C = coil, E = beta strand, H = helix
Force field	C36m						C36m+W						a99sb-disp						CA
Residue	C	±	E	±	H	±	C	±	E	±	H	±	C	±	E	±	H	±	C	±	E	±	H	±
637	1	0	0	0	0	0	1	0	0	0	0	0	1	0	0	0	0	0	1	0	0	0	0	0
638	0.949	0.013	0.033	0.01	0.018	0.008	0.995	0.002	0.003	0.001	0.001	0.001	0.867	0.053	0.093	0.049	0.041	0.028	1	0	0	0	0	0
639	0.939	0.016	0.026	0.009	0.035	0.013	0.991	0.004	0.006	0.003	0.003	0.002	0.865	0.051	0.013	0.004	0.122	0.052	1	0	0	0	0	0
640	0.924	0.02	0.036	0.025	0.04	0.015	0.992	0.002	0.002	0.001	0.006	0.002	0.718	0.085	0.145	0.091	0.137	0.052	1	0	0	0	0	0
641	0.923	0.035	0.041	0.024	0.036	0.015	0.988	0.004	0.006	0.003	0.007	0.002	0.87	0.05	0.002	0.001	0.128	0.05	1	0	0	0	0	0
642	0.963	0.011	0.014	0.004	0.024	0.014	0.99	0.003	0.004	0.002	0.006	0.001	0.932	0.029	0.01	0.009	0.057	0.025	1	0	0	0	0	0
643	0.972	0.008	0.021	0.008	0.007	0.004	0.986	0.004	0.009	0.004	0.005	0.001	0.926	0.017	0.006	0.004	0.068	0.018	1	0	0	0	0	0
644	0.928	0.038	0.07	0.038	0.002	0.001	0.975	0.006	0.022	0.006	0.003	0.001	0.914	0.022	0.023	0.02	0.063	0.018	0.999	0	0.001	0	0	0
645	0.978	0.006	0.021	0.007	0.002	0.001	0.974	0.006	0.025	0.007	0.001	0	0.935	0.017	0.007	0.006	0.058	0.018	0.999	0	0.001	0	0	0
646	0.954	0.028	0.046	0.028	0	0	0.968	0.021	0.032	0.021	0	0	0.998	0.001	0.002	0.001	0	0	1	0	0	0	0	0
647	0.928	0.029	0.072	0.029	0	0	0.98	0.007	0.02	0.007	0	0	0.999	0	0.001	0	0	0	1	0	0	0	0	0
648	0.927	0.051	0.071	0.049	0.002	0.002	0.949	0.026	0.051	0.026	0	0	0.997	0.002	0.003	0.002	0	0	0.999	0	0.001	0	0	0
649	0.884	0.045	0.113	0.045	0.003	0.002	0.968	0.013	0.032	0.013	0	0	0.985	0.013	0.001	0.001	0.015	0.013	0.999	0	0	0	0	0
650	0.804	0.08	0.193	0.081	0.004	0.002	0.943	0.026	0.057	0.026	0	0	0.938	0.037	0.039	0.036	0.023	0.015	0.989	0	0.007	0	0.004	0
651	0.799	0.068	0.136	0.075	0.065	0.046	0.97	0.01	0.024	0.01	0.006	0.002	0.789	0.086	0.08	0.074	0.131	0.062	0.964	0.001	0.003	0	0.033	0.001
652	0.86	0.05	0.057	0.035	0.082	0.056	0.959	0.024	0.03	0.024	0.011	0.005	0.725	0.074	0	0	0.275	0.074	0.963	0.001	0	0	0.036	0.001
653	0.856	0.05	0.062	0.035	0.083	0.057	0.977	0.01	0.011	0.01	0.011	0.005	0.696	0.069	0.001	0	0.303	0.069	0.961	0.001	0.005	0	0.034	0.001
654	0.877	0.05	0.045	0.024	0.078	0.056	0.969	0.011	0.024	0.011	0.007	0.005	0.74	0.06	0.002	0.001	0.257	0.06	0.988	0	0.005	0	0.007	0
655	0.883	0.044	0.06	0.036	0.057	0.042	0.876	0.044	0.122	0.045	0.002	0.001	0.77	0.083	0.119	0.085	0.111	0.038	0.998	0	0.002	0	0	0
656	0.938	0.033	0.014	0.006	0.048	0.036	0.98	0.009	0.017	0.008	0.003	0.001	0.838	0.07	0.092	0.072	0.07	0.025	0.999	0	0.001	0	0	0
657	0.959	0.02	0.006	0.002	0.035	0.021	0.975	0.007	0.018	0.006	0.007	0.003	0.929	0.016	0.007	0.005	0.063	0.013	0.999	0	0.001	0	0	0
658	0.985	0.007	0.009	0.005	0.006	0.003	0.991	0.003	0.004	0.001	0.005	0.003	0.934	0.016	0.008	0.007	0.058	0.014	0.991	0	0.007	0	0.002	0
659	0.984	0.004	0.01	0.005	0.006	0.003	0.975	0.011	0.02	0.011	0.005	0.003	0.847	0.061	0.008	0.005	0.145	0.062	0.899	0.001	0.004	0	0.097	0.001
660	0.985	0.003	0.012	0.003	0.003	0.002	0.982	0.008	0.017	0.008	0.002	0.001	0.771	0.084	0.092	0.072	0.138	0.065	0.889	0.001	0.001	0	0.11	0.001
661	0.914	0.054	0.086	0.054	0	0	0.957	0.014	0.042	0.014	0.001	0	0.77	0.096	0.108	0.085	0.121	0.067	0.886	0.001	0.005	0	0.11	0.001
662	0.836	0.081	0.164	0.081	0	0	0.877	0.048	0.122	0.048	0.001	0	0.902	0.038	0.055	0.036	0.043	0.025	0.958	0.001	0.005	0	0.037	0.001
663	0.82	0.09	0.18	0.09	0	0	0.899	0.048	0.101	0.048	0	0	0.931	0.023	0.051	0.024	0.018	0.011	0.996	0	0.002	0	0.002	0
664	0.794	0.087	0.205	0.087	0	0	0.944	0.027	0.056	0.027	0	0	0.954	0.016	0.044	0.017	0.002	0.002	0.998	0	0.002	0	0	0
665	0.982	0.009	0.017	0.01	0.001	0.001	0.994	0.003	0.005	0.003	0.001	0.001	0.961	0.024	0.029	0.017	0.01	0.009	0.99	0	0.007	0	0.004	0
666	0.988	0.005	0.011	0.005	0.001	0.001	0.992	0.005	0.007	0.004	0.001	0.001	0.974	0.016	0.016	0.009	0.01	0.009	0.996	0	0	0	0.004	0
667	0.875	0.072	0.124	0.072	0.001	0.001	0.966	0.015	0.033	0.015	0.001	0.001	0.841	0.09	0.149	0.091	0.01	0.009	0.996	0	0.001	0	0.004	0
668	0.976	0.01	0.024	0.01	0	0	0.949	0.03	0.051	0.03	0	0	0.973	0.022	0.027	0.022	0	0	0.993	0	0.007	0	0	0
669	0.911	0.055	0.088	0.056	0.001	0	0.952	0.024	0.048	0.024	0	0	0.979	0.011	0.007	0.006	0.014	0.01	0.999	0	0.001	0	0	0
670	0.942	0.016	0.028	0.008	0.029	0.018	0.946	0.023	0.05	0.023	0.004	0.002	0.924	0.019	0	0	0.076	0.019	1	0	0	0	0	0
671	0.943	0.015	0.028	0.013	0.03	0.018	0.943	0.021	0.054	0.022	0.004	0.002	0.888	0.047	0	0	0.112	0.047	0.999	0	0.001	0	0	0
672	0.897	0.036	0.074	0.043	0.029	0.018	0.904	0.032	0.088	0.034	0.009	0.004	0.875	0.054	0	0	0.125	0.054	1	0	0	0	0	0
673	0.878	0.031	0.12	0.029	0.002	0.002	0.872	0.038	0.121	0.039	0.007	0.004	0.861	0.07	0.068	0.059	0.07	0.049	0.999	0	0.001	0	0	0
674	0.89	0.032	0.107	0.034	0.004	0.003	0.892	0.055	0.102	0.055	0.006	0.004	0.947	0.031	0.003	0.001	0.049	0.031	0.998	0	0.001	0	0.001	0
675	0.962	0.018	0.034	0.018	0.004	0.003	0.899	0.033	0.095	0.034	0.006	0.004	0.932	0.029	0.036	0.019	0.033	0.019	0.998	0	0	0	0.002	0
676	0.96	0.021	0.036	0.018	0.004	0.003	0.952	0.014	0.044	0.015	0.005	0.003	0.961	0.018	0.034	0.018	0.005	0.005	0.998	0	0.001	0	0.001	0
677	0.986	0.008	0.013	0.008	0.001	0.001	0.975	0.012	0.021	0.012	0.004	0.003	0.956	0.023	0.036	0.02	0.008	0.004	0.998	0	0.002	0	0	0
678	0.96	0.033	0.004	0.002	0.036	0.032	0.991	0.003	0.006	0.002	0.003	0.002	0.96	0.021	0.015	0.01	0.025	0.011	0.988	0	0.008	0	0.004	0
679	0.944	0.038	0.02	0.009	0.036	0.031	0.922	0.042	0.076	0.042	0.003	0.002	0.958	0.015	0.007	0.006	0.034	0.012	0.978	0	0.003	0	0.019	0
680	0.919	0.043	0.045	0.039	0.036	0.031	0.901	0.044	0.098	0.045	0.001	0.001	0.965	0.011	0.006	0.002	0.03	0.012	0.98	0	0.001	0	0.02	0
681	0.962	0.02	0.038	0.02	0.001	0.001	0.982	0.005	0.017	0.006	0	0	0.945	0.02	0.035	0.021	0.019	0.008	0.976	0	0.007	0	0.018	0
682	0.799	0.066	0.201	0.066	0	0	0.925	0.026	0.06	0.026	0.015	0.014	0.982	0.008	0.009	0.006	0.009	0.007	0.993	0	0.005	0	0.002	0
683	0.878	0.048	0.122	0.048	0	0	0.917	0.029	0.068	0.029	0.015	0.014	0.917	0.033	0.074	0.034	0.008	0.006	0.995	0	0.003	0	0.002	0
684	0.924	0.023	0.075	0.023	0.001	0.001	0.931	0.03	0.054	0.029	0.016	0.014	0.937	0.045	0.061	0.045	0.003	0.002	0.998	0	0.001	0	0.002	0
685	0.982	0.006	0.012	0.006	0.005	0.003	0.988	0.006	0.003	0.001	0.009	0.006	0.9	0.061	0.09	0.06	0.01	0.004	0.998	0	0	0	0.002	0
686	0.993	0.003	0.002	0.001	0.005	0.003	0.99	0.006	0.001	0	0.009	0.006	0.938	0.034	0.05	0.035	0.013	0.004	0.997	0	0.003	0	0	0
687	0.992	0.004	0.003	0.001	0.005	0.003	0.991	0.006	0.001	0	0.008	0.006	0.959	0.017	0.028	0.016	0.013	0.004	0.999	0	0.001	0	0	0
688	0.996	0.002	0.004	0.002	0	0	0.997	0.002	0.003	0.002	0	0	0.971	0.01	0.025	0.01	0.003	0.002	0.999	0	0.001	0	0	0
689	0.994	0.004	0.006	0.004	0	0	0.991	0.005	0.009	0.005	0	0	0.979	0.012	0.021	0.012	0	0	0.999	0	0	0	0	0
690	0.975	0.016	0.022	0.016	0.004	0.002	0.968	0.026	0.032	0.026	0	0	0.889	0.049	0.104	0.05	0.007	0.004	0.999	0	0	0	0	0
691	0.843	0.057	0.148	0.059	0.008	0.007	0.959	0.021	0.04	0.021	0.001	0.001	0.986	0.005	0.001	0	0.013	0.006	0.999	0	0.001	0	0.001	0
692	0.769	0.094	0.216	0.1	0.015	0.013	0.962	0.012	0.037	0.012	0.001	0.001	0.935	0.029	0	0	0.065	0.029	0.999	0	0.001	0	0	0
693	0.698	0.135	0.274	0.144	0.029	0.026	0.918	0.051	0.078	0.052	0.003	0.002	0.908	0.043	0.019	0.017	0.074	0.039	0.999	0	0.001	0	0	0
694	0.831	0.065	0.139	0.07	0.03	0.027	0.948	0.029	0.049	0.029	0.003	0.002	0.881	0.055	0.009	0.005	0.11	0.053	0.999	0	0.001	0	0	0
695	0.923	0.036	0.047	0.027	0.03	0.027	0.945	0.028	0.052	0.028	0.003	0.002	0.885	0.049	0.028	0.012	0.087	0.044	0.999	0	0.001	0	0	0
696	0.797	0.075	0.177	0.068	0.026	0.023	0.936	0.018	0.061	0.017	0.003	0.002	0.865	0.035	0.069	0.024	0.066	0.038	0.999	0	0.001	0	0	0
697	0.935	0.056	0.065	0.056	0	0	0.949	0.031	0.05	0.031	0.001	0.001	0.975	0.017	0.021	0.017	0.004	0.003	0.991	0	0.008	0	0	0
698	0.929	0.041	0.022	0.016	0.049	0.043	0.918	0.053	0.002	0.001	0.08	0.053	0.967	0.013	0	0	0.033	0.013	0.973	0.001	0.001	0	0.026	0.001
699	0.802	0.102	0.114	0.093	0.084	0.075	0.894	0.052	0.023	0.012	0.082	0.054	0.932	0.019	0.005	0.003	0.063	0.018	0.971	0.001	0	0	0.029	0.001
700	0.909	0.073	0.007	0.004	0.084	0.075	0.902	0.053	0.017	0.013	0.082	0.054	0.911	0.024	0.027	0.016	0.062	0.018	0.966	0.001	0.005	0	0.029	0.001
701	0.612	0.125	0.353	0.119	0.035	0.032	0.887	0.032	0.11	0.032	0.003	0.002	0.934	0.023	0.029	0.017	0.036	0.016	0.992	0	0.004	0	0.004	0
702	0.571	0.155	0.429	0.155	0	0	0.812	0.057	0.188	0.057	0	0	0.773	0.103	0.222	0.104	0.005	0.003	0.998	0	0.001	0	0.001	0
703	0.801	0.16	0.196	0.161	0.003	0.002	0.928	0.051	0.071	0.051	0.001	0.001	0.908	0.048	0.092	0.048	0	0	0.999	0	0.001	0	0	0
704	0.946	0.037	0.046	0.039	0.008	0.007	0.963	0.029	0.036	0.029	0.001	0.001	0.98	0.013	0.014	0.013	0.006	0.005	0.999	0	0.001	0	0.001	0
705	0.87	0.091	0.122	0.093	0.008	0.007	0.965	0.022	0.034	0.022	0.001	0.001	0.971	0.021	0	0	0.029	0.021	0.999	0	0	0	0.001	0
706	0.719	0.126	0.276	0.128	0.005	0.005	0.956	0.018	0.044	0.018	0	0	0.946	0.029	0.002	0.002	0.052	0.029	0.999	0	0	0	0.001	0
707	0.814	0.067	0.186	0.067	0	0	0.834	0.064	0.166	0.064	0	0	0.794	0.06	0.045	0.042	0.161	0.058	0.999	0	0.001	0	0	0
708	0.935	0.04	0.065	0.04	0	0	0.966	0.015	0.034	0.015	0	0	0.806	0.056	0.018	0.017	0.176	0.059	0.997	0	0.002	0	0.002	0
709	0.996	0.003	0.003	0.002	0.001	0.001	0.996	0.001	0.004	0.001	0	0	0.833	0.052	0.004	0.004	0.163	0.053	0.99	0	0.003	0	0.008	0
710	0.904	0.045	0.093	0.047	0.003	0.003	0.954	0.038	0.045	0.038	0.001	0	0.881	0.045	0.003	0.001	0.116	0.044	0.982	0	0.002	0	0.016	0
711	0.986	0.005	0.01	0.005	0.004	0.003	0.963	0.014	0.036	0.014	0.001	0.001	0.937	0.031	0.002	0.001	0.061	0.031	0.972	0	0.002	0	0.025	0
712	0.988	0.007	0.009	0.007	0.003	0.002	0.991	0.002	0.008	0.002	0.001	0.001	0.874	0.054	0.048	0.042	0.077	0.044	0.978	0	0.001	0	0.021	0
713	0.981	0.004	0.016	0.004	0.002	0.001	0.991	0.004	0.008	0.004	0.002	0.001	0.867	0.042	0.051	0.03	0.082	0.039	0.985	0	0.002	0	0.014	0
714	0.735	0.122	0.262	0.122	0.003	0.001	0.95	0.023	0.049	0.023	0.002	0.001	0.91	0.026	0.018	0.008	0.072	0.029	0.996	0	0.003	0	0.001	0
715	0.812	0.103	0.185	0.103	0.003	0.001	0.964	0.01	0.034	0.01	0.002	0.001	0.937	0.022	0.014	0.006	0.05	0.02	0.998	0	0.002	0	0	0
716	0.959	0.018	0.04	0.018	0.001	0	0.972	0.008	0.026	0.009	0.002	0.001	0.936	0.025	0.048	0.027	0.016	0.005	0.999	0	0.001	0	0	0
717	0.944	0.02	0.055	0.02	0	0	0.947	0.018	0.052	0.018	0.001	0	0.835	0.075	0.162	0.076	0.003	0.002	0.999	0	0.001	0	0	0
718	0.968	0.016	0.031	0.017	0.001	0.001	0.91	0.029	0.089	0.029	0.001	0.001	0.956	0.016	0.037	0.016	0.007	0.007	0.999	0	0.001	0	0	0
719	0.993	0.005	0.006	0.005	0.001	0.001	0.973	0.019	0.027	0.019	0	0	0.988	0.007	0.004	0.002	0.007	0.007	0.999	0	0.001	0	0	0
720	0.929	0.039	0.047	0.039	0.024	0.013	0.944	0.026	0.027	0.022	0.029	0.018	0.967	0.014	0.012	0.011	0.021	0.011	0.999	0	0.001	0	0	0
721	0.81	0.107	0.115	0.101	0.075	0.046	0.882	0.045	0.032	0.029	0.086	0.04	0.73	0.09	0.014	0.013	0.257	0.093	0.999	0	0	0	0.001	0
722	0.788	0.125	0.136	0.121	0.076	0.046	0.897	0.039	0.014	0.013	0.089	0.04	0.687	0.084	0.006	0.005	0.307	0.086	0.998	0	0	0	0.001	0
723	0.772	0.089	0.152	0.089	0.076	0.046	0.899	0.038	0.009	0.004	0.093	0.039	0.637	0.076	0.018	0.011	0.345	0.082	0.998	0	0.001	0	0.001	0
724	0.856	0.045	0.106	0.05	0.038	0.033	0.887	0.038	0.036	0.028	0.077	0.03	0.616	0.084	0.009	0.007	0.375	0.087	0.999	0	0	0	0.001	0
725	0.952	0.018	0.046	0.018	0.002	0.001	0.991	0.003	0.001	0	0.007	0.003	0.761	0.076	0.006	0.005	0.233	0.077	0.999	0	0.001	0	0	0
726	0.884	0.022	0.114	0.022	0.001	0.001	0.965	0.009	0.02	0.006	0.015	0.008	0.783	0.07	0.027	0.01	0.19	0.075	0.999	0	0.001	0	0.001	0
727	0.842	0.12	0.156	0.12	0.001	0.001	0.972	0.009	0.014	0.005	0.013	0.008	0.836	0.059	0.024	0.02	0.14	0.056	0.999	0	0.001	0	0.001	0
728	0.694	0.161	0.306	0.161	0	0	0.969	0.009	0.021	0.006	0.01	0.008	0.94	0.032	0.013	0.011	0.047	0.028	0.999	0	0.001	0	0.001	0
729	0.696	0.114	0.304	0.114	0	0	0.953	0.015	0.038	0.011	0.008	0.008	0.9	0.03	0.014	0.012	0.087	0.031	0.999	0	0.001	0	0	0
730	0.708	0.138	0.292	0.138	0	0	0.913	0.033	0.087	0.033	0	0	0.865	0.05	0.004	0.004	0.131	0.051	0.999	0	0.001	0	0	0
731	0.777	0.119	0.223	0.119	0	0	0.821	0.058	0.178	0.057	0.001	0.001	0.827	0.061	0.002	0.001	0.171	0.061	0.999	0	0.001	0	0	0
732	0.88	0.054	0.12	0.054	0	0	0.944	0.031	0.054	0.03	0.002	0.001	0.824	0.067	0.04	0.033	0.136	0.066	0.995	0	0.005	0	0	0
733	0.992	0.005	0.008	0.005	0	0	0.935	0.027	0.063	0.027	0.002	0.001	0.817	0.075	0.078	0.071	0.105	0.048	0.971	0	0.015	0	0.014	0
734	0.923	0.043	0.077	0.043	0	0	0.924	0.03	0.074	0.03	0.002	0.001	0.959	0.016	0.004	0.002	0.037	0.017	0.986	0	0	0	0.014	0
735	0.975	0.014	0.025	0.014	0	0	0.979	0.011	0.021	0.011	0	0	0.97	0.011	0.018	0.011	0.012	0.007	0.984	0	0.002	0	0.014	0
736	0.803	0.099	0.197	0.099	0	0	0.957	0.022	0.043	0.022	0	0	0.992	0.005	0.008	0.005	0	0	0.984	0	0.016	0	0	0
737	0.981	0.007	0.016	0.008	0.003	0.003	0.92	0.048	0.079	0.048	0.001	0.001	0.962	0.026	0.038	0.026	0.001	0.001	0.998	0	0.002	0	0	0
738	0.853	0.077	0.144	0.078	0.003	0.003	0.938	0.013	0.046	0.014	0.016	0.007	0.924	0.037	0.054	0.034	0.022	0.021	0.992	0	0.005	0	0.003	0
739	0.652	0.093	0.345	0.096	0.003	0.003	0.944	0.014	0.04	0.016	0.016	0.007	0.915	0.048	0.063	0.046	0.022	0.021	0.997	0	0.001	0	0.003	0
740	0.91	0.04	0.09	0.04	0	0	0.945	0.025	0.04	0.026	0.015	0.007	0.831	0.087	0.148	0.086	0.021	0.02	0.997	0	0	0	0.003	0
741	0.975	0.014	0.025	0.014	0	0	0.987	0.005	0.013	0.005	0	0	0.998	0.001	0.002	0.001	0	0	0.995	0	0.004	0	0.001	0
742	0.93	0.038	0.068	0.038	0.001	0.001	0.987	0.005	0.013	0.005	0	0	1	0	0	0	0	0	0.999	0	0.001	0	0.001	0
743	0.817	0.139	0.181	0.14	0.001	0.001	0.991	0.005	0.009	0.005	0	0	0.996	0.003	0.001	0.001	0.004	0.003	0.998	0	0.001	0	0.001	0
744	0.819	0.117	0.18	0.117	0.001	0.001	0.983	0.014	0.017	0.014	0	0	0.957	0.04	0	0	0.043	0.04	0.999	0	0.001	0	0	0
745	0.801	0.144	0.198	0.144	0.001	0.001	0.851	0.065	0.142	0.066	0.006	0.006	0.954	0.041	0	0	0.046	0.041	1	0	0	0	0	0
746	0.789	0.167	0.21	0.168	0.001	0.001	0.989	0.006	0.004	0.002	0.007	0.006	0.941	0.038	0.015	0.014	0.044	0.037	1	0	0	0	0	0
747	0.816	0.16	0.182	0.16	0.001	0.001	0.988	0.006	0.005	0.002	0.007	0.006	0.979	0.014	0	0	0.021	0.014	1	0	0	0	0	0
748	0.945	0.038	0.055	0.038	0.001	0	0.945	0.05	0.049	0.044	0.007	0.006	0.994	0.004	0	0	0.006	0.004	1	0	0	0	0	0
749	0.999	0	0	0	0	0	0.992	0.006	0.004	0.003	0.004	0.003	0.995	0.003	0	0	0.005	0.003	1	0	0	0	0	0
750	1	0	0	0	0	0	1	0	0	0	0	0	1	0	0	0	0	0	1	0	0	0	0	0

## Sheet: 3F
Simulated (MD) PRE profiles prior to reweighting
C657					C699					C706					C734					C740					C744
Residue	C36m	C36m+W	a99sb-disp	CA	Residue	C36m	C36m+W	a99sb-disp	CA	Residue	C36m	C36m+W	a99sb-disp	CA	Residue	C36m	C36m+W	a99sb-disp	CA	Residue	C36m	C36m+W	a99sb-disp	CA	Residue	C36m	C36m+W	a99sb-disp	CA
646	0.751	0.454	0.39	0.214	646	0.6	0.835	0.684	0.836	646	0.853	0.82	0.768	0.865	646	0.736	0.657	0.916	0.884	646	0.298	0.831	0.966	0.876	646	0.612	0.712	0.773	0.853
650	0.586	0.26	0.2	0.242	648	0.465	0.712	0.175	0.79	648	0.676	0.574	0.705	0.823	648	0.509	0.227	0.638	0.841	648	0.303	0.426	0.954	0.828	648	0.485	0.904	0.857	0.867
651	0.603	0.332	0.122	0.254	650	0.563	0.83	0.673	0.863	650	0.819	0.787	0.582	0.864	650	0.449	0.525	0.812	0.849	650	0.572	0.616	0.981	0.878	650	0.726	0.924	0.863	0.873
652	0.516	0.368	0.158	0.368	651	0.383	0.739	0.316	0.877	651	0.828	0.72	0.735	0.867	651	0.06	0.375	0.799	0.842	651	0.43	0.606	0.979	0.836	651	0.716	0.938	0.975	0.908
653	0.476	0.291	0.022	0.432	652	0.677	0.657	0.556	0.888	653	0.857	0.755	0.818	0.929	652	0.17	0.45	0.545	0.854	652	0.221	0.513	0.97	0.902	652	0.778	0.895	0.967	0.916
660	0.206	0.039	0.032	0.02	654	0.781	0.8	0.659	0.918	654	0.829	0.851	0.939	0.933	653	0.17	0.526	0.54	0.89	653	0.702	0.784	0.969	0.912	653	0.749	0.844	0.979	0.933
661	0.151	0.025	0.017	0.022	656	0.688	0.887	0.721	0.836	655	0.825	0.719	0.94	0.844	654	0.171	0.536	0.856	0.91	654	0.824	0.818	0.98	0.922	654	0.831	0.925	0.981	0.946
662	0.111	0.008	0.032	0.042	658	0.518	0.883	0.847	0.843	656	0.816	0.788	0.892	0.797	655	0.35	0.237	0.871	0.802	655	0.509	0.723	0.961	0.853	656	0.816	0.716	0.917	0.868
663	0.1	0.047	0.018	0.045	660	0.355	0.744	0.86	0.858	658	0.731	0.781	0.939	0.824	656	0.401	0.517	0.848	0.769	656	0.708	0.532	0.928	0.829	658	0.872	0.712	0.96	0.885
665	0.559	0.22	0.137	0.069	661	0.108	0.615	0.904	0.861	660	0.799	0.592	0.919	0.826	658	0.063	0.359	0.798	0.668	658	0.787	0.483	0.928	0.817	660	0.887	0.675	0.944	0.896
666	0.55	0.488	0.424	0.23	662	0.437	0.453	0.852	0.857	661	0.863	0.668	0.942	0.799	660	0.055	0.538	0.823	0.76	660	0.794	0.599	0.948	0.831	661	0.947	0.45	0.926	0.897
667	0.721	0.736	0.645	0.404	663	0.532	0.69	0.848	0.762	662	0.807	0.564	0.888	0.864	661	0.164	0.32	0.898	0.79	661	0.752	0.351	0.887	0.866	662	0.96	0.695	0.963	0.898
668	0.859	0.782	0.683	0.404	664	0.229	0.651	0.867	0.788	663	0.666	0.391	0.833	0.834	662	0.159	0.385	0.886	0.815	662	0.762	0.299	0.95	0.879	663	0.88	0.796	0.952	0.877
670	0.725	0.703	0.4	0.243	665	0.456	0.427	0.603	0.83	664	0.732	0.693	0.72	0.845	663	0.348	0.531	0.623	0.819	663	0.381	0.631	0.857	0.854	664	0.887	0.78	0.966	0.853
672	0.887	0.714	0.849	0.35	666	0.675	0.649	0.642	0.801	665	0.585	0.622	0.625	0.804	664	0.201	0.053	0.812	0.812	664	0.47	0.635	0.905	0.84	665	0.825	0.701	0.932	0.88
673	0.84	0.824	0.83	0.323	667	0.287	0.815	0.722	0.876	667	0.715	0.69	0.749	0.891	665	0.322	0.295	0.838	0.785	665	0.302	0.372	0.898	0.823	667	0.907	0.696	0.963	0.935
674	0.901	0.817	0.897	0.386	668	0.361	0.623	0.414	0.863	668	0.602	0.715	0.586	0.856	667	0.763	0.533	0.8	0.87	667	0.293	0.746	0.789	0.89	668	0.803	0.426	0.964	0.91
675	0.828	0.845	0.844	0.483	670	0.163	0.589	0.635	0.674	670	0.689	0.617	0.356	0.757	668	0.853	0.588	0.856	0.82	668	0.44	0.674	0.87	0.854	670	0.705	0.439	0.94	0.839
676	0.828	0.746	0.866	0.512	672	0.583	0.695	0.738	0.737	672	0.572	0.705	0.755	0.727	670	0.55	0.419	0.735	0.735	670	0.078	0.627	0.812	0.776	672	0.716	0.582	0.927	0.844
677	0.534	0.824	0.797	0.548	673	0.317	0.59	0.589	0.677	673	0.724	0.388	0.809	0.677	672	0.754	0.325	0.692	0.677	671	0.349	0.721	0.904	0.786	673	0.816	0.716	0.9	0.833
678	0.67	0.708	0.779	0.651	674	0.09	0.566	0.731	0.637	674	0.88	0.464	0.879	0.672	673	0.633	0.525	0.702	0.675	672	0.69	0.675	0.817	0.689	674	0.889	0.53	0.884	0.767
679	0.721	0.826	0.706	0.646	675	0.359	0.506	0.64	0.679	675	0.666	0.566	0.796	0.681	674	0.823	0.332	0.479	0.726	673	0.609	0.59	0.821	0.721	675	0.827	0.729	0.779	0.818
680	0.54	0.706	0.625	0.708	676	0.447	0.363	0.623	0.679	676	0.755	0.197	0.782	0.704	675	0.783	0.347	0.631	0.743	674	0.674	0.58	0.468	0.772	676	0.796	0.861	0.87	0.826
681	0.665	0.878	0.471	0.669	677	0.633	0.199	0.625	0.679	677	0.903	0.338	0.858	0.659	676	0.704	0.328	0.689	0.765	675	0.797	0.617	0.462	0.773	677	0.796	0.877	0.853	0.795
682	0.435	0.757	0.43	0.668	678	0.855	0.343	0.61	0.669	678	0.877	0.215	0.869	0.576	677	0.771	0.136	0.699	0.733	676	0.633	0.516	0.748	0.786	678	0.476	0.939	0.872	0.833
683	0.452	0.917	0.727	0.606	679	0.898	0.283	0.64	0.666	679	0.812	0.431	0.907	0.632	678	0.589	0.331	0.838	0.766	677	0.829	0.601	0.384	0.774	679	0.516	0.905	0.922	0.856
684	0.749	0.918	0.514	0.629	680	0.781	0.261	0.301	0.699	680	0.78	0.072	0.869	0.728	679	0.792	0.324	0.899	0.745	678	0.796	0.479	0.585	0.781	680	0.747	0.861	0.876	0.879
685	0.712	0.939	0.561	0.751	681	0.723	0.177	0.391	0.679	681	0.856	0.371	0.785	0.704	680	0.904	0.482	0.857	0.829	679	0.881	0.251	0.684	0.79	681	0.691	0.942	0.942	0.87
686	0.666	0.913	0.679	0.776	682	0.527	0.329	0.27	0.652	682	0.454	0.4	0.844	0.696	681	0.857	0.617	0.801	0.799	680	0.701	0.643	0.812	0.843	682	0.584	0.911	0.946	0.847
687	0.825	0.865	0.605	0.744	683	0.803	0.581	0.354	0.573	683	0.55	0.489	0.89	0.613	682	0.499	0.325	0.72	0.786	681	0.648	0.489	0.555	0.847	683	0.721	0.785	0.926	0.783
688	0.726	0.893	0.186	0.483	684	0.861	0.425	0.337	0.552	684	0.664	0.421	0.834	0.61	683	0.79	0.483	0.839	0.707	682	0.232	0.713	0.51	0.815	684	0.699	0.925	0.966	0.81
689	0.791	0.912	0.289	0.552	685	0.831	0.826	0.157	0.73	685	0.344	0.763	0.883	0.708	684	0.7	0.496	0.903	0.725	683	0.404	0.725	0.805	0.738	685	0.598	0.941	0.973	0.878
691	0.828	0.918	0.621	0.779	686	0.92	0.675	0.484	0.764	686	0.556	0.699	0.816	0.694	685	0.011	0.753	0.864	0.801	684	0.073	0.806	0.832	0.746	687	0.69	0.891	0.952	0.801
692	0.752	0.914	0.787	0.726	687	0.97	0.712	0.507	0.687	687	0.715	0.726	0.618	0.499	686	0.017	0.576	0.662	0.689	685	0.461	0.86	0.815	0.747	688	0.679	0.858	0.874	0.731
693	0.861	0.925	0.696	0.687	688	0.936	0.664	0.237	0.597	688	0.776	0.677	0.711	0.354	687	0.319	0.638	0.747	0.567	686	0.364	0.649	0.261	0.69	689	0.594	0.908	0.795	0.826
694	0.752	0.844	0.59	0.779	689	0.781	0.326	0.332	0.705	689	0.228	0.527	0.566	0.425	688	0.935	0.547	0.189	0.433	687	0.534	0.715	0.451	0.693	691	0.671	0.923	0.909	0.798
695	0.745	0.879	0.487	0.785	691	0.855	0.544	0.062	0.654	691	0.827	0.522	0.702	0.4	689	0.916	0.447	0.486	0.598	688	0.118	0.776	0.422	0.595	692	0.385	0.89	0.8	0.757
696	0.749	0.946	0.22	0.798	692	0.591	0.424	0.157	0.53	692	0.855	0.379	0.544	0.301	692	0.286	0.395	0.255	0.478	689	0.011	0.683	0.701	0.707	693	0.718	0.9	0.679	0.748
697	0.661	0.886	0.735	0.759	693	0.606	0.264	0.086	0.523	693	0.739	0.317	0.511	0.263	693	0.604	0.328	0.569	0.507	691	0.152	0.661	0.74	0.664	694	0.769	0.862	0.56	0.695
699	0.487	0.921	0.884	0.811	705	0.162	0.441	0.073	0.306	694	0.923	0.34	0.553	0.245	694	0.05	0.181	0.489	0.542	692	0.006	0.499	0.744	0.627	695	0.715	0.851	0.515	0.734
700	0.293	0.909	0.867	0.833	707	0.831	0.71	0.337	0.388	695	0.926	0.33	0.484	0.232	695	0.351	0.17	0.801	0.557	693	0.337	0.319	0.693	0.633	696	0.704	0.925	0.713	0.767
701	0.449	0.904	0.889	0.873	709	0.845	0.508	0.679	0.528	696	0.933	0.624	0.721	0.283	696	0.07	0.146	0.706	0.595	694	0.204	0.404	0.576	0.642	697	0.257	0.883	0.647	0.754
702	0.628	0.751	0.91	0.867	710	0.822	0.762	0.7	0.706	697	0.315	0.399	0.48	0.241	697	0.051	0.138	0.781	0.551	695	0.282	0.309	0.489	0.643	699	0.548	0.867	0.186	0.718
703	0.786	0.811	0.915	0.871	711	0.828	0.832	0.785	0.794	699	0.868	0.466	0.327	0.265	699	0.012	0.103	0.769	0.523	696	0.022	0.441	0.697	0.698	700	0.016	0.904	0.287	0.773
706	0.831	0.519	0.839	0.812	712	0.777	0.775	0.744	0.719	700	0.851	0.438	0.374	0.286	700	0.027	0.02	0.673	0.535	697	0.321	0.303	0.407	0.678	701	0.505	0.864	0.678	0.794
709	0.959	0.659	0.895	0.886	713	0.622	0.635	0.7	0.636	701	0.66	0.309	0.241	0.265	701	0.08	0.194	0.504	0.614	699	0.152	0.537	0.315	0.606	702	0.771	0.849	0.799	0.707
713	0.939	0.672	0.975	0.898	714	0.415	0.803	0.685	0.737	703	0.336	0.045	0.01	0.045	702	0.016	0.329	0.69	0.53	700	0.21	0.567	0.243	0.647	703	0.726	0.493	0.902	0.723
714	0.912	0.509	0.976	0.908	715	0.606	0.832	0.699	0.564	710	0.35	0.064	0.035	0.064	703	0.257	0.311	0.514	0.508	701	0.447	0.584	0.22	0.727	704	0.839	0.551	0.897	0.719
715	0.823	0.614	0.952	0.872	716	0.571	0.864	0.627	0.435	711	0.518	0.232	0.162	0.184	705	0.365	0.599	0.385	0.512	702	0.199	0.54	0.319	0.672	705	0.705	0.64	0.893	0.731
716	0.92	0.666	0.948	0.858	717	0.89	0.876	0.554	0.537	712	0.671	0.131	0.113	0.201	706	0.118	0.565	0.198	0.503	703	0.032	0.674	0.309	0.584	706	0.73	0.141	0.846	0.659
717	0.939	0.582	0.943	0.839	718	0.946	0.919	0.562	0.562	713	0.616	0.188	0.154	0.152	707	0.404	0.699	0.548	0.542	705	0.389	0.737	0.152	0.671	709	0.892	0.032	0.882	0.677
718	0.954	0.625	0.97	0.879	719	0.971	0.91	0.786	0.607	714	0.594	0.442	0.288	0.242	708	0.388	0.523	0.393	0.403	706	0.661	0.729	0.212	0.575	710	0.934	0.366	0.936	0.817
719	0.946	0.566	0.965	0.875	721	0.959	0.892	0.794	0.637	715	0.622	0.448	0.169	0.143	709	0.324	0.626	0.165	0.409	707	0.69	0.835	0.516	0.63	711	0.873	0.562	0.874	0.839
720	0.951	0.627	0.883	0.889	723	0.79	0.799	0.813	0.671	716	0.474	0.201	0.007	0.094	710	0.573	0.578	0.185	0.516	709	0.598	0.768	0.492	0.61	712	0.761	0.552	0.89	0.787
721	0.964	0.493	0.822	0.888	724	0.808	0.827	0.82	0.724	717	0.427	0.402	0.096	0.142	711	0.69	0.511	0.214	0.627	710	0.605	0.804	0.568	0.671	713	0.417	0.286	0.774	0.742
723	0.96	0.534	0.944	0.925	725	0.667	0.78	0.792	0.803	718	0.258	0.401	0.241	0.165	712	0.079	0.585	0.126	0.546	711	0.145	0.546	0.664	0.733	714	0.712	0.445	0.85	0.752
724	0.932	0.414	0.908	0.892	727	0.848	0.659	0.718	0.751	719	0.286	0.373	0.353	0.232	713	0.47	0.529	0.095	0.475	712	0.145	0.752	0.468	0.652	715	0.639	0.492	0.758	0.605
725	0.911	0.463	0.841	0.828	728	0.681	0.474	0.828	0.781	720	0.285	0.379	0.244	0.277	714	0.316	0.551	0.036	0.535	713	0.469	0.612	0.246	0.565	716	0.222	0.486	0.81	0.57
727	0.881	0.518	0.904	0.892	729	0.88	0.573	0.527	0.705	721	0.097	0.365	0.338	0.318	715	0.308	0.331	0.231	0.336	714	0.263	0.432	0.393	0.619	717	0.47	0.453	0.592	0.51
728	0.921	0.648	0.935	0.913	730	0.914	0.332	0.758	0.735	723	0.015	0.624	0.378	0.54	716	0.175	0.279	0.02	0.309	715	0.524	0.552	0.252	0.5	718	0.658	0.655	0.89	0.569
729	0.931	0.67	0.789	0.862	731	0.884	0.209	0.779	0.634	724	0.261	0.611	0.455	0.5	717	0.27	0.244	0.065	0.287	716	0.495	0.408	0.365	0.418	719	0.542	0.602	0.808	0.443
730	0.93	0.657	0.922	0.902	733	0.617	0.182	0.69	0.645	725	0.153	0.635	0.618	0.56	718	0.46	0.209	0.087	0.306	717	0.103	0.226	0.485	0.42	720	0.208	0.514	0.739	0.529
731	0.925	0.631	0.932	0.838	734	0.437	0.398	0.704	0.712	727	0.378	0.765	0.553	0.628	719	0.758	0.026	0.027	0.251	718	0.339	0.365	0.573	0.402	721	0.621	0.688	0.74	0.572
733	0.855	0.477	0.891	0.84	735	0.492	0.349	0.663	0.788	728	0.147	0.78	0.614	0.62	720	0.817	0.04	0.049	0.26	719	0.639	0.438	0.504	0.404	723	0.702	0.704	0.697	0.474
735	0.819	0.606	0.891	0.886	738	0.163	0.5	0.487	0.738	729	0.366	0.655	0.386	0.573	721	0.914	0.064	0.07	0.244	720	0.834	0.471	0.295	0.184	724	0.289	0.793	0.836	0.463
739	0.77	0.392	0.83	0.719	739	0.153	0.371	0.324	0.631	730	0.326	0.727	0.517	0.54	723	0.92	0.18	0.035	0.334	721	0.794	0.537	0.263	0.35	725	0.293	0.787	0.838	0.555
741	0.89	0.634	0.906	0.684	741	0.596	0.687	0.273	0.753	731	0.177	0.703	0.604	0.534	724	0.708	0.293	0.173	0.293	723	0.29	0.406	0.023	0.396	727	0.512	0.874	0.882	0.486
743	0.833	0.75	0.886	0.812	745	0.466	0.903	0.569	0.784	732	0.485	0.798	0.649	0.647	725	0.921	0.398	0.09	0.288	724	0.339	0.381	0.172	0.346	728	0.358	0.878	0.907	0.518
745	0.831	0.836	0.944	0.857	746	0.426	0.883	0.411	0.598	733	0.345	0.703	0.452	0.644	727	0.869	0.351	0.003	0.377	725	0.014	0.45	0.375	0.329	729	0.718	0.771	0.822	0.266
746	0.821	0.825	0.949	0.81	747	0.162	0.864	0.376	0.698	734	0.643	0.856	0.572	0.704	728	0.837	0.173	0.005	0.387	727	0.62	0.552	0.387	0.359	730	0.842	0.861	0.854	0.319
747	0.82	0.767	0.922	0.82	748	0.447	0.739	0.504	0.762	735	0.772	0.857	0.38	0.729	729	0.742	0.308	0.001	0.268	728	0.603	0.607	0.515	0.325	731	0.307	0.814	0.739	0.214
748	0.721	0.527	0.952	0.893	749	0.504	0.869	0.419	0.785	738	0.909	0.733	0.271	0.643	730	0	0.167	0.042	0.237	729	0.295	0.369	0.333	0.245	733	0.835	0.739	0.86	0.197
749	0.708	0.62	0.938	0.885	750	0.7	0.611	0.444	0.743	739	0.912	0.629	0.7	0.572	732	0.083	0.002	0.038	0.06	730	0.286	0.369	0.548	0.263	734	0.916	0.761	0.778	0.263
750	0.812	0.766	0.899	0.848						741	0.849	0.691	0.559	0.722	738	0.001	0.008	0.001	0.051	731	0.519	0.412	0.489	0.195	735	0.9	0.421	0.874	0.366
										745	0.308	0.584	0.674	0.678	741	0.338	0.665	0.138	0.165	733	0.266	0.51	0.107	0.239	738	0.824	0.462	0.81	0.204
										746	0.71	0.756	0.578	0.687	745	0.792	0.587	0.669	0.125	734	0.61	0.668	0.473	0.367	750	0.486	0.366	0.212	0.177
										747	0.259	0.803	0.832	0.719	746	0.75	0.471	0.761	0.139	735	0.826	0.62	0.258	0.45
										748	0.7	0.783	0.795	0.659	747	0.89	0.557	0.76	0.144	745	0.19	0.075	0.129	0.017
										749	0.721	0.846	0.724	0.707	748	0.871	0.23	0.736	0.146	746	0.514	0.403	0.381	0.032
										750	0.083	0.792	0.487	0.62	750	0.896	0.319	0.733	0.101	747	0.553	0.476	0.35	0.071
																				748	0.756	0.604	0.524	0.128
																				750	0.747	0.578	0.644	0.118

## Sheet: 3H
Simulated (MD) PRE profiles after reweighting (posterior)
C657					C699					C706					C734					C740					C744
Residue	C36m	C36m+W	a99sb-disp	CA	Residue	C36m	C36m+W	a99sb-disp	CA	Residue	C36m	C36m+W	a99sb-disp	CA	Residue	C36m	C36m+W	a99sb-disp	CA	Residue	C36m	C36m+W	a99sb-disp	CA	Residue	C36m	C36m+W	a99sb-disp	CA
646	0.745	0.451	0.334	0.24	646	0.856	0.863	0.823	0.855	646	0.706	0.753	0.788	0.747	646	0.88	0.896	0.902	0.897	646	0.844	0.875	0.896	0.873	646	0.856	0.902	0.909	0.912
650	0.633	0.265	0.156	0.23	648	0.654	0.662	0.644	0.653	648	0.682	0.68	0.679	0.682	648	0.779	0.784	0.781	0.787	648	0.718	0.718	0.724	0.721	648	0.827	0.853	0.848	0.849
651	0.77	0.287	0.109	0.153	650	0.85	0.857	0.852	0.852	650	0.787	0.792	0.779	0.795	650	0.912	0.911	0.906	0.913	650	0.83	0.852	0.87	0.853	650	0.895	0.954	0.937	0.918
652	0.667	0.336	0.159	0.303	651	0.889	0.923	0.861	0.918	651	0.864	0.87	0.863	0.882	651	0.865	0.903	0.931	0.917	651	0.905	0.894	0.903	0.895	651	0.898	0.969	0.985	0.931
653	0.582	0.306	0.03	0.429	652	0.873	0.872	0.853	0.873	653	0.818	0.847	0.848	0.862	652	0.878	0.892	0.89	0.904	652	0.865	0.876	0.88	0.878	652	0.917	0.957	0.984	0.923
660	0.125	0.04	0.031	0.021	654	0.911	0.933	0.913	0.935	654	0.776	0.879	0.948	0.865	653	0.879	0.92	0.915	0.922	653	0.892	0.896	0.891	0.895	653	0.912	0.921	0.986	0.933
661	0.054	0.025	0.019	0.025	656	0.797	0.813	0.803	0.806	655	0.816	0.827	0.831	0.827	654	0.891	0.924	0.926	0.936	654	0.917	0.889	0.921	0.894	654	0.884	0.965	0.982	0.942
662	0.216	0.011	0.025	0.044	658	0.824	0.844	0.838	0.844	656	0.823	0.828	0.827	0.828	655	0.895	0.886	0.897	0.896	655	0.805	0.807	0.832	0.806	656	0.89	0.892	0.891	0.888
663	0.23	0.053	0.049	0.059	660	0.794	0.796	0.795	0.796	658	0.822	0.835	0.859	0.834	656	0.886	0.885	0.884	0.885	656	0.805	0.803	0.804	0.805	658	0.896	0.894	0.909	0.894
665	0.542	0.22	0.194	0.147	661	0.748	0.755	0.76	0.755	660	0.797	0.801	0.805	0.801	658	0.894	0.892	0.896	0.895	658	0.812	0.809	0.812	0.811	660	0.894	0.886	0.885	0.887
666	0.667	0.655	0.593	0.541	662	0.803	0.803	0.808	0.808	661	0.812	0.813	0.83	0.813	660	0.877	0.876	0.878	0.877	660	0.785	0.784	0.797	0.784	661	0.869	0.865	0.866	0.868
667	0.569	0.646	0.557	0.552	663	0.777	0.787	0.804	0.786	662	0.861	0.866	0.866	0.866	661	0.864	0.863	0.865	0.864	661	0.791	0.789	0.79	0.79	662	0.897	0.895	0.908	0.895
668	0.78	0.453	0.414	0.428	664	0.723	0.748	0.754	0.748	663	0.825	0.822	0.825	0.824	662	0.89	0.89	0.893	0.892	662	0.82	0.818	0.823	0.819	663	0.92	0.896	0.886	0.889
670	0.34	0.438	0.334	0.33	665	0.703	0.703	0.706	0.706	664	0.806	0.806	0.801	0.806	663	0.89	0.895	0.89	0.894	663	0.82	0.821	0.819	0.821	664	0.895	0.892	0.9	0.895
672	0.545	0.54	0.587	0.494	666	0.83	0.832	0.831	0.832	665	0.775	0.776	0.773	0.776	664	0.885	0.889	0.895	0.894	664	0.813	0.812	0.814	0.813	665	0.883	0.884	0.883	0.883
673	0.522	0.572	0.59	0.514	667	0.904	0.919	0.908	0.92	667	0.822	0.819	0.819	0.82	665	0.858	0.856	0.858	0.858	665	0.789	0.788	0.789	0.789	667	0.94	0.924	0.978	0.938
674	0.556	0.557	0.55	0.484	668	0.853	0.855	0.844	0.856	668	0.855	0.854	0.853	0.857	667	0.814	0.79	0.789	0.794	667	0.833	0.833	0.833	0.832	668	0.885	0.885	0.972	0.916
675	0.702	0.571	0.546	0.517	670	0.712	0.712	0.712	0.711	670	0.785	0.783	0.782	0.785	668	0.885	0.884	0.886	0.885	668	0.942	0.888	0.908	0.885	670	0.921	0.877	0.936	0.879
676	0.611	0.474	0.516	0.46	672	0.675	0.68	0.675	0.675	672	0.783	0.785	0.786	0.784	670	0.876	0.874	0.874	0.876	670	0.85	0.85	0.85	0.85	672	0.917	0.89	0.945	0.895
677	0.504	0.575	0.523	0.493	673	0.635	0.662	0.648	0.659	673	0.762	0.745	0.764	0.763	672	0.902	0.884	0.884	0.885	671	0.887	0.887	0.888	0.887	673	0.94	0.928	0.948	0.893
678	0.617	0.658	0.678	0.668	674	0.542	0.549	0.547	0.543	674	0.732	0.722	0.739	0.731	673	0.885	0.893	0.903	0.889	672	0.885	0.884	0.884	0.884	674	0.912	0.899	0.899	0.899
679	0.786	0.829	0.827	0.821	675	0.468	0.469	0.483	0.463	675	0.656	0.66	0.655	0.656	674	0.865	0.861	0.857	0.865	673	0.864	0.865	0.865	0.864	675	0.887	0.885	0.882	0.884
680	0.613	0.765	0.76	0.774	676	0.356	0.331	0.329	0.337	676	0.55	0.536	0.558	0.558	675	0.866	0.864	0.865	0.865	674	0.828	0.828	0.828	0.828	676	0.833	0.835	0.834	0.831
681	0.61	0.818	0.691	0.694	677	0.373	0.344	0.389	0.35	677	0.576	0.557	0.559	0.554	676	0.809	0.808	0.807	0.808	675	0.796	0.795	0.794	0.795	677	0.856	0.852	0.851	0.849
682	0.611	0.701	0.679	0.701	678	0.527	0.459	0.522	0.432	678	0.622	0.591	0.632	0.614	677	0.82	0.813	0.818	0.818	676	0.718	0.729	0.73	0.73	678	0.943	0.952	0.892	0.896
683	0.626	0.682	0.718	0.645	679	0.637	0.573	0.618	0.612	679	0.673	0.685	0.699	0.677	678	0.873	0.888	0.887	0.889	677	0.746	0.745	0.745	0.746	679	0.938	0.913	0.945	0.912
684	0.628	0.791	0.642	0.634	680	0.398	0.442	0.423	0.501	680	0.639	0.462	0.632	0.597	679	0.908	0.902	0.907	0.904	678	0.806	0.805	0.805	0.804	680	0.919	0.905	0.899	0.907
685	0.655	0.757	0.735	0.718	681	0.304	0.235	0.383	0.364	681	0.591	0.423	0.363	0.415	680	0.935	0.896	0.897	0.898	679	0.914	0.905	0.901	0.905	681	0.865	0.895	0.892	0.871
686	0.807	0.829	0.819	0.82	682	0.28	0.28	0.263	0.319	682	0.449	0.45	0.487	0.452	681	0.834	0.839	0.834	0.836	680	0.879	0.88	0.879	0.88	682	0.891	0.896	0.904	0.896
687	0.864	0.876	0.853	0.859	683	0.394	0.537	0.263	0.314	683	0.422	0.409	0.436	0.399	682	0.835	0.835	0.836	0.836	681	0.735	0.736	0.737	0.737	683	0.822	0.821	0.839	0.821
688	0.798	0.795	0.774	0.793	684	0.894	0.562	0.242	0.176	684	0.765	0.375	0.605	0.345	683	0.796	0.792	0.793	0.793	682	0.774	0.776	0.774	0.776	684	0.822	0.826	0.89	0.82
689	0.809	0.81	0.788	0.808	685	0.883	0.859	0.387	0.645	685	0.71	0.768	0.778	0.416	684	0.809	0.789	0.81	0.788	683	0.7	0.7	0.701	0.699	685	0.78	0.922	0.976	0.889
691	0.727	0.763	0.722	0.731	686	0.962	0.624	0.264	0.643	686	0.531	0.5	0.493	0.488	685	0.737	0.876	0.894	0.806	684	0.701	0.72	0.723	0.719	687	0.901	0.933	0.964	0.908
692	0.72	0.747	0.772	0.742	687	0.981	0.456	0.388	0.426	687	0.537	0.548	0.516	0.527	686	0.828	0.825	0.83	0.831	685	0.817	0.676	0.802	0.615	688	0.853	0.853	0.855	0.851
693	0.761	0.766	0.763	0.762	688	0.939	0.374	0.174	0.311	688	0.523	0.416	0.416	0.396	687	0.907	0.907	0.904	0.9	686	0.773	0.795	0.79	0.796	689	0.831	0.846	0.846	0.846
694	0.636	0.661	0.669	0.662	689	0.828	0.262	0.169	0.429	689	0.4	0.396	0.404	0.397	688	0.924	0.818	0.815	0.817	687	0.806	0.813	0.807	0.813	691	0.773	0.776	0.782	0.772
695	0.716	0.717	0.723	0.717	691	0.631	0.402	0.088	0.401	691	0.78	0.326	0.337	0.307	689	0.838	0.837	0.841	0.842	688	0.732	0.731	0.731	0.731	692	0.722	0.758	0.767	0.758
696	0.778	0.868	0.815	0.857	692	0.503	0.378	0.144	0.293	692	0.405	0.242	0.267	0.249	692	0.705	0.733	0.724	0.731	689	0.683	0.713	0.715	0.715	693	0.789	0.788	0.784	0.782
697	0.814	0.857	0.859	0.856	693	0.628	0.279	0.086	0.452	693	0.48	0.236	0.245	0.235	693	0.789	0.771	0.771	0.771	691	0.675	0.676	0.677	0.676	694	0.71	0.677	0.671	0.671
699	0.816	0.87	0.872	0.866	705	0.177	0.264	0.166	0.215	694	0.847	0.196	0.338	0.188	694	0.638	0.64	0.633	0.638	692	0.623	0.623	0.624	0.624	695	0.711	0.725	0.686	0.708
700	0.834	0.849	0.852	0.847	707	0.75	0.468	0.233	0.188	695	0.847	0.209	0.231	0.15	695	0.559	0.632	0.659	0.642	693	0.649	0.651	0.651	0.651	696	0.856	0.88	0.869	0.858
701	0.84	0.843	0.848	0.842	709	0.802	0.388	0.397	0.381	696	0.886	0.57	0.661	0.272	696	0.61	0.671	0.689	0.691	694	0.496	0.489	0.491	0.49	697	0.783	0.807	0.802	0.8
702	0.883	0.886	0.886	0.887	710	0.768	0.606	0.69	0.616	697	0.14	0.277	0.272	0.208	697	0.708	0.72	0.739	0.738	695	0.522	0.531	0.528	0.529	699	0.831	0.833	0.818	0.822
703	0.89	0.897	0.903	0.897	711	0.742	0.759	0.749	0.735	699	0.706	0.288	0.246	0.241	699	0.678	0.751	0.774	0.768	696	0.599	0.601	0.606	0.603	700	0.681	0.755	0.751	0.753
706	0.833	0.827	0.836	0.831	712	0.696	0.675	0.651	0.663	700	0.743	0.161	0.224	0.194	700	0.673	0.692	0.709	0.706	697	0.636	0.644	0.649	0.647	701	0.733	0.736	0.74	0.737
709	0.895	0.897	0.895	0.897	713	0.579	0.617	0.638	0.618	701	0.523	0.2	0.169	0.231	701	0.655	0.688	0.689	0.689	699	0.614	0.687	0.678	0.686	702	0.817	0.764	0.793	0.76
713	0.878	0.897	0.973	0.915	714	0.685	0.717	0.713	0.714	703	0.199	0.037	0.008	0.044	702	0.591	0.606	0.606	0.606	700	0.593	0.586	0.587	0.584	703	0.752	0.756	0.797	0.754
714	0.915	0.889	0.967	0.92	715	0.598	0.606	0.601	0.593	710	0.144	0.053	0.031	0.061	703	0.489	0.494	0.488	0.489	701	0.586	0.594	0.594	0.595	704	0.725	0.721	0.762	0.697
715	0.916	0.887	0.925	0.888	716	0.49	0.486	0.469	0.463	711	0.206	0.201	0.135	0.176	705	0.623	0.634	0.622	0.631	702	0.434	0.433	0.433	0.434	705	0.724	0.719	0.769	0.72
716	0.95	0.89	0.939	0.893	717	0.582	0.555	0.553	0.552	712	0.222	0.143	0.104	0.187	706	0.545	0.553	0.553	0.554	703	0.503	0.591	0.588	0.589	706	0.747	0.702	0.727	0.717
717	0.934	0.873	0.937	0.878	718	0.857	0.592	0.574	0.573	713	0.518	0.151	0.11	0.147	707	0.678	0.687	0.692	0.688	705	0.588	0.596	0.571	0.596	709	0.853	0.708	0.811	0.805
718	0.948	0.878	0.965	0.893	719	0.576	0.538	0.531	0.52	714	0.473	0.252	0.232	0.19	708	0.669	0.686	0.694	0.688	706	0.496	0.494	0.481	0.491	710	0.939	0.819	0.896	0.819
719	0.975	0.884	0.969	0.883	721	0.621	0.618	0.614	0.612	715	0.427	0.383	0.141	0.135	709	0.634	0.699	0.655	0.691	707	0.59	0.592	0.598	0.591	711	0.936	0.859	0.801	0.844
720	0.964	0.888	0.93	0.897	723	0.626	0.593	0.614	0.591	716	0.431	0.264	0.039	0.095	710	0.725	0.694	0.676	0.698	709	0.629	0.637	0.639	0.638	712	0.817	0.801	0.822	0.814
721	0.884	0.873	0.884	0.894	724	0.698	0.698	0.703	0.698	717	0.153	0.135	0.163	0.125	711	0.802	0.736	0.719	0.768	710	0.618	0.688	0.677	0.675	713	0.755	0.738	0.727	0.749
723	0.945	0.884	0.958	0.928	725	0.696	0.674	0.678	0.684	718	0.217	0.244	0.161	0.153	712	0.702	0.712	0.677	0.71	711	0.739	0.779	0.789	0.779	714	0.854	0.793	0.809	0.803
724	0.882	0.881	0.904	0.898	727	0.799	0.748	0.722	0.733	719	0.155	0.201	0.2	0.159	713	0.624	0.611	0.595	0.61	712	0.614	0.663	0.652	0.664	715	0.733	0.718	0.722	0.715
725	0.899	0.876	0.902	0.908	728	0.775	0.774	0.792	0.785	720	0.219	0.171	0.158	0.175	714	0.649	0.673	0.638	0.676	713	0.561	0.557	0.558	0.555	716	0.626	0.617	0.625	0.608
727	0.955	0.889	0.939	0.91	729	0.812	0.713	0.704	0.711	721	0.272	0.273	0.271	0.268	715	0.522	0.562	0.577	0.565	714	0.605	0.624	0.631	0.632	717	0.686	0.667	0.677	0.678
728	0.969	0.9	0.962	0.917	730	0.803	0.66	0.679	0.695	723	0.294	0.343	0.311	0.329	716	0.365	0.378	0.319	0.368	715	0.525	0.52	0.484	0.518	718	0.625	0.628	0.748	0.625
729	0.974	0.889	0.873	0.874	731	0.805	0.672	0.686	0.676	724	0.425	0.452	0.436	0.444	717	0.437	0.454	0.455	0.458	716	0.215	0.271	0.243	0.205	719	0.607	0.588	0.605	0.582
730	0.981	0.913	0.937	0.918	733	0.62	0.548	0.615	0.561	725	0.433	0.492	0.462	0.454	718	0.386	0.409	0.37	0.408	717	0.436	0.43	0.435	0.433	720	0.513	0.517	0.52	0.517
731	0.917	0.893	0.945	0.89	734	0.501	0.576	0.529	0.564	727	0.552	0.516	0.495	0.493	719	0.375	0.279	0.251	0.289	718	0.42	0.416	0.422	0.419	721	0.822	0.576	0.566	0.568
733	0.933	0.87	0.889	0.888	735	0.637	0.684	0.671	0.677	728	0.413	0.539	0.537	0.518	720	0.287	0.168	0.216	0.196	719	0.271	0.229	0.224	0.218	723	0.783	0.547	0.554	0.539
735	0.926	0.881	0.889	0.9	738	0.494	0.548	0.554	0.55	729	0.523	0.519	0.493	0.511	721	0.52	0.207	0.225	0.246	720	0.457	0.27	0.246	0.24	724	0.544	0.573	0.603	0.561
739	0.867	0.868	0.857	0.866	739	0.659	0.71	0.653	0.721	730	0.482	0.546	0.44	0.406	723	0.8	0.215	0.1	0.149	721	0.358	0.341	0.335	0.337	725	0.584	0.651	0.733	0.545
741	0.928	0.897	0.88	0.897	741	0.715	0.71	0.679	0.713	731	0.434	0.47	0.466	0.448	724	0.422	0.197	0.209	0.206	723	0.262	0.22	0.141	0.211	727	0.69	0.812	0.747	0.536
743	0.884	0.885	0.884	0.884	745	0.878	0.91	0.878	0.881	732	0.452	0.565	0.476	0.45	725	0.874	0.335	0.101	0.151	724	0.313	0.268	0.274	0.276	728	0.642	0.771	0.828	0.545
745	0.879	0.926	0.959	0.879	746	0.751	0.761	0.76	0.76	733	0.353	0.434	0.37	0.367	727	0.923	0.29	0.038	0.338	725	0.144	0.238	0.233	0.201	729	0.476	0.472	0.563	0.354
746	0.884	0.933	0.972	0.887	747	0.829	0.833	0.831	0.833	734	0.681	0.8	0.677	0.375	728	0.913	0.413	0.041	0.34	727	0.699	0.373	0.415	0.28	730	0.85	0.731	0.721	0.406
747	0.899	0.936	0.958	0.871	748	0.877	0.879	0.876	0.877	735	0.847	0.795	0.446	0.7	729	0.65	0.313	0.001	0.097	728	0.502	0.346	0.389	0.244	731	0.437	0.596	0.486	0.33
748	0.872	0.878	0.97	0.906	749	0.834	0.834	0.834	0.834	738	0.401	0.388	0.375	0.376	730	0.095	0.208	0.063	0.207	729	0.361	0.18	0.163	0.16	733	0.865	0.719	0.76	0.24
749	0.884	0.913	0.919	0.9	750	0.867	0.846	0.856	0.865	739	0.526	0.442	0.512	0.442	732	0.139	0.008	0.064	0.065	730	0.602	0.251	0.477	0.249	734	0.88	0.782	0.683	0.32
750	0.847	0.883	0.941	0.851						741	0.548	0.512	0.531	0.533	738	0.042	0.004	0.001	0.06	731	0.492	0.136	0.449	0.135	735	0.839	0.702	0.838	0.411
										745	0.811	0.821	0.815	0.82	741	0.234	0.613	0.13	0.157	733	0.702	0.376	0.123	0.188	738	0.671	0.49	0.773	0.265
										746	0.653	0.645	0.646	0.645	745	0.486	0.471	0.473	0.415	734	0.847	0.556	0.41	0.313	750	0.535	0.464	0.41	0.402
										747	0.755	0.765	0.764	0.762	746	0.521	0.181	0.186	0.195	735	0.627	0.53	0.22	0.443
										748	0.849	0.849	0.849	0.849	747	0.412	0.366	0.365	0.353	745	0.125	0.081	0.109	0.045
										749	0.729	0.728	0.726	0.724	748	0.61	0.581	0.593	0.58	746	0.189	0.354	0.239	0.069
										750	0.877	0.881	0.881	0.88	750	0.653	0.645	0.65	0.633	747	0.25	0.258	0.257	0.218
																				748	0.366	0.35	0.352	0.338
																				750	0.506	0.506	0.508	0.49

## Sheet: 3G
	Prior chi2 (agreement with PRE data before reweighting)
	C36m		C36m+W		a99sb-disp		CA
	tauc (ns)	Reduced chi2	tauc (ns)	Reduced chi2	tauc (ns)	Reduced chi2	tauc (ns)	Reduced chi2
	1	125.248	1	72.326	1	66.928	1	36.119
	2	137.518	2	56.725	2	46.832	2	23.649
	3	150.174	3	55.4	3	40.546	3	25.313
	4	161.559	4	60.025	4	40.117	4	32.4
	5	171.724	5	67.55	5	42.695	5	41.932
	6	180.843	6	76.481	6	46.917	6	52.541
	7	189.069	7	86.003	7	52.042	7	63.514
	8	196.522	8	95.652	8	57.641	8	74.462
	9	203.299	9	105.157	9	63.456	9	85.164
	10	209.481	10	114.365	10	69.329	10	95.496
	11	215.134	11	123.191	11	75.161	11	105.394
	12	220.317	12	131.593	12	80.891	12	114.826
	13	225.079	13	139.557	13	86.481	13	123.785
	14	229.465	14	147.084	14	91.91	14	132.276
	15	233.511	15	154.186	15	97.166	15	140.31

## Sheet: 3I
	L-curve / PRE reweighting
	C36m		C36m+W		a99sb-disp		CA
	Entropy	Reduced chi2	Entropy	Reduced chi2	Entropy	Reduced chi2	Entropy	Reduced chi2
	0	125.246	0	55.399	0	40.116	0	23.649
	0.005	119.036	0.001	52.024	0	37.894	0	23.03
	0.054	104.064	0.016	42.765	0.004	33.421	0.001	21.161
	0.267	81.218	0.101	29.035	0.035	25.711	0.011	17.034
	0.388	74.291	0.151	25.65	0.058	22.862	0.019	15.467
	0.781	60.863	0.3	18.523	0.154	15.839	0.05	10.33
	0.988	54.374	0.373	15.44	0.218	12.557	0.07	8.171
	1.064	51.87	0.398	14.441	0.242	11.445	0.077	7.534
	1.168	48.703	0.429	13.177	0.275	10.023	0.087	6.764
	1.31	44.554	0.474	11.444	0.326	8.139	0.102	5.67
	1.58	38.085	0.549	8.707	0.429	5.463	0.129	4
	1.696	35.112	0.579	7.662	0.475	4.594	0.141	3.42
	1.881	31.079	0.622	6.138	0.541	3.586	0.159	2.696
	2.184	25.048	0.696	3.852	0.65	2.349	0.189	1.608
	2.71	18.794	0.792	1.886	0.79	1.329	0.232	0.844
	2.852	16.88	0.824	1.463	0.825	1.078	0.245	0.719
	3.108	14.511	0.863	0.996	0.873	0.799	0.263	0.605
	3.616	10.843	0.929	0.565	0.987	0.468	0.289	0.479
	4.466	7.088	1.012	0.358	1.133	0.264	0.32	0.327
	5.114	5.218	1.06	0.276	1.247	0.205	0.347	0.238
	6.088	4.871	1.124	0.264	1.406	0.17	0.375	0.198
	6.326	5.555	1.201	0.203	1.589	0.151	0.415	0.159
	6.579	6.212	1.853	0.113	3.537	0.159	0.718	0.14
