# Supplementary material for: The ribosome lowers the entropic penalty of protein folding
Source: Nature. 2024 Aug 7;633(8028):232–9. doi: 10.1038/s41586-024-07784-4 (PMC11374706; doi:10.1038/s41586-024-07784-4)
Supplement: Supplementary file 12 — Source Data Extended Data Fig. 4 [file 41586_2024_7784_MOESM12_ESM.xlsx]

## Sheet: 4B
	MD values (in Angstrom)				chi2
Ensemble	Prior Rh	Prior Rh error	Posterior Rh	Posterior Rh error	Prior	Posterior
C36m	23.2921	1.16461	25.2144	1.26072	63.4097	34.1046
C36m+W	28.7307	1.43654	30.6032	1.53016	7.21988	1.69576
a99sb-disp	28.1095	1.40547	28.7172	1.43586	10.1568	7.27728
CA	27.8854	1.39427	28.0592	1.40296	11.3755	10.4224
Experimental value
32.6 ± 0.1 Angstrom

## Sheet: 4C-D
All values in ppm
Experimental NMR chemical shifts isolated A3A3 (283K)								Potenci random coil shift predictions										Calpha secondary shifts				MD vs NMR - CS scores	Force field
Residue	HN	N	CA		Residue	CO		Residue	AA	N	C	CA	CB	H	HA	HB		Residue	CA			Ensemble	C36m	C36m+W	a99sb-disp	CA
646	8.33044	124.381	54.1856		645	#N/A		638	H	120.759	175.045	56.404	30.848	8.474	4.5	2.963		646	-0.114			Prior score	4.28	3.68	4.85	5.29
647	#N/A	#N/A			646	#N/A		639	H	121.209	175.447	56.414	30.847	8.363	4.426	2.935		652	0.162			Posterior score	4.67	3.62	4.94	5.29
648	8.55723	125.83			647	176.07		640	H	121.303	175.431	56.436	30.82	8.458	4.429	2.943		653	-0.699
649	#N/A	#N/A			648	#N/A		641	H	121.301	175.43	56.434	30.817	8.458	4.429	2.943		655	0.013
650	#N/A	#N/A			649	#N/A		642	H	121.431	175.491	56.486	30.816	8.473	4.444	2.967		656	-0.157			MD vs NMR RMSD (ppm)				SHIFTX2 Error
651	8.53592	126.05			650	#N/A		643	H	121.727	175.5	56.47	30.874	8.508	4.493	3.036		657	0.241			CA				Nucleus	Error
652	8.40641	119.65	56.8422		651	177.876		644	A	125.712	178.074	52.72	19.262	8.505	4.265	1.365		658	0.118			Ensemble	Prior	Posterior		CA	0.44
653	8.19884	120.414	55.6272		652	177.22		645	S	115.277	174.211	58.258	63.847	8.418	4.408	3.825		659	-0.072			C36m	0.48411	0.598057		C'	0.53
654	#N/A	#N/A			653	#N/A		646	K	124.629	174.551	54.3	32.45	8.387	4.584	1.773		660	0.127			C36m+W	0.339011	0.334801		HN	0.17
655	8.32941	122.565	58.0232		654	174.129		647	P	137.105	176.393	62.812	32.177	0	4.369	2.043		661	0.007			a99sb-disp	0.515411	0.559217		N	1.12
656	8.31641	125.841	52.2829		655	175.683		648	A	125.905	175.883	50.411	18.74	8.56	4.543	1.351		662	0.051			CA	0.491012	0.490118
657	8.39493	120.395	57.0692		656	#N/A		649	P	134.85	177.117	63.178	32.105	0	4.395	2.097		663	-0.267
658	8.50008	110.43	45.3989		657	177.294		650	S	116.052	174.564	58.357	63.8	8.47	4.378	3.859		664	0.037			C'
659	8.32579	120.839	56.7741		658	174.409		651	A	125.796	177.787	52.662	19.23	8.434	4.269	1.351		665	-0.119			Ensemble	Prior	Posterior
660	8.51719	109.658	45.3674		659	177.103		652	E	119.578	176.493	56.68	30.12	8.368	4.17	1.906		666	-0.063			C36m	0.52052	0.506483
661	8.022	121.485	55.178		660	174.026		653	H	120.159	175.372	56.326	30.646	8.389	4.547	3.039		667	-0.189			C36m+W	0.498009	0.484827
662	8.1868	122.21	62.3112		661	177.399		654	S	117.433	174.401	58.423	63.789	8.372	4.328	3.756		668	0.032			a99sb-disp	0.376669	0.376166
663	8.51146	126.89	55.9864		662	175.935		655	Y	122.314	175.524	58.01	38.707	8.344	4.521	2.992		669	-0.134			CA	0.760743	0.760077
664	8.36352	123.297	62.2666		663	176.399		656	A	125.666	177.585	52.44	19.35	8.218	4.225	1.289		670	-0.159
665	8.52317	128.336	52.4051		664	175.881		657	E	120.124	177.183	56.828	30.183	8.43	4.189	1.982		671	0.078			HN
666	8.39284	120.399	54.4174		665	177.468		658	G	109.914	174.367	45.281	0	8.517	3.943	0		672	-0.172			Ensemble	Prior	Posterior
667	8.40466	118.967	52.96		666	176.044		659	E	120.761	177.19	56.846	30.378	8.389	4.253	1.981		673	0.188			C36m	0.192943	0.208694
668	8.27049	125.601	50.7955		667	174.63		660	G	109.79	174.017	45.24	0	8.593	3.907	0		674	-0.223			C36m+W	0.175163	0.176659
669	#N/A	#N/A	63.0057		668	#N/A		661	L	121.68	177.493	55.171	42.323	8.103	4.344	1.568		675	-0.173			a99sb-disp	0.228212	0.231189
670	8.52067	124.788	52.5574		669	176.847		662	V	121.254	176.009	62.26	32.702	8.198	4.064	2.018		676	-0.206			CA	0.228619	0.228288
671	8.4937	120.462	56.502		670	178.074		663	K	125.585	176.506	56.253	33.071	8.444	4.298	1.737		677	-0.177
672	8.44261	125.317	52.5541		671	176.36		664	V	122.368	175.966	62.23	32.836	8.281	4.057	2.034		678	-0.247			N
673	8.24183	114.723	62.1411		672	177.954		665	A	127.939	177.482	52.524	19.288	8.526	4.286	1.356		680	0.155			Ensemble	Prior	Posterior
674	8.25985	124.217	60.9568		673	174.535		666	D	119.71	176.269	54.48	41.117	8.386	4.538	2.642		681	-0.056			C36m	1.18652	1.26807
675	8.45374	129.093	52.2675		674	175.85		667	N	118.792	174.795	53.149	38.86	8.353	4.677	2.761		682	-0.181			C36m+W	1.0503	1.01921
676	8.36882	124.353	52.3437		675	177.336		668	A	125.434	175.91	50.763	18.589	8.362	4.523	1.369		683	-0.165			a99sb-disp	1.81734	1.78671
677	8.21499	119.529	62.135		676	177.896		669	P	134.879	176.913	63.14	32.018	0	4.353	2.107		684	-0.159			CA	1.56448	1.56287
678	8.52128	124.358	54.0256		677	175.935		670	A	124.158	178.006	52.716	19.185	8.49	4.23	1.362		686	-0.216
679	#N/A	#N/A			678	#N/A		671	E	120.018	176.372	56.424	30.324	8.419	4.211	1.972		687	-0.218
680	8.42873	123.274	56.8263		679	175.135		672	A	124.81	177.93	52.726	19.227	8.395	4.328	1.381		688	-0.386
681	8.4195	109.713	45.2073		680	177.262		673	T	113.687	174.649	61.953	69.748	8.203	4.293	4.184		689	0.126
682	8.0314	119.738	62.0793		681	174.032		674	I	123.457	176.031	61.18	38.681	8.199	4.117	1.843		690	0.033
683	8.50069	128.473	52.3859		682	175.978		675	A	128.425	177.321	52.441	19.243	8.428	4.266	1.335		691	-0.102
684	8.5152	121.318	55.986		683	177.672		676	A	124.048	177.826	52.55	19.197	8.365	4.28	1.347		692	0.004
685	#N/A	#N/A			684	#N/A		677	V	119.438	176.058	62.312	32.865	8.161	4.064	2.044		693	-0.013
686	8.42244	122.327	54.2178		685	174.601		678	D	124.174	176.524	54.273	41.17	8.488	4.652	2.66		694	-0.137
687	8.45229	109.437	45.4057		686	176.746		679	T	115.051	174.838	62.079	69.737	8.197	4.291	4.195		695	0.035
688	8.28171	108.622	44.7004		687	174.784		680	K	123.381	177.066	56.671	32.836	8.435	4.284	1.792		696	0.087
689	8.4059	121.729	52.2896		688	173.445		681	G	110.457	174.082	45.263	0	8.546	3.936	0		697	0.085
690	#N/A	#N/A	63.4239		689	#N/A		682	V	119.947	176.046	62.26	32.853	8.051	4.067	2.04		698	0.385
691	8.34069	119.396	57.7687		690	176.904		683	A	128.096	177.716	52.551	19.166	8.531	4.294	1.346		699	-0.31
692	8.03464	122.448	56.4037		691	175.703		684	R	120.99	176.637	56.145	30.832	8.47	4.361	1.804		700	0.103
693	8.22388	122.36	62.2884		692	176.023		685	T	115.301	174.446	61.95	69.848	8.305	4.318	4.203		701	-0.131
694	8.45817	128.301	52.3702		693	175.851		686	D	122.973	176.907	54.434	41.104	8.537	4.62	2.679		702	0.241
695	8.26592	120.654	61.2209		694	177.693		687	G	109.846	174.964	45.624	0	8.514	3.937	0		703	-0.079
696	8.55443	122.284	53.1562		695	176.049		688	G	108.155	173.704	45.086	0	8.392	3.947	0		704	0.113
697	8.29547	109.494	44.7286		696	175.37		689	D	121.328	174.484	52.164	40.599	8.324	4.862	2.535		705	-0.195
698	#N/A	#N/A	63.688		697	#N/A		690	P	136.074	176.874	63.391	31.816	0	4.317	1.993		706	-0.101
699	8.48573	119.658	54.4093		698	177.225		691	F	119.884	175.626	57.871	39.381	8.281	4.545	3.042		707	0.128
700	8.24797	108.854	45.4076		699	176.851		692	E	122.714	176.088	56.4	30.471	8.369	4.235	1.915		708	-0.123
701	8.04473	121.735	55.1215		700	173.962		693	V	121.504	175.845	62.301	32.828	8.153	4.013	2.02		709	-0.021
702	8.30374	123.313	62.4734		701	177.3		694	A	128.138	177.67	52.507	19.125	8.441	4.296	1.334		713	0.082
703	8.40085	125.578	62.2056		702	176.225		695	I	120.564	176.192	61.186	38.641	8.227	4.111	1.83		714	0.248
704	8.49182	125.069	54.2247		703	175.733		696	N	122.563	175.267	53.069	38.94	8.56	4.737	2.759		715	0.103
705	8.3464	125.435	52.5673		704	175.845		697	G	110.198	172.119	44.644	0	8.381	4.211	0		716	0
706	8.41527	120.862	56.3311		705	177.674		698	P	135.579	176.995	63.303	32.128	0	4.402	2.089		717	0.103
707	8.30429	122.267	62.4972		706	176.875		699	D	120.004	177.012	54.719	40.896	8.649	4.542	2.655		718	0.103
708	8.30467	118.045	61.7159		707	176.527		700	G	109.107	174.11	45.305	0	8.397	3.902	0		719	-0.164
709	8.39927	123.167	54.3518		708	174.128		701	L	121.281	177.434	55.252	42.261	8.113	4.333	1.568		720	0.272
710	#N/A	#N/A			709	#N/A		702	V	121.556	176.134	62.232	32.697	8.257	4.106	2.023		721	-0.049
711	#N/A	#N/A			710	#N/A		703	V	124.216	175.889	62.285	32.898	8.292	4.077	2.024		722	-0.301
712	8.38995	120.651			711	175.221		704	D	124.604	176.016	54.112	41.22	8.491	4.563	2.63		723	0.003
713	8.49212	109.441	45.6522		712	177.142		705	A	124.751	177.786	52.762	19.162	8.294	4.234	1.357		724	0.16
714	8.17852	113.602	62.2533		713	175.022		706	K	120.571	176.741	56.432	32.917	8.332	4.272	1.763		725	0.028
715	8.42003	126.426	52.8783		714	174.821		707	V	121.819	176.475	62.369	32.8	8.289	4.146	2.064		731	0.155
716	8.39551	108.341	45.1769		715	#N/A		708	T	117.938	174.291	61.839	69.881	8.377	4.325	4.195		732	0.436
717	8.04227	120.212	62.3835		716	173.925		709	D	123.029	176.059	54.373	41.12	8.463	4.586	2.651		733	-0.044
718	8.42794	126.014	62.2599		717	176.355		710	N	118.929	175.283	53.421	38.773	8.478	4.682	2.78		737	-0.045
719	8.54759	129.129	52.3939		718	175.849		711	N	118.598	175.285	53.631	38.705	8.531	4.683	2.799		738	-0.029
720	8.37268	120.245	54.2298		719	177.354		712	D	120.383	177.028	54.707	40.967	8.419	4.571	2.695		741	-0.163
721	8.21125	125.415	50.4642		720	175.556		713	G	109.171	174.696	45.57	0	8.48	3.974	0		742	-0.206
722	#N/A	#N/A	62.8212		721	#N/A		714	T	113.738	174.708	62.005	69.796	8.158	4.299	4.211		743	0.02
723	8.42021	121.316	62.3547		722	177.055		715	A	126.327	178.154	52.775	19.157	8.492	4.298	1.378		744	-0.002
724	8.65873	125.249	56.6949		723	176.512		716	G	108.253	174.006	45.177	0	8.451	3.928	0		745	0.173
725	8.55392	110.636	45.3674		724	176.998		717	V	120.09	176.258	62.281	32.864	8.044	4.108	2.025		749	0.035
726	#N/A	#N/A			725	#N/A		718	V	124.601	175.934	62.157	32.783	8.374	4.089	2.028
727	8.45993	124.616			726	175.931		719	A	128.316	177.455	52.558	19.338	8.528	4.277	1.342
728	#N/A	#N/A			727	#N/A		720	D	119.922	175.801	53.958	41.233	8.335	4.541	2.618
729	8.03695	119.944			728	175.42		721	A	125.494	175.766	50.513	18.734	8.272	4.536	1.355
730	8.57025	122.218			729	175.903		722	P	135.041	177.108	63.122	32.04	0	4.398	2.089
731	8.1982	120.763	62.7392		730	175.485		723	V	120.613	176.453	62.352	32.768	8.339	4.053	2.042
732	#N/A	#N/A	62.3891		731	#N/A		724	E	124.659	176.972	56.535	30.329	8.613	4.255	1.979
733	8.27109	124.77	55.2146		732	174.67		725	G	110.317	173.969	45.339	0	8.584	3.91	0
734	#N/A	#N/A			733	#N/A		726	N	118.492	175.238	53.176	38.916	8.394	4.695	2.775
735	#N/A	#N/A			734	#N/A		727	A	124.029	177.484	52.847	19.121	8.404	4.25	1.363
736	#N/A	#N/A			735	#N/A		728	N	117.661	175.401	53.282	38.71	8.448	4.704	2.776
737	#N/A	#N/A	63.2888		736	#N/A		729	V	120.341	175.864	62.53	32.756	8.145	4.047	2.045
738	8.26565	121.385	61.2326		737	176.901		730	N	122.449	175.207	53.175	38.827	8.587	4.746	2.757
739	#N/A	#N/A			738	#N/A		731	V	121.235	176.373	62.584	32.795	8.245	4.114	2.065
740	#N/A	#N/A			739	#N/A		732	T	117.582	174.513	61.953	69.685	8.304	4.301	4.191
741	8.3744	122.224	53.268		740	#N/A		733	L	124.978	177.399	55.259	42.255	8.358	4.329	1.589
742	#N/A	#N/A	62.9958		741	#N/A		734	R	121.945	176.841	56.28	30.658	8.419	4.288	1.797
743	8.30629	120.845	61.1443		742	176.815		735	G	109.701	173.515	45.045	0	8.486	3.922	0
744	8.46129	124.637	54.0636		743	#N/A		736	N	119.928	173.375	51.08	38.647	8.405	5.011	2.719
745	8.16738	121.571	62.6095		744	176.238		737	P	136.756	176.853	63.334	31.966	0	4.393	2.064
746	#N/A	#N/A	#N/A		745	#N/A		738	I	121.051	176.459	61.262	38.498	8.309	4.075	1.838
747	#N/A	#N/A			746	#N/A		739	K	125.491	176.232	56.307	33.052	8.454	4.277	1.752
748	#N/A	#N/A	#N/A		747	#N/A		740	N	120.166	174.859	53.091	38.89	8.504	4.691	2.743
749	8.56333	125.559	56.5551		748	176.239		741	M	121.933	174.089	53.431	32.307	8.378	4.719	2.016
750	8.07821	116.657	46.1045		749	175.846		742	P	137.004	176.898	63.202	31.962	0	4.402	2.089
								743	I	121.229	175.956	61.124	38.775	8.352	4.093	1.815
								744	D	124.686	176.107	54.066	41.215	8.464	4.607	2.619
								745	V	121.212	176.164	62.436	32.764	8.113	4.037	2.035
								746	K	125.171	176.417	56.344	32.967	8.44	4.292	1.736
								747	V	122.488	176.05	62.272	32.781	8.276	4.08	2.017
								748	I	125.244	176.314	61.052	38.716	8.373	4.153	1.827
								749	E	126.084	175.989	56.52	30.406	8.635	4.293	1.991

## Sheet: 4E
												Simulated NH RDCs										Simulated CAHA RDCs										Simulated HNCO RDCs										Simulated COCA RDCs
Experimental RDCs													C36m		C36m+W		a99sb-disp		CA				C36m		C36m+W		a99sb-disp		CA				C36m		C36m+W		a99sb-disp		CA				C36m		C36m+W		a99sb-disp		CA
Residue	NH		Residue	CA		Residue	HNCO		Residue	COCA		Residue	Prior	Posterior	Prior	Posterior	Prior	Posterior	Prior	Posterior		Residue	Prior	Posterior	Prior	Posterior	Prior	Posterior	Prior	Posterior		Residue	Prior	Posterior	Prior	Posterior	Prior	Posterior	Prior	Posterior		Residue	Prior	Posterior	Prior	Posterior	Prior	Posterior	Prior
645	-1.33		644	2.13		646	3.2		645	-2.6		638	-0.05	-1.24	-0.86	-0.99	-0.43	-1.31	-3.73	-3.92		638	0.66	3.31	3.18	2.97	2.39	1.24	7.96	8.03		638	0.11	0.68	0.28	0.26	0.25	0.11	0.52	0.54		638	-0.1	0.21	-0.21	-0.12	0.16	0.49	-0.82
646	-6.2		645	-7.1		648	1.9		647	-1.3		639	0.04	-1.98	-1.65	-1.85	2.64	1.67	-4.38	-4.38		639	-1.01	-4.85	2.74	2.31	-3.73	-5.73	9.62	10.09		639	0.12	-0.5	0.25	0.22	-0.23	-0.31	0.65	0.64		639	-0.26	-0.04	-0.31	-0.34	-0.04	-0.16	-1.13
648	-5.6		647	6.1		650	3.4		649	-0.4		640	-0.49	-2.49	-1.43	-1.6	0.93	-0.2	-5.33	-5.25		640	0.78	6.28	3.94	3.87	4.97	9.04	11.15	11.11		640	0.08	0.65	0.4	0.49	0.12	0.26	0.76	0.78		640	0.04	-0.7	-0.43	-0.4	-0.4	-0.56	-1.25
650	-2.76		649	12.6		651	-2.3		650	0.5		641	-0.11	-0.13	-1.6	-1.72	1.32	0.72	-6.52	-6.5		641	-0.48	0.37	3.62	2.52	-1.61	-1.55	13.04	12.67		641	-0.02	0.57	0.44	0.37	0.31	0.61	0.86	0.84		641	-0.3	-0.31	-0.37	-0.39	0.07	-0.09	-1.3
651	2.1		651	5.8		652	2.1		651	-1.7		642	-0.63	0.18	-1.99	-2.18	1.23	0.28	-7.15	-6.95		642	3.19	-0.05	5.37	5.86	3.01	5.03	13.23	12.94		642	0.32	-0.07	0.34	0.38	-0.48	-0.71	0.84	0.83		642	-0.59	-0.48	-0.57	-0.58	0.1	0.33	-1.4
652	-3.93		652	18.1		653	1.4		652	-0.6		643	-3.52	-4.89	-3.09	-3.45	-1.3	-2.75	-7.59	-7.48		643	8.95	10.67	6.25	6.74	4.81	4.81	13.78	13.55		643	0.27	0.37	0.78	0.84	0.69	1.03	0.93	0.97		643	-0.12	-0.6	-0.68	-0.78	-0.77	-1.35	-1.24
653	-1.49		653	6.3		655	2.6		654	-1.3		644	-3.56	-1.22	-2.88	-2.89	-0.57	-1.52	-7.48	-7.34		644	5.53	-0.35	7.7	7.48	6.29	8.07	13.33	13.31		644	0.66	1.17	0.86	0.87	0.55	1.11	0.71	0.66		644	-1.02	-0.31	-0.7	-0.62	-0.4	-0.05	-1.38
654	-1.99		654	10.4		656	2.2		655	-1.3		645	-1.37	3.11	-3.7	-4.11	-1.33	-1.28	-7.19	-7.22		645	3.63	-4.52	7.08	8.5	2.69	0.2	10.68	10.67		645	1.24	-0.42	0.73	0.75	0.46	0.03	0.77	0.77		645	-0.27	0.35	-0.44	-0.57	-0.33	-0.39	-0.85
655	-1.91		655	6.5		657	3.6		656	1.5		646	-1.49	0.12	-3.88	-4.22	-2.98	-2.93	-5.43	-5.71		646	7.66	10.86	7	7.73	7.83	9.62	9.64	10.06		646	-0.14	-0.57	0.85	1.09	0.68	0.94	0.63	0.74		646	-0.69	-0.96	-1.02	-1.13	-1.12	-1.34	-0.78
656	-0.5		656	6.09		658	2.2		657	-0.8		648	-4.23	0.01	-4	-4.18	-5.63	-5.69	-2.39	-2.43		647	8.73	8.24	8.42	8.9	11.7	12.08	5.38	5.06		648	1.19	0.57	0.7	0.61	0.64	0.36	0.11	0.08		647	-0.49	-0.37	-0.07	0.08	-0.57	-0.45	-0.41
658	-5.59		657	2.1		659	3.4		658	-2		650	-4.64	-4.17	-4.69	-4.88	-3.95	-4.01	-4.02	-4.1		648	4.09	-0.9	1.55	0.97	5.46	6	5.37	5.13		650	1.23	1.8	1.12	0.95	1.69	1.75	0.22	0.18		648	-0.86	-0.59	-0.86	-0.93	-0.28	-0.18	-0.93
659	-4.42		658	3.59		660	4.8		659	0.9		651	-3.94	-1.56	-3.45	-4.44	-4.27	-3.92	-2.04	-1.99		649	10.87	13.72	11.02	10.66	7.7	6.81	8.23	8.1		651	0.88	0.77	0.73	1	0.73	0.67	0.63	0.67		649	-0.41	-0.66	-0.8	-0.81	-1.05	-1.07	-0.3
660	-2.13		659	2.3		661	3.4		660	0.3		652	-0.84	-3.76	-2.38	-2.53	0.35	0.62	4.5	4.53		650	5.45	4.57	7.35	9.09	10.3	9.78	4.34	4.23		652	0.86	0.22	0.99	1.08	0.67	0.84	-0.29	-0.27		650	-0.89	-1.16	-0.62	-0.7	-0.88	-0.88	-0.63
661	-1.85		660	4.64		662	2.8		661	-1.7		653	-1.37	-2.77	-3.64	-3.38	0.97	1.72	1.54	1.72		651	11.17	6.78	6.83	9.61	8.42	9.41	2.81	2.89		653	-0.44	0.96	0.77	0.64	0.52	0.29	0.15	0.07		651	-0.58	-0.15	-0.69	-0.84	-0.49	-0.86	-0.08
662	-4.34		661	8.4		663	2.9		662	-1.1		654	-4.47	-2.12	-3.43	-3.92	-1.06	-0.07	-0.24	-0.38		652	0.95	6.68	7.36	6.53	3.15	4.28	0.06	0.03		654	1.53	0.46	0.55	0.9	0.29	0.38	0.97	0.99		652	-0.09	-0.44	-0.7	-0.58	-0.69	-0.59	-0.13
664	-3.28		662	15.1		664	2.7		663	-3.7		655	-2.87	-2.23	-4.37	-4.57	1.22	1.06	-4.88	-4.97		653	6.58	3.51	6.46	6.62	4.92	4.42	3.72	3.3		655	0.35	-0.12	0.92	0.88	0.46	0.38	0.4	0.42		653	-0.73	-0.46	-0.51	-0.77	-0.33	-0.29	-0.64
665	-3.8		663	6.1		665	2.5		664	0.8		656	-1.48	-4.17	-3.36	-2.77	-0.24	-2.34	-5.56	-5.54		654	10.61	1.56	8.32	9.26	3.05	3.74	7.77	7.7		656	0.08	0.55	0.9	1.1	0.5	0.84	0.48	0.5		654	-1.02	-0.22	-0.57	-0.66	-0.16	-0.29	-0.98
666	-2.42		664	15.4		666	-1.2		665	-0.9		657	-5.39	-3.71	-3.36	-2.82	1.18	0.8	-6	-6.02		655	7.44	7.22	9.18	10.14	5.44	6.75	9.55	9.92		657	0.89	0.97	0.71	0.46	-0.45	-0.21	0.59	0.57		655	0.3	-0.19	-0.76	-0.82	-0.89	-0.95	-1.14
667	-4.41		665	6.3		667	4.4		666	-1.5		658	-0.95	-1.43	-1.66	-2.22	-1.73	-0.63	-6.31	-6.37		656	1.05	6.01	7.75	6.27	2.33	5.43	10.06	9.93		658	0.83	0.86	0.97	0.96	0.2	0.18	0.15	0.17		656	-0.33	-0.26	-0.56	-0.64	0.07	-0.22	-0.74
668	-2.1		666	23.1		668	3.7		667	-2		659	-3.58	-4.04	-3.38	-3.58	-0.2	0.37	-5.49	-5.82		657	11.23	6.19	6.92	7.25	1.32	1.46	10.56	10.74		659	0.11	0.06	0.19	0.36	-0.03	-0.25	0.12	0.15		657	-0.66	-0.89	-0.62	-0.48	-0.24	-0.32	-1.05
670	-4.8		667	3.05		670	3		669	0.1		660	-2.18	-1.11	-2.58	-1.27	1.05	1.1	4.56	4.8		659	8.35	5.62	7.11	5.97	4.7	4.19	5.8	6.09		660	0.69	0.19	1.06	0.57	0.93	1.13	-0.5	-0.49		658	-0.41	-0.54	-0.54	-0.56	-0.06	0.06	-0.87
671	-5.51		669	12.6		671	3.5		670	-1.2		661	-1.56	-4.04	-3.66	-3.89	2.45	0.53	0.57	0.82		661	3.73	4.4	11.09	10.91	3.85	7.92	4.02	3.92		661	0.1	1.13	0.93	0.95	-0.17	0.23	-0.11	-0.2		659	-0.16	0.23	-0.24	-0.15	-0.41	-0.5	0.29
672	-6.8		670	7.76		672	2.7		671	0.2		662	-4.5	-2.72	-5.38	-4.51	-3.09	-3.46	-1.15	-1		662	10.2	7.57	7.83	6.79	8.23	6.8	4.43	4.36		662	0.78	0.54	0.98	1.12	0.35	0.69	0.54	0.56		660	-0.54	-0.46	-1.03	-0.74	-0.57	-0.87	0.08
673	-5.73		671	9.6		673	4		672	-0.4		663	-3.65	-5.47	-4.11	-3.59	-2.1	-2.04	-2.27	-2.44		663	7.38	7.19	12.88	10.39	8.98	12.7	5.78	6.07		663	1.68	0.81	1.54	1.13	1.28	1.18	0.68	0.67		661	-0.27	-0.62	-0.6	-0.73	-0.25	-0.34	-0.16
674	-5.1		672	12.5		674	2.8		673	-1.9		664	-3.36	-3.36	-5.97	-5.51	-3.26	-5.71	-2.79	-3.07		664	10.97	7.73	13.83	13.45	10.24	15.64	4.43	4.61		664	-0.61	0.75	1.5	1.32	0.96	1.35	0.26	0.24		662	-0.83	-0.28	-0.84	-0.73	-0.72	-0.92	-0.83
675	-6.5		673	23.1		675	3		674	-1.4		665	-5.91	-4.69	-6.12	-6.14	-5.39	-7.18	-2.88	-3.04		665	-5.75	0.75	4.25	6.25	8.78	10.61	3.58	3.92		665	1.37	0.87	1.11	1.32	0.8	1.54	0.27	0.27		663	-0.61	-0.86	-1.52	-1.22	-1.01	-1.04	-0.24
677	-6.47		674	21.1		676	3.8		675	-1.1		666	2.81	1.39	-2.75	-2.6	-5.08	-5.39	-0.57	-0.95		666	5.17	2.94	13.17	10.9	6.69	9.23	1.67	1.86		666	0.48	0.72	1.78	1.54	0.91	0.76	0.34	0.43		664	0.38	-0.08	-0.35	-0.55	-0.8	-1.32	-0.44
678	-5.1		675	15.28		677	4.3		676	0.4		667	-2.1	-4.54	-5.84	-5.81	-4.01	-5.96	2.52	2.55		667	3.22	7.46	12.8	11.49	11.86	13.71	4.97	4.93		667	0.35	0.35	1.45	1.2	1.33	1.69	0.46	0.47		665	-0.54	-0.53	-0.93	-0.91	-0.29	-0.44	-0.2
679	-3.51		676	14.76		678	3		677	-3.8		668	-1.76	-2.74	-6.76	-6.55	-5.58	-5.64	-2.22	-1.93		668	3.08	1.68	8.43	10.37	10.37	10.24	6.56	6.17		668	0.26	0.45	0.97	1.27	0.9	1.36	0.75	0.68		666	-0.91	-0.64	-1.67	-1.36	-0.94	-1.01	-0.39
680	2.02		677	13.6		679	3.3		678	-1.8		670	-2.52	-1.88	-6.26	-6.18	-3.44	-5.59	-4.74	-4.72		669	10.44	8.75	12.87	13	6.03	9.66	7.26	6.85		670	0.59	0.89	1.42	1.25	1.02	1	1.08	1.09		667	0.23	0.06	-0.33	-0.49	-0.88	-1.11	-0.73
681	0.61		678	9.2		680	2.9		679	-1.1		671	-2.44	0.31	-6.44	-5.52	-2.8	-3.46	-5.38	-5.3		670	3.26	5.87	11.12	9.36	6.66	7.66	9.37	9.35		671	0.95	0.21	2.07	2.08	1.12	1.51	1.57	1.58		668	-1.02	-0.5	-1.38	-1.52	-0.53	-0.84	-0.66
682	-2.56		679	12.9		681	1.4		680	-2.3		672	-3	-2.27	-5.08	-5.59	-1.36	-0.22	-8.55	-8.59		671	4.74	2.54	16.23	15.66	10.21	10.41	14.14	14.29		672	0.76	0.46	1.48	1.2	0.53	0.78	0.22	0.19		669	-0.56	-0.96	-0.65	-0.36	-0.42	-0.24	-0.4
683	-2.5		680	6.2		682	3.3		681	0.3		673	-4.89	-3.22	-5.06	-5.4	-3.71	-4.74	-8.69	-8.74		672	7.79	4.71	10.02	10.54	2.79	2.98	14.08	14.31		673	0.48	0.32	1.07	1.12	0.96	0.8	0.41	0.41		670	-0.45	-0.39	-1.5	-1.5	-0.89	-0.93	-1.64
684	-3.15		681	5.24		683	2.2		682	-0.7		674	-3.17	-1.82	-5.31	-5.28	-4.48	-7.11	-7.92	-7.96		673	5.56	5.01	11.57	10.76	7.96	10.66	13.02	12.83		674	1.43	1	1.25	1.43	1.06	1.59	1.25	1.24		671	-0.66	-0.38	-1.26	-1.27	-0.47	-0.83	-1.38
685	-3		682	10.9		684	3.3		683	-2.4		675	-4.66	-3.62	-5.55	-4.55	-2.68	-1.18	-3.84	-3.71		674	10.55	7.34	14.18	13.3	9.26	9.36	11.29	11.25		675	0.68	0.17	1.52	1.36	1.16	1.64	1.49	1.46		672	-0.1	0.18	-0.95	-0.73	-0.53	-0.46	-1.37
687	-1.14		683	9.54		686	3.4		685	-0.6		676	-4.31	-1.98	-4.89	-5	-3.61	-4	-1.88	-1.55		675	8.33	2.77	9.92	9.47	5.85	4.99	9.49	9.13		676	0.71	1.27	1.19	1.23	0.63	0.36	1.54	1.49		673	-0.76	-1.11	-1.09	-1.2	-0.68	-0.65	-0.93
688	-0.56		684	16.1		687	4.6		686	-1.1		677	-3.82	-2.79	-5.09	-5.97	-4.15	-5.64	-2.02	-2.02		676	3.67	5.29	10.58	11.18	9.41	12.89	7.83	7.71		677	0.94	0.59	1.19	1.23	0.36	0.43	1.25	1.28		674	-0.88	0.06	-0.99	-0.99	-0.64	-0.93	-1.1
689	-3.48		685	-3		688	2.9		687	-0.8		678	-4.13	-4.1	-4.37	-4.81	-3.36	-2.03	-4.25	-4.26		677	9.76	10.92	10.35	10.88	3.96	2.95	7.77	7.93		678	1.09	0.81	1.42	1.7	1.04	1.41	0.42	0.37		675	-0.26	-0.66	-0.98	-1.05	-0.98	-1.28	-1.06
691	-0.38		686	8.3		689	1.8		688	-0.5		679	-0.55	-0.98	-3.59	-3.51	-2.73	-2.02	-3.65	-3.56		678	5.26	3.32	9.07	9.61	9.52	10.07	5.82	5.52		679	0.57	0.77	1.27	1.25	0.97	0.89	0.51	0.56		676	-0.58	-0.96	-0.92	-0.86	-0.2	0.08	-1.16
692	1.62		687	5.63		691	2.9		690	-1.7		680	-1.16	-0.69	-5.33	-5.35	-1.4	-2.75	1.45	1.49		679	-0.7	-0.09	9.45	10.79	7.42	9.84	2.08	1.89		680	-0.51	-0.12	0.65	0.88	0.35	0.61	0.22	0.22		677	-0.75	-0.29	-0.81	-0.94	-0.34	-0.59	-0.71
693	-3.49		688	3.43		692	2.6		691	-0.2		681	-0.98	0.87	-3.74	-2.93	-1.7	-3.36	-0.33	-0.51		680	3.48	3.29	10.33	11.34	4.16	7.03	1.77	1.8		681	0.14	0.16	1.09	0.95	0.6	0.84	0.05	0		678	-0.29	-0.44	-1.03	-1.16	-0.97	-1.23	-0.31
694	-3.7		690	6.9		693	2.8		692	0.3		682	-0.42	-0.97	-2.52	-3.24	-4.28	-5.47	-1.08	-1.02		682	3.38	1.54	6.08	7.3	3.59	5.92	2.88	2.42		682	0.57	0.06	0.28	0.19	0.13	-0.13	0.2	0.15		679	-0.41	-0.49	-0.79	-0.9	-0.17	-0.23	-0.15
695	-3.26		691	6		694	2.3		693	-0.7		683	-2.44	-2.38	-1.64	-2.39	-2.74	-3.49	-1.58	-1.38		683	5.01	2.53	2.19	3.74	4.18	5.15	3.63	3.94		683	0.18	-0.07	0.67	0.98	0.44	1.22	0.47	0.45		680	0.22	-0.04	-0.46	-0.71	-0.73	-1.1	0.01
696	-2.62		692	4.3		695	3.5		694	0.3		684	-0.6	-0.8	-0.86	-1.33	-3.99	-3.22	-1.49	-1.32		684	-4.6	0.57	3.74	6.07	11.76	11.19	1.05	1.06		684	0.22	0.93	0.34	0.47	1.27	1.16	0.12	0.15		681	-0.16	0	-0.64	-0.51	-0.45	-0.4	-0.22
697	-2.87		693	10.9		696	2.2		695	1.3		685	2.58	3.09	-1.86	-2.62	-4.22	-5.95	-0.37	-0.43		685	-5.72	-0.01	3.73	4.24	4.01	5.95	2.06	1.78		685	-0.52	-0.14	0.25	0.37	0.55	0.13	0.31	0.31		682	-0.33	0.29	-0.31	-0.32	0	-0.18	-0.38
699	-1.52		694	8.85		697	3.5		696	-0.2		686	-1.57	-0.5	-1.81	-2.03	-0.55	-1.34	-2.74	-2.85		686	0.96	0.67	3.25	2.69	5.73	6.62	4.57	4.83		686	0.15	-0.68	0.54	0.69	0.34	1.31	0.59	0.57		683	-0.1	-0.32	-0.41	-0.65	-0.99	-1.35	-0.27
700	-2.62		695	9.3		699	2.4		698	-0.1		687	0.37	0.35	-1.65	-1.39	-0.54	0.99	-3.26	-3.43		689	4.21	9.65	0.68	-0.49	8.95	5.63	4.73	4.58		687	0.29	0.7	0.5	0.55	0.7	0.74	0.14	0.22		684	0.4	-0.48	-0.12	-0.15	-0.49	-0.18	0.26
701	-3.64		696	6.1		700	1.9		699	0.1		688	-1.28	1.07	-1.47	-1.96	-0.91	1.37	-2.54	-2.45		690	2.63	-3.94	2.76	4.45	8.55	11.1	7.73	7.78		688	0.48	0.42	0.24	0.21	0.1	-0.61	0.25	0.2		685	-0.08	0.21	-0.27	-0.26	-0.33	-0.6	-0.74
702	-2.81		698	4.2		701	2.6		700	-2.4		689	-1.03	-3.06	-2.22	-2.05	-4.13	-5.01	0.22	0.1		691	3.38	-2.37	6.03	7.72	7.3	8.45	8.47	8.37		689	-0.08	-0.24	-0.13	-0.23	0.47	0.87	0.67	0.69		686	-0.09	0.01	-0.36	-0.46	-0.52	-1.09	-0.49
703	-4.1		699	3		702	2.6		701	-0.2		691	0.25	2.08	-1.53	-1.74	-4.15	-5.1	-3.03	-2.97		692	5.8	2.78	4.78	5.66	11.73	9.36	10.2	10.03		691	0.41	-0.27	0.7	0.75	1.69	1.48	0.93	0.93		687	-0.19	-0.67	-0.41	-0.39	-0.54	0.06	-0.41
704	-5.1		700	7.41		703	2.7		702	-0.2		692	-1.15	-2.45	-1.78	-2.31	-4.23	-4.19	-4.75	-4.65		693	6.85	5.64	5.64	5.01	7.98	7.72	10.7	10.29		692	0.35	0.09	0.53	0.68	0.68	0.73	1.07	1.05		688	-0.1	-0.05	0.01	0.22	-0.73	-0.49	-0.13
705	-2.2		701	5.3		704	2.9		703	-3.1		693	-4.35	-2.81	-2.16	-1.75	-3.38	-3	-5.52	-5.37		694	-4.27	2.5	5.25	4.75	3.37	2.19	11.18	10.87		693	0.32	0.76	0.58	0.61	1.58	1.45	0.85	0.84		689	-0.28	-0.3	0.04	-0.06	-0.4	-0.69	-1.07
706	-4.6		702	10.8		705	3.1		704	-1.6		694	-3.53	-3.11	-2.76	-2.76	-1.12	-1.71	-5.44	-5.23		695	4.11	-0.3	6.07	7.08	7.38	4.24	10.21	9.87		694	1.17	0.67	0.63	0.48	0.54	0.33	1.11	1.08		690	-0.18	0.11	-0.57	-0.74	-0.83	-0.93	-0.44
707	-0.97		703	11.3		706	3.8		705	-3.5		695	2.85	1.11	-1.57	-2.09	-2.02	-1.04	-4.83	-4.88		696	6.37	4.95	6.44	6.54	9.05	6.97	7.74	7.83		695	0.03	-0.42	0.74	0.84	0.3	0.53	1.05	1.06		691	-0.66	-0.31	-0.5	-0.62	-0.96	-0.74	-1.29
708	-3.25		704	12.2		707	3.1		706	-0.4		696	-5.01	-3.34	-3.22	-3.82	-3.45	-1.64	-5.38	-5.37		698	10.15	3.91	7.46	8.23	6.92	4.45	4.37	4.16		696	-0.42	0.78	0.45	0.73	1.21	0.56	0.92	0.9		692	-0.23	0.15	-0.59	-0.71	-0.8	-0.97	-0.98
709	-1.26		705	10.18		708	2.7		707	-1.7		697	-0.86	3.86	-2.6	-2.5	-1.71	-2.02	-3.94	-3.95		699	5.99	5.13	3.53	4.05	0.7	0.04	-0.49	-1.08		697	0.63	-0.58	0.65	0.54	0.43	0.57	0.42	0.42		693	-0.21	-0.93	-0.5	-0.37	-0.83	-0.39	-1
710	-1.75		706	12.2		709	3.3		708	-1		699	0.19	-0.62	-3.57	-4.17	-0.99	-0.92	-2.22	-1.97		701	4.58	5.75	11.19	10.92	11.46	8.34	4.54	4.74		699	0.51	1.36	0.8	0.87	0.93	0.59	0.21	0.17		694	-0.36	0.51	-0.54	-0.39	-0.15	-0.25	-0.99
711	-0.71		707	14.5		710	4.9		709	-0.2		700	-2.29	1.82	-1.47	-2.36	1.54	-1.21	1.26	1.23		702	0.16	9.53	8.3	7.66	11.11	7.27	6.01	6		700	1.47	0.68	1.01	1.39	-0.06	0.26	0.09	0.05		695	-0.33	-0.43	-0.7	-0.95	-0.97	-0.73	-0.81
712	-0.28		708	13.5		711	-3.2		710	-0.5		701	-2.8	-5.83	-4.59	-4.15	-6.26	-5.57	-1.32	-1.43		703	8.76	17.1	10.14	11.62	8.36	12.55	7.74	7.74		701	0.25	0.22	0.81	0.65	0.59	0.88	0.51	0.56		696	0.24	-0.05	0.05	0.13	-0.53	-0.49	-0.46
713	2.21		711	8.2		712	2.7		711	-0.4		702	-1.63	-3.03	-5.83	-5.24	-4.86	-2.67	-2.1	-2.21		704	10.34	3.85	13.59	12.75	6.11	9.73	9.57	9.78		702	0.41	1.52	1.31	1.3	1.19	0.78	0.89	0.88		697	-1.06	0.1	-0.67	-0.81	-0.35	-0.47	-0.57
714	0.55		712	-0.5		713	1.6		712	-0.3		703	-0.48	-3.99	-2.64	-2.89	-5.59	-5.56	-3.19	-3.21		705	3.17	11.72	8.35	8.82	10.08	3.44	9.12	9.15		703	0.79	1.53	1.34	1.29	1.01	0.73	0.81	0.85		698	-0.32	-0.41	-0.13	-0.1	-0.28	0.13	0.06
715	0		713	7.25		714	2.9		713	-0.3		704	-2.68	-5.32	-4.17	-4.75	-4.45	-7.21	-3.64	-3.54		706	10.85	16.35	8.06	10.79	2.92	4.08	9.31	9.65		704	0.37	0.97	1.07	1.12	1.18	1.69	1.09	1.04		699	-0.92	-1.06	-0.68	-0.85	-0.3	-0.26	0
716	-2.28		714	4.7		715	1		714	-0.2		705	-5.02	-3.78	-6	-5.71	-4.44	-2.18	-3.7	-3.66		707	6.07	3.5	12.05	9.86	7.58	7.61	8.92	9.21		705	0.77	1.17	1.25	1.17	1	1.06	1.23	1.26		700	-1.07	-0.48	-0.89	-0.99	-0.24	-0.51	-0.44
717	-4.31		715	4.82		716	3.6		715	-0.9		706	-3.4	-5.19	-4.27	-4.84	-3.37	-3.38	-4.22	-4.22		708	-0.63	3.74	4.74	8.31	4.56	2.21	9.38	9.66		706	1.14	1.8	1.12	1.41	0.63	-0.15	1.24	1.19		701	0.17	-0.21	-0.63	-0.57	-0.64	-0.65	-0.57
718	-5.2		716	9.09		717	3.2		716	1		707	-4.34	-2.16	-3.78	-3.47	1.36	-0.81	-2.16	-2.37		709	9.23	3.22	6.42	8.22	3.32	2.76	6.47	6.6		707	0.91	1.11	1.11	1.17	1.3	1.61	1.34	1.33		702	-1.15	-1.97	-0.93	-1.03	-1.04	-0.88	-0.8
719	-4		717	14.2		718	2.5		717	0.4		708	-0.85	-1.18	-5.32	-5.64	1.78	2.21	-4.49	-4.63		710	3.67	6.08	7.06	8.42	5.78	6	4.87	4.46		708	0.22	-0.06	0.99	0.92	0.33	0.61	1.11	1.15		703	-0.66	-0.49	-1.02	-1.11	-0.24	-0.54	-0.99
720	-5.04		718	9		719	2.7		718	-0.9		709	-0.42	-0.92	-1.34	-3.19	2.16	2.86	-4.22	-4.38		711	4.19	7.53	4.81	8.01	6.56	5.68	3.58	3.28		709	0.47	0.47	0.88	1.24	-0.12	-0.75	0.87	0.88		704	-0.44	-0.62	-0.84	-0.6	-1.37	-1.34	-1
721	-4.9		719	12.68		720	3.1		719	-2.9		710	-3.2	-1.61	-2.34	-3.19	1.26	-0.3	-0.79	-0.68		712	6.1	3.2	4.01	7.27	0.31	5.77	1.02	0.9		710	0.9	0.72	0.92	1.07	1.06	1.31	0.81	0.82		705	-0.3	-1.3	-0.61	-0.93	0.05	0.24	-0.96
723	-5.17		720	15.2		721	2.8		720	-0.5		711	-0.57	-2.52	-2.49	-3.25	-0.6	0.54	0.43	0.57		714	-1.44	1.69	4.45	6.27	-3.26	0.32	7.03	7.26		711	0.24	0.74	0.26	0.62	-0.08	0.08	0.61	0.58		706	-0.85	-0.79	-1.18	-1.1	-1.15	-0.79	-0.96
724	-2.9		722	10.7		723	2.9		722	0.4		712	-1.73	-0.94	-2.02	-3.35	-3.61	-2.64	0.12	0.08		715	3.64	-6.73	5.87	8.79	6.32	4.99	7.94	7.92		712	0.8	0.7	0.89	1.15	0.63	0.37	0.09	0.07		707	0.1	-0.65	-0.56	-0.7	-1.06	-1.3	-1.13
725	-3.2		723	9.4		724	2.5		723	-1		713	0.62	0.17	-1.74	-3.18	1.66	-0.58	-0.02	0.01		717	6.49	3.85	7.24	9.41	7.76	5.82	11.46	11.65		713	0.01	-0.05	0.37	0.7	0.48	0.81	0.5	0.53		708	-0.46	-0.16	-0.48	-0.74	-0.07	0.17	-0.81
727	3.3		724	11		725	1.2		724	-0.9		714	0.52	-3.45	-2.11	-3.09	-0.11	-0.85	-1.71	-1.72		718	3.87	1.89	8.21	9.52	7.52	8.82	13.06	13.25		714	-0.51	0.79	0.06	0.06	0.24	0.17	0.93	0.96		709	-0.73	-0.68	-0.91	-1.02	-0.59	-0.46	-0.48
728	0.01		726	-3.5		727	3.2		726	0		715	-1.02	0.73	-2.63	-4.41	-0.52	-0.96	-4.52	-4.48		719	4.61	7.3	7.52	10.74	5.67	7.33	12.17	12.71		715	-0.39	0.3	0.59	0.88	-0.28	0.06	0.27	0.24		710	-0.23	-0.35	-0.3	-0.54	-0.67	-0.78	-0.42
729	-0.39		727	17.5		728	3.2		727	-0.9		716	-1.23	-1.09	-0.72	-1.37	-4.09	-3.3	-3.92	-3.96		720	5.83	-1.44	7.32	9.24	7.44	5.36	9.82	9.92		716	1	0.43	0.62	1.05	0.49	0.56	1.19	1.21		711	-0.5	-0.64	-0.47	-0.76	0.1	-0.12	-0.27
730	-2.14		728	6.3		729	2.3		728	-1.8		717	-0.48	-2.33	-3.05	-3.85	-1.51	-2.16	-4.45	-4.59		721	5.83	6.48	4.35	4.68	3.53	6.11	7.12	7.17		717	0.13	0.68	0.37	0.43	0.51	0.19	1.31	1.35		712	-0.5	-0.04	-0.49	-0.65	-0.56	-0.62	0.07
731	-2.83		729	12		730	3.1		729	-0.5		718	-3.25	-1	-4.07	-4.92	-3.91	-3.64	-5.95	-6.18		722	4.8	7.07	5.56	7.66	8.14	6.58	5.39	5.27		718	0.82	0.23	1.1	1.32	0.89	0.95	1.11	1.13		713	-0.12	-0.26	-0.23	-0.4	-0.12	-0.43	-0.97
733	-2.5		730	10.6		731	3.2		730	-2.6		719	-1.13	-0.8	-3.32	-3.95	-2.09	-2.04	-6.74	-6.98		723	6.63	3.36	6.37	6.76	2.96	1.49	5.38	5.55		719	0.67	0.51	1.21	1.52	0.59	1.09	0.21	0.19		714	0.21	0.04	-0.27	-0.35	-0.07	-0.05	-0.57
734	-3.84		731	9.3		733	2.3		732	-1.2		720	-1.79	-1.43	-3.44	-4.85	-4.73	-3.76	-6.83	-7.2		724	6.61	4.21	7.52	8.6	5.95	7.88	5.12	5.3		720	0.89	0.4	0.6	0.72	0.34	-0.08	0.75	0.73		715	-0.15	-0.15	-0.47	-0.71	-0.09	-0.38	-0.82
735	-1.59		732	-0.8		738	2.8		733	1.7		721	-2.6	-2.69	-4.86	-6.14	-0.52	-1.69	-4.54	-4.5		726	2.13	12.56	6.02	6.7	6.1	6.71	5.89	6.38		721	0.48	0.29	0.83	1.12	1.38	1.39	0.95	0.91		716	-0.6	-0.59	-0.43	-0.72	-0.62	-0.47	-1.32
738	-3.12		733	7		739	2.3		737	-1.4		723	-2.12	-0.3	-3.22	-4.38	-1.59	-0.44	-1.88	-1.9		727	1.47	1.98	1.87	3.38	4.42	3.63	5.16	5.4		723	1.06	0.04	0.53	0.72	0.95	0.53	0.71	0.72		717	-0.47	-0.12	-0.51	-0.51	-0.55	-0.32	-1.17
739	-3.4		734	3.6		741	3.7		738	-2.1		724	-1.94	2.52	-3.28	-3.66	-0.57	-0.76	-2.41	-2.54		728	10.02	9.94	4.23	6.58	2.94	2.29	7.74	7.86		724	0.85	-0.19	1.06	1.23	0.54	0.55	0.46	0.53		718	-0.5	-0.58	-0.78	-1.11	-0.68	-1.12	-1.12
741	-4.72		737	9.4		743	1.7		740	-2.2		725	-0.69	-0.61	-2.06	-2.04	1.32	1.03	-2.77	-2.98		729	1.09	2.6	4.33	7.69	1.39	1.91	7.9	7.88		725	-0.37	0.34	0.72	0.98	-0.12	0.01	0.42	0.44		719	-0.74	-0.32	-0.8	-1.01	-0.19	-0.16	-1.25
743	-3.45		738	7.9		745	2.6		742	0		726	-3.52	-3.9	-3.28	-4.1	0.68	1.11	-3.57	-3.89		730	5.81	8.94	8.76	7.99	-0.98	-1.34	7.81	7.83		726	0.08	0.84	0.09	0.01	-0.2	-0.35	0.39	0.43		720	-0.65	-0.1	-0.16	-0.13	-0.8	-0.56	-0.85
745	-4.15		742	9.2		746	2.7		744	-2.3		727	-1.25	-3.5	-1.69	-2.24	-0.92	0.16	-3.13	-3.28		731	8.69	9.01	7.07	7.54	3.15	5.07	6.4	6.44		727	1.15	0.87	0.85	0.97	0.73	0.65	0.47	0.52		721	-0.33	-0.55	-0.78	-1.05	-0.66	-0.96	-0.5
746	-2.1		744	0.5		747	1.8		745	-2.6		728	-3.72	-3.8	-0.73	-1.51	1.06	1.51	-2.08	-1.95		732	0.67	3.29	1.59	7.52	-0.68	-0.34	5.82	5.52		728	0.09	0.86	0.37	0.71	0.42	0.36	0.88	0.84		722	-0.14	-0.18	-0.38	-0.5	-0.13	-0.01	-0.83
749	-2.9		745	8.9		748	2.7		746	1.2		729	-1.84	-3.33	-2.09	-3.61	-0.64	-2.02	-1.82	-2.25		733	3.22	9.02	5.85	9.11	4.36	3.74	4.91	4.5		729	1.23	0.41	0.28	0.77	0.19	-0.33	1.1	1.12		723	-1.18	-0.51	-0.56	-0.63	-0.9	-0.79	-0.13
750	-2.41		748	9.3		749	2.3		747	-2.2		730	-2.04	-3.03	-2.34	-3.71	1.44	-1.11	-4.21	-4.13		734	20.77	15.06	10.2	9.05	7.16	8.28	1.22	1.35		730	-0.11	1.16	0.78	1.03	0.12	0.54	0.82	0.84		724	0.02	-0.08	-0.74	-1.08	0.2	-0.01	-0.59
			749	7.1		750	0.4		748	-0.4		731	-4.6	-4.42	-3.66	-3.01	0.17	-1.55	-3.4	-3.32		736	5	5.56	5.69	4.23	13.98	12.33	3.23	3.28		731	2.13	1.12	0.56	0.83	-0.01	0.37	0.83	0.81		725	0.3	-1.06	-0.34	-0.39	-0.12	-0.05	-0.8
									749	-1		732	-1.94	-3.18	-2.74	-3.61	-0.15	-0.4	-2.28	-2.3		737	12.02	12.9	7.87	6.53	5.54	5.34	2.74	2.78		732	-0.03	0.29	0.8	0.98	0.62	0.71	0.83	0.84		726	-0.49	-0.18	-0.27	-0.28	-0.35	-0.39	-0.21
												733	-4.5	-4.69	-1.51	-3.69	-1.73	0.12	-3.32	-3.1		738	6.71	5.67	9.04	7.66	15.23	13.4	2.68	2.76		733	0.74	1.62	0.41	0.88	-0.66	-0.83	0.07	0.03		727	-0.23	-0.68	-0.64	-0.76	-0.57	-0.58	-0.82
												734	-8.06	-5.73	-3.68	-2.7	-4.17	-4.2	-1	-0.94		739	7.05	9.64	10.85	8.29	14.59	12.23	3.2	2.61		734	1.21	1.94	1.06	1.14	1.31	1.29	0.34	0.38		728	-0.46	-0.31	-0.17	-0.48	-0.1	0.08	-0.81
												735	0.7	2.48	-2.11	-1.67	-4.37	-4.49	1.08	1.47		740	17.55	17.4	10.48	9.23	12.79	14.47	1.41	1.5		735	-0.12	0.09	1.06	0.78	0.29	-0.04	-0.15	-0.18		729	-0.11	-0.49	-0.44	-0.67	-0.1	0.24	-1.03
												736	-5.83	-5.01	-3.37	-3.48	-7.55	-5.78	-0.23	-0.32		741	2.55	6.2	6.09	7.85	15.55	15.19	-0.84	-1.48		736	0.19	-0.67	-0.81	-0.75	0.64	0.95	0.29	0.31		730	-1.06	-1.31	-0.52	-0.56	-0.19	-0.55	-0.52
												738	-4.09	-2.41	-2.31	-1.71	-4.23	-4.24	-1.38	-1.51		742	11.8	10.08	11.05	9.74	11.47	12.68	-0.4	-0.29		738	1.59	0.93	1.52	1.38	2.2	1.86	0.24	0.23		731	-0.6	-0.01	-0.23	-0.7	-0.13	-0.02	-0.9
												739	0.16	-3.03	-4.07	-3.29	-9.17	-7.96	-1.31	-1.36		743	8.39	8.97	8.01	7.86	11.16	13.11	5.14	5.81		739	0.95	0.48	0.88	0.44	1.61	1.8	0.47	0.46		732	0.86	-0.28	-0.57	-0.76	-0.03	-0.05	-0.47
												740	-4.74	-6.57	-6.07	-4.87	-7.47	-6.65	-0.69	-0.5		744	8.41	9.59	8.27	9.35	14.54	16.03	7.38	7.78		740	0.6	1.7	1.23	1.32	1.13	1.15	0.35	0.32		733	-1.19	-1.44	-0.26	-0.61	0.22	0.07	-0.18
												741	-3.8	-5.61	-4.77	-5.15	-8.35	-9.69	1.45	1.77		745	4.14	12.58	10.78	8.84	6.9	10.07	7.18	8.06		741	1.26	1.01	0.99	0.76	2.2	2.04	-0.06	-0.05		734	-0.57	-1.1	-1.15	-1.16	-0.56	-0.29	0.15
												743	-5.09	-5.62	-5.53	-4.64	-6.5	-7.38	-1.36	-1.63		746	3.14	7.92	5.37	7.3	3.57	5.71	7.14	8.34		743	1.29	1.66	1.3	1.45	1.52	1.35	0.74	0.84		735	0.3	0.68	-0.06	0.01	-1.28	-1.3	-0.38
												744	-4.33	-2.63	-2.95	-2.79	-5.46	-6.99	-2.94	-3.02		747	6.48	8.58	6.21	7.03	6.18	8.68	5.43	6.35		744	1.56	1.53	1.45	1.23	1.75	1.99	0.84	0.92		736	-1.14	-1.06	-0.15	-0.07	-0.21	-0.34	-0.33
												745	-2.77	-5.06	-4.43	-5.04	0.42	-2.46	-3.24	-3.78		748	8.9	5.58	6.1	4.85	7.78	8.85	5.08	5.87		745	0.79	1.21	0.92	0.85	1.41	1.87	0.89	1		737	-1.03	-1.27	-1.1	-1.18	-1.41	-1.15	-0.17
												746	-0.82	-5.36	-4.51	-3.67	-2.22	-4.05	-3.59	-4.12		749	6.22	4.29	3.15	3.87	6.04	5.78	4.02	4.33		746	0.4	1.38	1.19	1.18	0.32	0.7	0.75	0.85		738	-1.09	-0.44	-1.04	-0.65	-1.48	-1.29	-0.39
												747	-1.64	-2.85	-2.07	-2.39	-2.74	-3.91	-2.92	-3.46												747	0.1	0.97	0.66	0.73	0.77	0.89	0.77	0.86		739	-1.43	-1.54	-0.98	-0.88	-0.68	-0.96	-0.3
												748	-3.56	-2.03	-2.95	-3.2	-2.34	-3.8	-2.52	-3.06												748	0.59	0.63	0.57	0.49	0.89	1.25	0.57	0.74		740	-0.4	-0.72	-0.53	-0.6	-1.57	-1.11	0.04
												749	-3.17	-2.64	-2.04	-1.73	-3.69	-3.68	-2.97	-3.19												749	1.15	0.49	0.86	0.94	0.59	0.65	0.17	0.13		741	-0.89	-0.79	-0.91	-0.75	-1.21	-1.49	-0.35
												750	-1.52	-1.54	-0.9	-1.23	-1.92	-2.33	-1.83	-2.12												750	0.15	0.66	0.17	0.15	0.64	0.74	0.4	0.44		742	-0.26	-0.79	-0.54	-0.57	-0.61	-0.89	-0.78
																																										743	-1.08	-1.22	-0.95	-1.13	-1.41	-1.15	-0.87
																																										744	-0.76	-1.17	-0.84	-0.69	-1.33	-1.54	-0.65
																																										745	-0.64	-0.74	-0.63	-0.65	-0.59	-0.82	-0.9
																																										746	-0.66	-1	-0.64	-0.89	-0.22	-0.32	-0.43
																																										747	-0.29	-0.66	-0.43	-0.23	-0.72	-0.91	-0.65
																																										748	-0.74	-0.31	-0.4	-0.47	-0.34	-0.33	-0.45
																																										749	-0.34	-0.38	-0.39	-0.46	-0.52	-0.62	0.09
																																										750	-0.01	-0.19	0.06	0.03	0.05	0.12	-0.46
[truncated: 1 more columns]

## Sheet: 4F-I
	SAXS data				SAXS log-log plot				SAXS Guinier plot & fit						MD calculated SAXS profiles - log10(I)
	q (Å^-1)	Intensity (a.u..)	error		log10(q)	log10(I)	error		q^2	ln(I)	error	fit	residuals		log10(q)	C36m prior	C36m posterior	C36m+W prior	C36m+W posterior	a99sb-disp prior	a99sb-disp posterior	CA prior	CA posterior
	0.0080165	0.0305121	0.0014103		-2.09602	-1.51553	0.0200599		7.97125e-05	-3.58067	0.0456248	-3.55627	-0.024406		-2.09602	-1.7175	-1.67156	-1.59112	-1.55107	-1.61171	-1.59863	-1.61127	-1.6078
	0.00814674	0.0302658	0.00139091		-2.08902	-1.51905	0.0199451		8.2055e-05	-3.5176	0.040982	-3.55719	0.0395887		-2.08902	-1.71766	-1.67177	-1.59147	-1.55151	-1.61201	-1.59895	-1.61157	-1.6081
	0.00827698	0.0295074	0.00140917		-2.08213	-1.53007	0.0207263		8.44316e-05	-3.54552	0.0408267	-3.55813	0.0126125		-2.08213	-1.71783	-1.67198	-1.59182	-1.55194	-1.61231	-1.59928	-1.61187	-1.6084
	0.00840722	0.0295363	0.00135153		-2.07535	-1.52964	0.0198591		8.6842e-05	-3.50553	0.0389367	-3.55908	0.0535527		-2.07535	-1.71799	-1.6722	-1.59217	-1.55238	-1.61261	-1.5996	-1.61216	-1.6087
	0.00853746	0.0309791	0.00134712		-2.06867	-1.50893	0.0188725		8.92864e-05	-3.58286	0.0402673	-3.56005	-0.0228139		-2.06867	-1.71815	-1.67241	-1.59252	-1.55282	-1.61291	-1.59993	-1.61246	-1.60901
	0.0086677	0.0269232	0.0013133		-2.0621	-1.56987	0.0211704		9.17647e-05	-3.54411	0.0378412	-3.56102	0.0169103		-2.0621	-1.71832	-1.67263	-1.59287	-1.55326	-1.61321	-1.60026	-1.61277	-1.60932
	0.00879794	0.0310652	0.00125413		-2.05562	-1.50773	0.0175209		9.42769e-05	-3.55531	0.038382	-3.56201	0.00670376		-2.05562	-1.71848	-1.67284	-1.59323	-1.5537	-1.61352	-1.60059	-1.61307	-1.60962
	0.00892818	0.0278569	0.00127096		-2.04924	-1.55507	0.0198011		9.6823e-05	-3.51172	0.0356684	-3.56302	0.0513015		-2.04924	-1.71865	-1.67306	-1.59359	-1.55415	-1.61382	-1.60092	-1.61337	-1.60993
	0.00905842	0.0296704	0.00121595		-2.04295	-1.52768	0.0177862		9.94031e-05	-3.55123	0.0363778	-3.56404	0.012802		-2.04295	-1.71881	-1.67328	-1.59395	-1.5546	-1.61413	-1.60125	-1.61368	-1.61024
	0.00918867	0.0288537	0.001178		-2.03675	-1.5398	0.0177188		0.000102017	-3.563	0.0358064	-3.56507	0.00206569		-2.03675	-1.71898	-1.67349	-1.59431	-1.55505	-1.61444	-1.60159	-1.61398	-1.61056
	0.00931891	0.0300309	0.0011693		-2.03064	-1.52243	0.0168985		0.000104665	-3.53097	0.0336181	-3.56611	0.0351397		-2.03064	-1.71915	-1.67371	-1.59467	-1.5555	-1.61475	-1.60192	-1.61429	-1.61087
	0.00944915	0.0277961	0.00111928		-2.02461	-1.55602	0.017476		0.000107347	-3.55363	0.0343756	-3.56717	0.013537		-2.02461	-1.71932	-1.67393	-1.59503	-1.55596	-1.61506	-1.60226	-1.6146	-1.61119
	0.00957939	0.0288942	0.00109339		-2.01866	-1.53919	0.0164231		0.000110063	-3.56014	0.0339333	-3.56824	0.00810482		-2.01866	-1.71949	-1.67416	-1.5954	-1.55642	-1.61538	-1.6026	-1.61491	-1.6115
	0.00970963	0.0285725	0.00109667		-2.0128	-1.54405	0.0166578		0.000112812	-3.51718	0.0318374	-3.56933	0.05215		-2.0128	-1.71965	-1.67438	-1.59577	-1.55688	-1.61569	-1.60294	-1.61523	-1.61182
	0.00983987	0.0298456	0.00106455		-2.00701	-1.52512	0.0154801		0.000115596	-3.52643	0.0318842	-3.57042	0.0439901		-2.00701	-1.71982	-1.6746	-1.59614	-1.55735	-1.61601	-1.60328	-1.61554	-1.61214
	0.00997011	0.0286892	0.00104365		-2.0013	-1.54228	0.015788		0.000118413	-3.52171	0.031005	-3.57154	0.0498215		-2.0013	-1.71999	-1.67482	-1.59651	-1.55782	-1.61633	-1.60363	-1.61586	-1.61246
	0.0101003	0.0283536	0.00101524		-1.99566	-1.54739	0.01554		0.000121265	-3.57855	0.0319573	-3.57266	-0.00588656		-1.99566	-1.72017	-1.67505	-1.59689	-1.55829	-1.61665	-1.60398	-1.61617	-1.61278
	0.0102306	0.0292764	0.000984219		-1.9901	-1.53348	0.0145903		0.00012415	-3.5787	0.0318127	-3.5738	-0.00489836		-1.9901	-1.72034	-1.67528	-1.59727	-1.55876	-1.61697	-1.60433	-1.61649	-1.61311
	0.0103608	0.0286205	0.000983846		-1.98461	-1.54332	0.014919		0.00012707	-3.52269	0.0294838	-3.57495	0.0522584		-1.98461	-1.72051	-1.6755	-1.59765	-1.55924	-1.61729	-1.60468	-1.61681	-1.61344
	0.0104911	0.0284349	0.00096489		-1.97918	-1.54615	0.014727		0.000130023	-3.52596	0.0293027	-3.57612	0.0501572		-1.97918	-1.72068	-1.67573	-1.59803	-1.55972	-1.61762	-1.60503	-1.61714	-1.61377
	0.0106213	0.0296831	0.000945034		-1.97382	-1.52749	0.0138174		0.00013301	-3.57411	0.0304061	-3.57729	0.00317944		-1.97382	-1.72086	-1.67596	-1.59841	-1.56021	-1.61795	-1.60539	-1.61746	-1.6141
	0.0107516	0.0294096	0.000937701		-1.96853	-1.53151	0.0138377		0.000136031	-3.58847	0.0297646	-3.57849	-0.00997974		-1.96853	-1.72103	-1.67619	-1.5988	-1.5607	-1.61828	-1.60574	-1.61779	-1.61443
	0.0108818	0.0295487	0.000916158		-1.9633	-1.52946	0.0134562		0.000139086	-3.58384	0.0289793	-3.57969	-0.00415085		-1.9633	-1.72121	-1.67642	-1.59919	-1.56119	-1.61861	-1.6061	-1.61812	-1.61476
	0.011012	0.0279162	0.000892126		-1.95813	-1.55414	0.0138695		0.000142175	-3.56099	0.027351	-3.58091	0.0199155		-1.95813	-1.72138	-1.67666	-1.59958	-1.56168	-1.61894	-1.60646	-1.61845	-1.6151
	0.0111423	0.027912	0.000887957		-1.95303	-1.55421	0.0138067		0.000145298	-3.59101	0.0277675	-3.58214	-0.00886571		-1.95303	-1.72156	-1.67689	-1.59998	-1.56218	-1.61927	-1.60683	-1.61878	-1.61544
	0.0112725	0.0295199	0.000870358		-1.94798	-1.52989	0.012796		0.000148455	-3.5693	0.0264174	-3.58339	0.0140846		-1.94798	-1.72174	-1.67713	-1.60038	-1.56269	-1.61961	-1.60719	-1.61911	-1.61578
	0.0114028	0.0294236	0.000862191		-1.94299	-1.5313	0.0127174		0.000151645	-3.55951	0.0261306	-3.58464	0.0251314		-1.94299	-1.72192	-1.67736	-1.60078	-1.56319	-1.61995	-1.60756	-1.61945	-1.61612
	0.011533	0.0280402	0.000852595		-1.93806	-1.55222	0.0131963		0.00015487	-3.56078	0.0259518	-3.58592	0.0251338		-1.93806	-1.7221	-1.6776	-1.60118	-1.5637	-1.62029	-1.60793	-1.61979	-1.61646
	0.0116632	0.0276407	0.000822714		-1.93318	-1.55845	0.0129178		0.000158129	-3.60287	0.0266083	-3.5872	-0.0156674		-1.93318	-1.72228	-1.67784	-1.60158	-1.56422	-1.62064	-1.60831	-1.62013	-1.61681
	0.0117935	0.0277688	0.00080472		-1.92836	-1.55644	0.012577		0.000161421	-3.57132	0.0252988	-3.5885	0.0171819		-1.92836	-1.72246	-1.67808	-1.60199	-1.56474	-1.62098	-1.60868	-1.62047	-1.61716
	0.0119237	0.0284106	0.000777056		-1.92359	-1.54652	0.0118703		0.000164747	-3.5927	0.025649	-3.58981	-0.00288711		-1.92359	-1.72264	-1.67832	-1.6024	-1.56526	-1.62133	-1.60906	-1.62082	-1.61751
	0.012054	0.0275706	0.000765566		-1.91887	-1.55955	0.0120511		0.000168108	-3.62944	0.0266161	-3.59114	-0.0383031		-1.91887	-1.72282	-1.67857	-1.60282	-1.56578	-1.62168	-1.60945	-1.62116	-1.61787
	0.0121842	0.0281755	0.000744325		-1.9142	-1.55013	0.0114652		0.000171502	-3.59921	0.0254767	-3.59248	-0.00673518		-1.9142	-1.72301	-1.67881	-1.60324	-1.56632	-1.62203	-1.60983	-1.62151	-1.61822
	0.0123144	0.0284527	0.000743484		-1.90959	-1.54588	0.0113407		0.000174931	-3.56347	0.024693	-3.59383	0.0303561		-1.90959	-1.72319	-1.67906	-1.60366	-1.56685	-1.62239	-1.61022	-1.62186	-1.61858
	0.0124447	0.0284166	0.000737462		-1.90502	-1.54643	0.0112631		0.000178393	-3.57314	0.0244314	-3.5952	0.0220528		-1.90502	-1.72338	-1.67931	-1.60408	-1.56739	-1.62275	-1.61061	-1.62222	-1.61894
	0.0125749	0.0272454	0.000724955		-1.90049	-1.56471	0.011548		0.000181889	-3.59329	0.0246484	-3.59658	0.00328414		-1.90049	-1.72356	-1.67955	-1.60451	-1.56794	-1.62311	-1.611	-1.62258	-1.6193
	0.0127052	0.0281187	0.00071137		-1.89602	-1.551	0.0109797		0.000185419	-3.59437	0.0247168	-3.59797	0.00360217		-1.89602	-1.72375	-1.67981	-1.60494	-1.56848	-1.62347	-1.61139	-1.62293	-1.61967
	0.0128354	0.0275239	0.000705961		-1.89159	-1.56029	0.0111317		0.000188982	-3.59081	0.0244143	-3.59937	0.00856418		-1.89159	-1.72394	-1.68006	-1.60537	-1.56904	-1.62383	-1.61179	-1.6233	-1.62004
	0.0129656	0.026531	0.000706152		-1.88721	-1.57625	0.0115514		0.00019258	-3.55829	0.023603	-3.60079	0.0425055		-1.88721	-1.72413	-1.68031	-1.60581	-1.5696	-1.6242	-1.61219	-1.62366	-1.62041
	0.0130959	0.0273452	0.000696666		-1.88287	-1.56312	0.0110569		0.000196212	-3.58787	0.0240789	-3.60223	0.0143563		-1.88287	-1.72432	-1.68057	-1.60625	-1.57016	-1.62457	-1.6126	-1.62403	-1.62078
	0.0132261	0.0283402	0.000699803		-1.87857	-1.5476	0.0107167		0.000199878	-3.57115	0.0233604	-3.60367	0.0325175		-1.87857	-1.72451	-1.68082	-1.60669	-1.57073	-1.62494	-1.613	-1.6244	-1.62116
	0.0133564	0.0280675	0.000685729		-1.87431	-1.5518	0.0106032		0.000203577	-3.55078	0.0229201	-3.60513	0.0543508		-1.87431	-1.72471	-1.68108	-1.60714	-1.5713	-1.62532	-1.61341	-1.62477	-1.62154
	0.0134866	0.0275077	0.000678021		-1.8701	-1.56055	0.0106974		0.000207311	-3.59187	0.0234723	-3.6066	0.0147308		-1.8701	-1.7249	-1.68134	-1.60759	-1.57188	-1.6257	-1.61383	-1.62514	-1.62192
	0.0136168	0.0274781	0.000679171		-1.86592	-1.56101	0.0107271		0.000211078	-3.57256	0.0228221	-3.60809	0.03553		-1.86592	-1.7251	-1.68161	-1.60805	-1.57246	-1.62608	-1.61424	-1.62552	-1.6223
	0.0137471	0.027576	0.00067325		-1.86179	-1.55947	0.0105958		0.00021488	-3.58373	0.0232442	-3.60959	0.0258589		-1.86179	-1.72529	-1.68187	-1.6085	-1.57305	-1.62646	-1.61466	-1.6259	-1.62269
	0.0138773	0.0284876	0.000672393		-1.85769	-1.54534	0.0102437		0.000218715	-3.59695	0.0231331	-3.6111	0.0141499		-1.85769	-1.72549	-1.68213	-1.60896	-1.57364	-1.62685	-1.61509	-1.62628	-1.62308
	0.0140076	0.0276572	0.000665955		-1.85364	-1.55819	0.0104502		0.000222584	-3.59823	0.023035	-3.61263	0.0144017		-1.85364	-1.72569	-1.6824	-1.60943	-1.57424	-1.62724	-1.61551	-1.62667	-1.62347
	0.0141378	0.0281234	0.000656974		-1.84962	-1.55093	0.0101384		0.000226487	-3.64999	0.0242817	-3.61417	-0.03582		-1.84962	-1.72589	-1.68267	-1.6099	-1.57484	-1.62763	-1.61594	-1.62705	-1.62387
	0.014268	0.0287022	0.000657858		-1.84564	-1.54208	0.00994731		0.000230425	-3.63683	0.0236261	-3.61572	-0.0211067		-1.84564	-1.72609	-1.68294	-1.61037	-1.57545	-1.62803	-1.61638	-1.62745	-1.62427
	0.0143983	0.0275467	0.000646584		-1.84169	-1.55993	0.010187		0.000234395	-3.58569	0.0223676	-3.61729	0.0315964		-1.84169	-1.72629	-1.68321	-1.61085	-1.57606	-1.62843	-1.61681	-1.62784	-1.62467
	0.0145285	0.0280839	0.000640933		-1.83778	-1.55154	0.0099048		0.0002384	-3.62638	0.0231578	-3.61887	-0.00751609		-1.83778	-1.72649	-1.68349	-1.61133	-1.57668	-1.62883	-1.61725	-1.62824	-1.62508
	0.0146588	0.0277719	0.000645535		-1.8339	-1.55639	0.010088		0.000242439	-3.61534	0.0227044	-3.62046	0.00511911		-1.8339	-1.7267	-1.68377	-1.61181	-1.5773	-1.62923	-1.6177	-1.62864	-1.62548
	0.014789	0.0274071	0.000634012		-1.83006	-1.56214	0.0100398		0.000246512	-3.60816	0.0226218	-3.62207	0.0139123		-1.83006	-1.7269	-1.68404	-1.6123	-1.57793	-1.62964	-1.61814	-1.62904	-1.6259
	0.0149193	0.0273722	0.00063052		-1.82625	-1.56269	0.0099972		0.000250619	-3.64563	0.0231082	-3.62369	-0.0219433		-1.82625	-1.72711	-1.68432	-1.61279	-1.57857	-1.63005	-1.61859	-1.62945	-1.62631
	0.0150495	0.0259914	0.000631116		-1.82248	-1.58517	0.0105383		0.000254759	-3.65699	0.0231104	-3.62532	-0.0316671		-1.82248	-1.72732	-1.68461	-1.61329	-1.57921	-1.63047	-1.61905	-1.62986	-1.62673
	0.0151797	0.0263357	0.00062221		-1.81874	-1.57945	0.0102537		0.000258934	-3.64446	0.0229129	-3.62697	-0.017497		-1.81874	-1.72753	-1.68489	-1.61379	-1.57985	-1.63088	-1.61951	-1.63027	-1.62715
	0.01531	0.0277175	0.000619975		-1.81503	-1.55725	0.00970755		0.000263142	-3.61719	0.0220635	-3.62863	0.0114399		-1.81503	-1.72774	-1.68518	-1.61429	-1.5805	-1.6313	-1.61997	-1.63069	-1.62757
	0.0154402	0.0266122	0.000616281		-1.81135	-1.57492	0.0100505		0.000267385	-3.66912	0.0232502	-3.6303	-0.0388227		-1.81135	-1.72795	-1.68547	-1.6148	-1.58116	-1.63173	-1.62044	-1.63111	-1.628
	0.0155705	0.0269077	0.000610924		-1.8077	-1.57012	0.00985372		0.000271661	-3.63142	0.02228	-3.63199	0.000570446		-1.8077	-1.72817	-1.68576	-1.61532	-1.58182	-1.63216	-1.62091	-1.63153	-1.62843
	0.0157007	0.0271018	0.000613091		-1.80408	-1.567	0.00981786		0.000275971	-3.65789	0.0225296	-3.63369	-0.0241995		-1.80408	-1.72838	-1.68605	-1.61583	-1.58249	-1.63259	-1.62138	-1.63196	-1.62887
	0.0158309	0.0261049	0.000603239		-1.80049	-1.58328	0.010029		0.000280315	-3.63954	0.0221929	-3.6354	-0.00413613		-1.80049	-1.7286	-1.68634	-1.61635	-1.58317	-1.63302	-1.62186	-1.63239	-1.62931
	0.0159612	0.0258101	0.000596482		-1.79694	-1.58821	0.0100299		0.000284694	-3.62733	0.0216296	-3.63713	0.00980351		-1.79694	-1.72881	-1.68664	-1.61688	-1.58385	-1.63346	-1.62234	-1.63282	-1.62975
	0.0160914	0.0261354	0.000598837		-1.79341	-1.58277	0.00994418		0.000289106	-3.64761	0.0219094	-3.63887	-0.00874152		-1.79341	-1.72903	-1.68694	-1.61741	-1.58453	-1.6339	-1.62283	-1.63326	-1.6302
	0.0162217	0.0268581	0.000592585		-1.7899	-1.57092	0.00957558		0.000293552	-3.66073	0.0223542	-3.64062	-0.0201071		-1.7899	-1.72925	-1.68724	-1.61794	-1.58522	-1.63435	-1.62332	-1.6337	-1.63065
	0.0163519	0.0254988	0.000592853		-1.78643	-1.59348	0.0100906		0.000298032	-3.62001	0.0212258	-3.64239	0.0223819		-1.78643	-1.72948	-1.68754	-1.61848	-1.58592	-1.6348	-1.62381	-1.63414	-1.6311
	0.0164821	0.0264786	0.000589944		-1.78299	-1.5771	0.00966953		0.000302545	-3.65228	0.0217561	-3.64417	-0.00810932		-1.78299	-1.7297	-1.68785	-1.61902	-1.58662	-1.63525	-1.62431	-1.63459	-1.63156
	0.0166124	0.0257869	0.00058097		-1.77957	-1.5886	0.00977787		0.000307093	-3.64683	0.0215661	-3.64597	-0.00086169		-1.77957	-1.72992	-1.68816	-1.61957	-1.58733	-1.63571	-1.62481	-1.63504	-1.63202
	0.0167426	0.0262645	0.000582885		-1.77618	-1.58063	0.00963173		0.000311675	-3.60992	0.0207739	-3.64777	0.0378504		-1.77618	-1.73015	-1.68847	-1.62012	-1.58805	-1.63617	-1.62532	-1.63549	-1.63248
	0.0168729	0.0265872	0.000575069		-1.77281	-1.57533	0.00938723		0.00031629	-3.69202	0.022384	-3.64959	-0.042427		-1.77281	-1.73038	-1.68878	-1.62068	-1.58877	-1.63663	-1.62583	-1.63595	-1.63295
	0.0170031	0.0260533	0.000570812		-1.76947	-1.58414	0.00950869		0.00032094	-3.62068	0.0207218	-3.65143	0.0307445		-1.76947	-1.73061	-1.6891	-1.62124	-1.5895	-1.6371	-1.62634	-1.63642	-1.63342
	0.0171333	0.0257137	0.000574809		-1.76616	-1.58984	0.00970171		0.000325623	-3.64273	0.0210792	-3.65328	0.0105483		-1.76616	-1.73084	-1.68941	-1.62181	-1.59023	-1.63757	-1.62686	-1.63688	-1.6339
	0.0172636	0.0267824	0.000568478		-1.76287	-1.57215	0.009212		0.00033034	-3.64699	0.0212797	-3.65514	0.00814973		-1.76287	-1.73107	-1.68973	-1.62238	-1.59097	-1.63805	-1.62739	-1.63735	-1.63438
	0.0173938	0.0259319	0.000564177		-1.7596	-1.58617	0.00944215		0.000335092	-3.63423	0.0207405	-3.65701	0.0227799		-1.7596	-1.73131	-1.69006	-1.62295	-1.59171	-1.63853	-1.62791	-1.63783	-1.63486
	0.0175241	0.0260737	0.000562309		-1.75637	-1.5838	0.0093597		0.000339877	-3.64338	0.0207304	-3.6589	0.0155185		-1.75637	-1.73154	-1.69038	-1.62353	-1.59246	-1.63901	-1.62845	-1.6383	-1.63535
	0.0176543	0.0270539	0.000562017		-1.75315	-1.56777	0.00901588		0.000344696	-3.64817	0.0208467	-3.6608	0.0126275		-1.75315	-1.73178	-1.69071	-1.62411	-1.59322	-1.6395	-1.62898	-1.63878	-1.63584
	0.0177845	0.0249216	0.000557844		-1.74996	-1.60342	0.00971465		0.000349549	-3.66048	0.0209697	-3.66271	0.00223776		-1.74996	-1.73202	-1.69104	-1.6247	-1.59398	-1.63999	-1.62952	-1.63927	-1.63634
	0.0179148	0.0267644	0.000554606		-1.74679	-1.57244	0.00899326		0.000354436	-3.67348	0.0212525	-3.66464	-0.00884116		-1.74679	-1.73226	-1.69137	-1.62529	-1.59475	-1.64048	-1.63007	-1.63976	-1.63684
	0.018045	0.0261808	0.000551872		-1.74364	-1.58202	0.00914838		0.000359357	-3.65122	0.0208211	-3.66658	0.0153605		-1.74364	-1.7325	-1.69171	-1.62589	-1.59552	-1.64098	-1.63062	-1.64025	-1.63734
	0.0181753	0.0260696	0.000554754		-1.74052	-1.58387	0.00923541		0.000364312	-3.67481	0.0210954	-3.66854	-0.00626842		-1.74052	-1.73275	-1.69204	-1.62649	-1.5963	-1.64149	-1.63118	-1.64075	-1.63785
	0.0183055	0.0264042	0.000547636		-1.73742	-1.57833	0.00900136		0.000369301	-3.65961	0.0205952	-3.67051	0.0108937		-1.73742	-1.73299	-1.69238	-1.6271	-1.59709	-1.642	-1.63173	-1.64125	-1.63836
	0.0184358	0.0261638	0.000542385		-1.73434	-1.5823	0.00899698		0.000374323	-3.65515	0.0203988	-3.67249	0.0173371		-1.73434	-1.73324	-1.69273	-1.62771	-1.59788	-1.64251	-1.6323	-1.64176	-1.63888
	0.018566	0.0260387	0.00054282		-1.73128	-1.58438	0.00904746		0.00037938	-3.65845	0.020357	-3.67448	0.0160306		-1.73128	-1.73349	-1.69307	-1.62832	-1.59868	-1.64302	-1.63287	-1.64227	-1.6394
	0.0186962	0.0257203	0.000539346		-1.72825	-1.58972	0.00910085		0.000384471	-3.71992	0.0217973	-3.67649	-0.0434321		-1.72825	-1.73374	-1.69342	-1.62894	-1.59948	-1.64354	-1.63344	-1.64278	-1.63992
	0.0188265	0.0253879	0.000539556		-1.72523	-1.59537	0.00922358		0.000389595	-3.67472	0.0206992	-3.67851	0.00379428		-1.72523	-1.73399	-1.69377	-1.62957	-1.60029	-1.64407	-1.63402	-1.6433	-1.64045
	0.0189567	0.0259594	0.000540503		-1.72224	-1.58571	0.00903636		0.000394753	-3.70197	0.0209651	-3.68055	-0.0214246		-1.72224	-1.73425	-1.69412	-1.6302	-1.6011	-1.6446	-1.6346	-1.64382	-1.64098
	0.019087	0.0253543	0.00053486		-1.71926	-1.59595	0.00915542		0.000399946	-3.68372	0.0206465	-3.68259	-0.00112917		-1.71926	-1.7345	-1.69448	-1.63083	-1.60192	-1.64513	-1.63519	-1.64435	-1.64152
	0.0192172	0.0257425	0.000530173		-1.71631	-1.58935	0.00893834		0.000405172	-3.69407	0.0205311	-3.68466	-0.00941809		-1.71631	-1.73476	-1.69484	-1.63147	-1.60275	-1.64567	-1.63578	-1.64488	-1.64206
	0.0193474	0.0258576	0.000527464		-1.71338	-1.58741	0.00885307		0.000410432	-3.6756	0.0203061	-3.68673	0.0111322		-1.71338	-1.73502	-1.6952	-1.63211	-1.60358	-1.64621	-1.63637	-1.64541	-1.64261
	0.0194777	0.0257724	0.000524649		-1.71046	-1.58884	0.00883494		0.000415726	-3.70831	0.0209367	-3.68882	-0.01949		-1.71046	-1.73528	-1.69556	-1.63276	-1.60442	-1.64675	-1.63697	-1.64595	-1.64316
	0.0196079	0.0242359	0.000528277		-1.70757	-1.61554	0.00946004		0.000421054	-3.67236	0.0200291	-3.69092	0.0185637		-1.70757	-1.73555	-1.69593	-1.63342	-1.60526	-1.6473	-1.63758	-1.6465	-1.64372
	0.0197382	0.0253566	0.00052486		-1.70469	-1.59591	0.00898343		0.000426416	-3.75008	0.0216333	-3.69304	-0.0570483		-1.70469	-1.73581	-1.6963	-1.63407	-1.60611	-1.64786	-1.63819	-1.64704	-1.64427
	0.0198684	0.0246749	0.000517312		-1.70184	-1.60775	0.00909887		0.000431812	-3.70242	0.0204525	-3.69516	-0.00725931		-1.70184	-1.73608	-1.69667	-1.63474	-1.60697	-1.64841	-1.6388	-1.64759	-1.64484
	0.0199986	0.0251292	0.000518831		-1.699	-1.59982	0.00896059		0.000437242	-3.68183	0.0198657	-3.69731	0.0154774		-1.699	-1.73635	-1.69705	-1.6354	-1.60783	-1.64898	-1.63942	-1.64815	-1.64541
	0.0201289	0.0248705	0.000510618		-1.69618	-1.60432	0.00891049		0.000442706	-3.71747	0.0207759	-3.69946	-0.0180072		-1.69618	-1.73662	-1.69743	-1.63607	-1.6087	-1.64954	-1.64005	-1.64871	-1.64598
	0.0202591	0.0253342	0.00051444		-1.69338	-1.59629	0.00881286		0.000448203	-3.71625	0.0205583	-3.70163	-0.0146164		-1.69338	-1.73689	-1.69781	-1.63675	-1.60957	-1.65011	-1.64068	-1.64927	-1.64655
	0.0203894	0.024519	0.000513346		-1.6906	-1.6105	0.00908653		0.000453735	-3.707	0.0203141	-3.70381	-0.00319208		-1.6906	-1.73717	-1.69819	-1.63743	-1.61044	-1.65069	-1.64131	-1.64984	-1.64714
	0.0205196	0.0254165	0.000509069		-1.68783	-1.59488	0.00869262		0.0004593	-3.72872	0.0207312	-3.70601	-0.0227117		-1.68783	-1.73745	-1.69858	-1.63811	-1.61133	-1.65127	-1.64195	-1.65042	-1.64772
	0.0206499	0.0235158	0.000508724		-1.68508	-1.62864	0.00938886		0.0004649	-3.69998	0.0201239	-3.70822	0.0082369		-1.68508	-1.73773	-1.69897	-1.6388	-1.61222	-1.65185	-1.64259	-1.65099	-1.64831
	0.0207801	0.0246637	0.000504435		-1.68235	-1.60794	0.0088764		0.000470533	-3.72139	0.0202298	-3.71044	-0.0109556		-1.68235	-1.73801	-1.69936	-1.6395	-1.61311	-1.65244	-1.64324	-1.65157	-1.6489
	0.0209103	0.0251769	0.000500155		-1.67964	-1.599	0.0086217		0.0004762	-3.71258	0.0200913	-3.71267	9.3825e-05		-1.67964	-1.73829	-1.69976	-1.6402	-1.61401	-1.65304	-1.64389	-1.65216	-1.6495
	0.0210406	0.0242954	0.000504759		-1.67694	-1.61448	0.00901675		0.000481901	-3.74321	0.0205719	-3.71492	-0.0282822		-1.67694	-1.73858	-1.70016	-1.6409	-1.61491	-1.65363	-1.64454	-1.65275	-1.65011
	0.0211708	0.0243251	0.000500082		-1.67426	-1.61395	0.00892229		0.000487636	-3.73522	0.0205584	-3.71719	-0.0180322		-1.67426	-1.73886	-1.70056	-1.64161	-1.61582	-1.65423	-1.6452	-1.65334	-1.65071
	0.021301	0.0245509	0.000498729		-1.6716	-1.60993	0.0088163		0.000493405	-3.71764	0.0199579	-3.71946	0.00181742		-1.6716	-1.73915	-1.70097	-1.64232	-1.61674	-1.65484	-1.64587	-1.65394	-1.65132
	0.0214313	0.0240236	0.000498038		-1.66895	-1.61936	0.00899735		0.000499208	-3.75275	0.0206	-3.72175	-0.0309999		-1.66895	-1.73945	-1.70137	-1.64304	-1.61766	-1.65545	-1.64654	-1.65455	-1.65194
	0.0215615	0.024724	0.000497543		-1.66632	-1.60688	0.00873376		0.000505045	-3.71788	0.019913	-3.72405	0.00617562		-1.66632	-1.73974	-1.70179	-1.64376	-1.61859	-1.65606	-1.64721	-1.65515	-1.65256
	0.0216918	0.0242002	0.000489565		-1.66371	-1.61618	0.00877972		0.000510916	-3.75787	0.0204379	-3.72637	-0.031505		-1.66371	-1.74003	-1.7022	-1.64449	-1.61952	-1.65668	-1.64789	-1.65576	-1.65318
	0.021822	0.0244144	0.000490517		-1.66111	-1.61235	0.00871962		0.000516821	-3.72881	0.0199398	-3.7287	-0.000111326		-1.66111	-1.74033	-1.70262	-1.64522	-1.62045	-1.65731	-1.64858	-1.65638	-1.65381
	0.0219522	0.0236781	0.000487103		-1.65852	-1.62565	0.0089282		0.00052276	-3.72476	0.0199271	-3.73104	0.00628159		-1.65852	-1.74063	-1.70304	-1.64595	-1.62139	-1.65793	-1.64926	-1.657	-1.65445
	0.0220825	0.023868	0.000490688		-1.65595	-1.62218	0.00892236		0.000528732	-3.74323	0.0202128	-3.7334	-0.00983418		-1.65595	-1.74094	-1.70346	-1.64669	-1.62234	-1.65857	-1.64996	-1.65762	-1.65508
	0.0222127	0.0242911	0.0004848		-1.6534	-1.61455	0.00866172		0.000534739	-3.7544	0.0202482	-3.73577	-0.0186302		-1.6534	-1.74124	-1.70389	-1.64743	-1.62329	-1.6592	-1.65065	-1.65825	-1.65573
	0.022343	0.0234531	0.000483134		-1.65086	-1.6298	0.00894039		0.000540779	-3.7529	0.0201369	-3.73815	-0.0147452		-1.65086	-1.74155	-1.70431	-1.64818	-1.62425	-1.65984	-1.65136	-1.65888	-1.65637
	0.0224732	0.0242855	0.000483596		-1.64833	-1.61465	0.00864224		0.000546854	-3.72056	0.0193856	-3.74055	0.0199851		-1.64833	-1.74186	-1.70475	-1.64893	-1.62521	-1.66049	-1.65206	-1.65952	-1.65702
	0.0226035	0.0233333	0.000476883		-1.64583	-1.63202	0.00887004		0.000552962	-3.76512	0.0203795	-3.74296	-0.0221628		-1.64583	-1.74217	-1.70518	-1.64969	-1.62618	-1.66113	-1.65277	-1.66016	-1.65768
	0.0227337	0.0240214	0.000478981		-1.64333	-1.6194	0.00865386		0.000559104	-3.75221	0.0198821	-3.74538	-0.00682972		-1.64333	-1.74248	-1.70562	-1.65045	-1.62715	-1.66179	-1.65349	-1.66081	-1.65834
	0.0228639	0.0241189	0.000480619		-1.64085	-1.61764	0.00864835		0.00056528	-3.73962	0.0196959	-3.74781	0.00819313		-1.64085	-1.7428	-1.70606	-1.65122	-1.62812	-1.66244	-1.65421	-1.66146	-1.659
	0.0229942	0.0236775	0.000478588		-1.63838	-1.62566	0.00877236		0.00057149	-3.74931	0.0198471	-3.75026	0.000958052		-1.63838	-1.74311	-1.7065	-1.65199	-1.62911	-1.6631	-1.65493	-1.66211	-1.65967
	0.0231244	0.0234146	0.000474104		-1.63593	-1.63051	0.00878774		0.000577734	-3.74791	0.0196135	-3.75273	0.00481391		-1.63593	-1.74343	-1.70695	-1.65276	-1.63009	-1.66377	-1.65566	-1.66277	-1.66034
	0.0232547	0.0234498	0.000472206		-1.63349	-1.62986	0.00873943		0.000584012	-3.78587	0.0202783	-3.7552	-0.0306642		-1.63349	-1.74376	-1.7074	-1.65354	-1.63108	-1.66444	-1.65639	-1.66343	-1.66101
	0.0233849	0.0242204	0.000469527		-1.63106	-1.61582	0.00841336		0.000590324	-3.76318	0.0197565	-3.75769	-0.00548963		-1.63106	-1.74408	-1.70786	-1.65432	-1.63208	-1.66511	-1.65713	-1.6641	-1.66169
	0.0235151	0.0231649	0.000472089		-1.62865	-1.63517	0.00884471		0.00059667	-3.75373	0.0196146	-3.7602	0.00646698		-1.62865	-1.74441	-1.70831	-1.65511	-1.63308	-1.66579	-1.65787	-1.66477	-1.66238
	0.0236454	0.0234659	0.00046655		-1.62625	-1.62956	0.00862882		0.000603049	-3.78724	0.0202543	-3.76271	-0.0245292		-1.62625	-1.74474	-1.70877	-1.6559	-1.63408	-1.66647	-1.65861	-1.66544	-1.66307
	0.0237756	0.0237631	0.000468036		-1.62387	-1.6241	0.00854803		0.000609463	-3.78135	0.0200092	-3.76524	-0.0161028		-1.62387	-1.74507	-1.70923	-1.65669	-1.63509	-1.66716	-1.65936	-1.66612	-1.66376
	0.0239059	0.0235341	0.000467083		-1.6215	-1.6283	0.00861364		0.000615911	-3.76554	0.0196754	-3.76779	0.00224908		-1.6215	-1.7454	-1.7097	-1.65749	-1.63611	-1.66785	-1.66012	-1.6668	-1.66446
	0.0240361	0.0235669	0.000462228		-1.61914	-1.6277	0.00851224		0.000622392	-3.7663	0.0197051	-3.77034	0.00404808		-1.61914	-1.74574	-1.71017	-1.65829	-1.63712	-1.66854	-1.66087	-1.66749	-1.66516
	0.0241663	0.0226892	0.000460097		-1.61679	-1.64418	0.00880078		0.000628908	-3.82188	0.0204771	-3.77291	-0.0489611		-1.61679	-1.74608	-1.71064	-1.6591	-1.63815	-1.66924	-1.66164	-1.66818	-1.66586
	0.0242966	0.0232097	0.000458542		-1.61445	-1.63433	0.00857431		0.000635457	-3.78064	0.0196365	-3.7755	-0.00514409		-1.61445	-1.74642	-1.71111	-1.65991	-1.63918	-1.66994	-1.6624	-1.66887	-1.66657
	0.0244268	0.0234302	0.000459574		-1.61213	-1.63022	0.00851274		0.00064204	-3.79939	0.0202434	-3.7781	-0.0212964		-1.61213	-1.74676	-1.71159	-1.66072	-1.64021	-1.67065	-1.66317	-1.66957	-1.66728
	0.0245571	0.022658	0.000458922		-1.60982	-1.64478	0.00879038		0.000648657	-3.81881	0.020391	-3.78071	-0.0381074		-1.60982	-1.7471	-1.71207	-1.66154	-1.64124	-1.67136	-1.66395	-1.67027	-1.668
	0.0246873	0.022792	0.000456048		-1.60753	-1.64222	0.00868398		0.000655308	-3.79293	0.0198601	-3.78333	-0.00960113		-1.60753	-1.74745	-1.71255	-1.66236	-1.64228	-1.67207	-1.66472	-1.67098	-1.66872
	0.0248176	0.0231551	0.000455586		-1.60524	-1.63535	0.00853912		0.000661993	-3.79906	0.0198931	-3.78597	-0.0130917		-1.60524	-1.7478	-1.71304	-1.66319	-1.64333	-1.67279	-1.66551	-1.67169	-1.66945
	0.0249478	0.0231376	0.000455929		-1.60297	-1.63568	0.00855202		0.000668712	-3.79086	0.0196646	-3.78862	-0.00224333		-1.60297	-1.74815	-1.71353	-1.66402	-1.64438	-1.67351	-1.66629	-1.6724	-1.67017
	0.025078	0.0218867	0.000448177		-1.60071	-1.65982	0.00888707		0.000675465	-3.81161	0.0200221	-3.79128	-0.0203327		-1.60071	-1.74851	-1.71402	-1.66485	-1.64543	-1.67423	-1.66708	-1.67312	-1.67091
	0.0252083	0.022808	0.000447869		-1.59846	-1.64191	0.00852223		0.000682252	-3.80449	0.0198259	-3.79396	-0.0105333		-1.59846	-1.74887	-1.71452	-1.66569	-1.64649	-1.67496	-1.66788	-1.67384	-1.67164
	0.0253385	0.0223844	0.000453136		-1.59622	-1.65005	0.00878563		0.000689072	-3.83492	0.0203623	-3.79665	-0.0382757		-1.59622	-1.74923	-1.71502	-1.66653	-1.64755	-1.6757	-1.66868	-1.67457	-1.67238
	0.0254687	0.0219539	0.000447661		-1.59399	-1.65849	0.0088497		0.000695928	-3.81434	0.0200373	-3.79935	-0.0149845		-1.59399	-1.74959	-1.71552	-1.66738	-1.64862	-1.67643	-1.66948	-1.6753	-1.67313
	0.025599	0.0225295	0.000447438		-1.59178	-1.64725	0.00861928		0.000702816	-3.79182	0.0194676	-3.80207	0.0102452		-1.59178	-1.74995	-1.71602	-1.66823	-1.64969	-1.67717	-1.67028	-1.67603	-1.67388
	0.0257292	0.0223919	0.000445444		-1.58957	-1.64991	0.00863362		0.000709739	-3.79989	0.0194486	-3.8048	0.00490915		-1.58957	-1.75032	-1.71653	-1.66908	-1.65076	-1.67792	-1.67109	-1.67677	-1.67463
	0.0258595	0.0225762	0.000443951		-1.58738	-1.64635	0.00853442		0.000716695	-3.8178	0.0198825	-3.80754	-0.010255		-1.58738	-1.75069	-1.71704	-1.66994	-1.65184	-1.67867	-1.67191	-1.67751	-1.67539
	0.0259897	0.0221125	0.000442738		-1.5852	-1.65536	0.00868958		0.000723685	-3.82501	0.0198752	-3.8103	-0.0147058		-1.5852	-1.75106	-1.71755	-1.6708	-1.65292	-1.67942	-1.67273	-1.67825	-1.67615
	0.0261199	0.0222705	0.000441533		-1.58303	-1.65227	0.00860442		0.00073071	-3.81277	0.0196315	-3.81307	0.000306669		-1.58303	-1.75143	-1.71807	-1.67166	-1.65401	-1.68017	-1.67355	-1.679	-1.67691
	0.0262502	0.021603	0.000439886		-1.58087	-1.66549	0.00883722		0.000737768	-3.8518	0.020257	-3.81586	-0.0359433		-1.58087	-1.75181	-1.71859	-1.67253	-1.6551	-1.68093	-1.67437	-1.67975	-1.67768
	0.0263804	0.0220523	0.00044187		-1.57872	-1.65655	0.00869621		0.00074486	-3.84218	0.0201173	-3.81866	-0.0235293		-1.57872	-1.75218	-1.71911	-1.6734	-1.65619	-1.6817	-1.6752	-1.68051	-1.67845
	0.0265107	0.0225544	0.00043908		-1.57658	-1.64677	0.00844893		0.000751986	-3.8247	0.0196582	-3.82147	-0.00323249		-1.57658	-1.75256	-1.71963	-1.67427	-1.65729	-1.68246	-1.67603	-1.68127	-1.67922
	0.0266409	0.0223732	0.000435127		-1.57445	-1.65027	0.00844069		0.000759146	-3.82283	0.0195513	-3.82429	0.00146145		-1.57445	-1.75295	-1.72016	-1.67515	-1.65839	-1.68323	-1.67687	-1.68203	-1.68
	0.0267712	0.0219761	0.000436939		-1.57233	-1.65805	0.00862899		0.00076634	-3.84192	0.0198221	-3.82713	-0.0147926		-1.57233	-1.75333	-1.72069	-1.67603	-1.65949	-1.68401	-1.67771	-1.6828	-1.68078
	0.0269014	0.0218183	0.000433642		-1.57023	-1.66118	0.00862582		0.000773567	-3.84096	0.0198897	-3.82998	-0.0109774		-1.57023	-1.75372	-1.72122	-1.67692	-1.6606	-1.68478	-1.67855	-1.68357	-1.68157
	0.0270316	0.022087	0.0004336		-1.56813	-1.65586	0.00852006		0.000780829	-3.86124	0.020232	-3.83284	-0.0283967		-1.56813	-1.75411	-1.72176	-1.6778	-1.66171	-1.68557	-1.6794	-1.68434	-1.68236
	0.0271619	0.0212414	0.000430288		-1.56604	-1.67282	0.00879154		0.000788125	-3.85413	0.0199526	-3.83572	-0.0184116		-1.56604	-1.7545	-1.7223	-1.6787	-1.66283	-1.68635	-1.68025	-1.68512	-1.68315
	0.0272921	0.0214467	0.000431449		-1.56396	-1.66864	0.0087309		0.000795454	-3.83484	0.0195767	-3.83861	0.00377199		-1.56396	-1.75489	-1.72284	-1.67959	-1.66395	-1.68714	-1.68111	-1.6859	-1.68395
	0.0274224	0.021825	0.000429041		-1.5619	-1.66105	0.00853167		0.000802818	-3.82263	0.0191519	-3.84152	0.0188931		-1.5619	-1.75529	-1.72338	-1.68049	-1.66507	-1.68793	-1.68196	-1.68669	-1.68475
	0.0275526	0.0218658	0.000427506		-1.55984	-1.66023	0.00848527		0.000810216	-3.82739	0.019311	-3.84444	0.0170461		-1.55984	-1.75569	-1.72393	-1.68139	-1.6662	-1.68872	-1.68283	-1.68747	-1.68555
	0.0276828	0.0214523	0.000425231		-1.55779	-1.66853	0.00860279		0.000817647	-3.85603	0.0198436	-3.84737	-0.00866114		-1.55779	-1.75609	-1.72448	-1.6823	-1.66733	-1.68952	-1.68369	-1.68827	-1.68636
	0.0278131	0.021473	0.000427093		-1.55575	-1.66811	0.00863214		0.000825112	-3.84202	0.0195494	-3.85031	0.00829689		-1.55575	-1.75649	-1.72503	-1.6832	-1.66846	-1.69032	-1.68456	-1.68906	-1.68717
	0.0279433	0.0210419	0.000425719		-1.55372	-1.67692	0.00878068		0.000832612	-3.86063	0.0198275	-3.85327	-0.0073587		-1.55372	-1.7569	-1.72559	-1.68411	-1.6696	-1.69113	-1.68543	-1.68986	-1.68799
	0.0280736	0.021192	0.000422834		-1.5517	-1.67383	0.00865942		0.000840145	-3.83306	0.0192598	-3.85624	0.0231878		-1.5517	-1.7573	-1.72614	-1.68503	-1.67074	-1.69194	-1.68631	-1.69066	-1.6888
	0.0282038	0.0216048	0.00042295		-1.54969	-1.66545	0.00849629		0.000847712	-3.85173	0.0195206	-3.85923	0.00749829		-1.54969	-1.75771	-1.7267	-1.68595	-1.67188	-1.69275	-1.68719	-1.69147	-1.68962
	0.028334	0.0218703	0.000418857		-1.54769	-1.66015	0.0083119		0.000855313	-3.88721	0.0201084	-3.86223	-0.0249805		-1.54769	-1.75813	-1.72727	-1.68687	-1.67303	-1.69357	-1.68807	-1.69227	-1.69045
	0.0284643	0.0217663	0.000420329		-1.5457	-1.66221	0.00838096		0.000862948	-3.89051	0.0201795	-3.86524	-0.0252738		-1.5457	-1.75854	-1.72783	-1.68779	-1.67418	-1.69438	-1.68895	-1.69309	-1.69128
	0.0285945	0.0211518	0.000419729		-1.54372	-1.67465	0.00861214		0.000870616	-3.8561	0.0194425	-3.86826	0.0121627		-1.54372	-1.75896	-1.7284	-1.68872	-1.67534	-1.69521	-1.68984	-1.6939	-1.69211
	0.0287248	0.0214503	0.00041934		-1.54174	-1.66857	0.00848443		0.000878319	-3.8532	0.0193791	-3.8713	0.0181062		-1.54174	-1.75938	-1.72897	-1.68965	-1.67649	-1.69603	-1.69074	-1.69472	-1.69294
	0.028855	0.0210547	0.000417462		-1.53978	-1.67665	0.00860512		0.000886056	-3.86477	0.0196006	-3.87435	0.00958706		-1.53978	-1.7598	-1.72955	-1.69058	-1.67765	-1.69686	-1.69163	-1.69554	-1.69378
	0.0289853	0.0216434	0.000416847		-1.53782	-1.66467	0.00835874		0.000893826	-3.9013	0.0201173	-3.87742	-0.0238804		-1.53782	-1.76022	-1.73012	-1.69152	-1.67882	-1.69769	-1.69253	-1.69637	-1.69462
	0.0291155	0.021243	0.000414675		-1.53588	-1.67278	0.00847194		0.000901631	-3.87304	0.0195372	-3.8805	0.00746056		-1.53588	-1.76065	-1.7307	-1.69246	-1.67999	-1.69853	-1.69343	-1.6972	-1.69547
	0.0292457	0.0205025	0.000412274		-1.53394	-1.68819	0.00872706		0.000909469	-3.87635	0.0195918	-3.88359	0.00724111		-1.53394	-1.76107	-1.73128	-1.6934	-1.68116	-1.69937	-1.69434	-1.69803	-1.69632
	0.029376	0.0204349	0.000412365		-1.53201	-1.68963	0.00875789		0.000917342	-3.91086	0.0203383	-3.8867	-0.0241669		-1.53201	-1.7615	-1.73187	-1.69435	-1.68233	-1.70021	-1.69525	-1.69886	-1.69717
	0.0295062	0.0211503	0.000411216		-1.53009	-1.67468	0.00843807		0.000925249	-3.88476	0.0197197	-3.88981	0.00505266		-1.53009	-1.76193	-1.73246	-1.6953	-1.6835	-1.70105	-1.69616	-1.6997	-1.69802
	0.0296365	0.0212118	0.000411067		-1.52817	-1.67342	0.00841055		0.000933189	-3.90757	0.0200572	-3.89295	-0.0146206		-1.52817	-1.76237	-1.73305	-1.69625	-1.68468	-1.7019	-1.69707	-1.70054	-1.69888
	0.0297667	0.0209678	0.000410982		-1.52627	-1.67845	0.00850666		0.000941163	-3.94071	0.0207035	-3.89609	-0.0446217		-1.52627	-1.76281	-1.73364	-1.69721	-1.68587	-1.70275	-1.69799	-1.70139	-1.69974
	0.0298969	0.0202156	0.000406683		-1.52437	-1.69431	0.0087309		0.000949171	-3.9065	0.0198414	-3.89925	-0.00724876		-1.52437	-1.76324	-1.73423	-1.69816	-1.68705	-1.70361	-1.69891	-1.70224	-1.70061
	0.0300272	0.0207951	0.000406278		-1.52249	-1.68204	0.00847915		0.000957213	-3.90427	0.0198723	-3.90242	-0.00184375		-1.52249	-1.76368	-1.73483	-1.69912	-1.68824	-1.70446	-1.69984	-1.70309	-1.70147
	0.0301574	0.0207264	0.000406066		-1.52061	-1.68348	0.00850282		0.000965289	-3.9141	0.0200985	-3.90561	-0.00849248		-1.52061	-1.76413	-1.73543	-1.70009	-1.68943	-1.70532	-1.70077	-1.70394	-1.70234
	0.0302877	0.0200232	0.000407238		-1.51873	-1.69847	0.00882681		0.000973399	-3.9158	0.0199976	-3.90881	-0.00698627		-1.51873	-1.76457	-1.73603	-1.70105	-1.69062	-1.70619	-1.7017	-1.7048	-1.70322
	0.0304179	0.0205527	0.000405293		-1.51687	-1.68713	0.00855835		0.000981543	-3.87968	0.0193673	-3.91202	0.0323455		-1.51687	-1.76502	-1.73664	-1.70202	-1.69182	-1.70705	-1.70263	-1.70566	-1.70409
	0.0305481	0.0200893	0.000402936		-1.51502	-1.69703	0.00870483		0.00098972	-3.91185	0.0197791	-3.91525	0.00339978		-1.51502	-1.76547	-1.73724	-1.70299	-1.69302	-1.70792	-1.70357	-1.70652	-1.70497
	0.0306784	0.0194343	0.000402359		-1.51317	-1.71143	0.00898533		0.000997932	-3.90116	0.0195365	-3.91849	0.0173279		-1.51317	-1.76592	-1.73785	-1.70397	-1.69422	-1.7088	-1.70451	-1.70739	-1.70586
	0.0308086	0.0201108	0.000399026		-1.51133	-1.69657	0.00861117		0.00100618	-3.91211	0.0197387	-3.92174	0.00962728		-1.51133	-1.76637	-1.73847	-1.70495	-1.69543	-1.70967	-1.70545	-1.70826	-1.70674
	0.0309389	0.0201557	0.00040054		-1.5095	-1.6956	0.00862458		0.00101446	-3.95518	0.0204722	-3.92501	-0.0301705		-1.5095	-1.76683	-1.73908	-1.70593	-1.69664	-1.71055	-1.7064	-1.70913	-1.70763
	0.0310691	0.0199585	0.000401136		-1.50767	-1.69987	0.00872277		0.00102277	-3.94272	0.0202431	-3.92828	-0.0144325		-1.50767	-1.76729	-1.7397	-1.70691	-1.69785	-1.71143	-1.70734	-1.71	-1.70853
	0.0311993	0.0199247	0.000398446		-1.50585	-1.70061	0.00867896		0.00103112	-3.95099	0.0203943	-3.93158	-0.01941		-1.50585	-1.76775	-1.74032	-1.70789	-1.69906	-1.71232	-1.7083	-1.71088	-1.70942
	0.0313296	0.0206575	0.000400081		-1.50405	-1.68492	0.00840543		0.0010395	-3.95019	0.0203347	-3.93488	-0.015303		-1.50405	-1.76821	-1.74094	-1.70888	-1.70028	-1.7132	-1.70925	-1.71176	-1.71032
	0.0314598	0.0200035	0.000395652		-1.50224	-1.69889	0.00858414		0.00104791	-3.93662	0.0199179	-3.9382	0.00158624		-1.50224	-1.76867	-1.74157	-1.70987	-1.7015	-1.71409	-1.71021	-1.71265	-1.71122
	0.0315901	0.0202185	0.000394999		-1.50045	-1.69425	0.00847885		0.00105636	-3.94224	0.0200433	-3.94154	-0.000702237		-1.50045	-1.76914	-1.74219	-1.71087	-1.70272	-1.71499	-1.71117	-1.71354	-1.71212
	0.0317203	0.0199982	0.00039474		-1.49866	-1.69901	0.00856661		0.00106485	-3.94527	0.0200422	-3.94488	-0.000383942		-1.49866	-1.7696	-1.74282	-1.71186	-1.70394	-1.71588	-1.71213	-1.71443	-1.71303
	0.0318505	0.0191553	0.000392151		-1.49688	-1.71771	0.00888493		0.00107336	-3.93455	0.019954	-3.94824	0.0136899		-1.49688	-1.77007	-1.74346	-1.71286	-1.70517	-1.71678	-1.7131	-1.71532	-1.71394
	0.0319808	0.0193954	0.000392623		-1.49511	-1.7123	0.0087855		0.00108191	-3.92994	0.0196509	-3.95162	0.0216784		-1.49511	-1.77055	-1.74409	-1.71386	-1.7064	-1.71768	-1.71407	-1.71621	-1.71485
	0.032111	0.0192357	0.000392299		-1.49335	-1.71589	0.00885113		0.0010905	-3.94295	0.0199283	-3.955	0.012048		-1.49335	-1.77102	-1.74473	-1.71487	-1.70763	-1.71859	-1.71504	-1.71711	-1.71577
	0.0322413	0.0192511	0.000391465		-1.49159	-1.71554	0.00882524		0.00109912	-3.94708	0.0199805	-3.9584	0.0113261		-1.49159	-1.7715	-1.74537	-1.71587	-1.70886	-1.71949	-1.71601	-1.71801	-1.71669
	0.0323715	0.0195141	0.000388679		-1.48984	-1.70965	0.00864435		0.00110777	-3.96312	0.0201631	-3.96182	-0.00130278		-1.48984	-1.77198	-1.74601	-1.71688	-1.7101	-1.7204	-1.71699	-1.71892	-1.71761
	0.0325018	0.0194047	0.000388934		-1.48809	-1.71209	0.00869878		0.00111646	-3.97151	0.0202593	-3.96524	-0.00626694		-1.48809	-1.77246	-1.74665	-1.71789	-1.71134	-1.72132	-1.71797	-1.71983	-1.71853
	0.032632	0.0193461	0.000387738		-1.48636	-1.71341	0.00869832		0.00112518	-3.96306	0.0203063	-3.96868	0.0056176		-1.48636	-1.77294	-1.7473	-1.71891	-1.71258	-1.72223	-1.71895	-1.72073	-1.71946
	0.0327622	0.0195544	0.00039019		-1.48463	-1.70875	0.00866005		0.00113393	-3.98919	0.0208692	-3.97214	-0.0170566		-1.48463	-1.77342	-1.74795	-1.71992	-1.71383	-1.72315	-1.71994	-1.72165	-1.72039
	0.0328925	0.0196449	0.00038604		-1.4829	-1.70675	0.00852848		0.00114272	-3.95669	0.0202593	-3.9756	0.0189138		-1.4829	-1.77391	-1.7486	-1.72094	-1.71507	-1.72407	-1.72092	-1.72256	-1.72132
	0.0330227	0.0193908	0.000386427		-1.48119	-1.7124	0.00864889		0.00115154	-3.9875	0.0209066	-3.97908	-0.00841459		-1.48119	-1.7744	-1.74925	-1.72196	-1.71632	-1.72499	-1.72192	-1.72348	-1.72226
	0.033153	0.0193111	0.000385846		-1.47948	-1.71419	0.00867156		0.0011604	-3.99077	0.0209596	-3.98258	-0.00819255		-1.47948	-1.77489	-1.74991	-1.72299	-1.71757	-1.72592	-1.72291	-1.7244	-1.7232
	0.0332832	0.0190038	0.000383174		-1.47778	-1.72116	0.00875078		0.00116929	-4.00545	0.0212925	-3.98608	-0.0193681		-1.47778	-1.77538	-1.75056	-1.72401	-1.71883	-1.72685	-1.7239	-1.72533	-1.72414
	0.0334134	0.018845	0.000381786		-1.47608	-1.7248	0.00879255		0.00117821	-3.99744	0.0212001	-3.9896	-0.007837		-1.47608	-1.77588	-1.75122	-1.72504	-1.72008	-1.72778	-1.7249	-1.72625	-1.72508
	0.0335437	0.0190048	0.000385916		-1.47439	-1.72114	0.00881293		0.00118717	-3.9634	0.0204146	-3.99314	0.0297335		-1.47439	-1.77637	-1.75189	-1.72607	-1.72134	-1.72871	-1.7259	-1.72718	-1.72603
	0.0336739	0.0185147	0.000386386		-1.47271	-1.73248	0.00905724		0.00119616	-3.99976	0.0212577	-3.99668	-0.00307225		-1.47271	-1.77687	-1.75255	-1.7271	-1.7226	-1.72965	-1.72691	-1.72811	-1.72697
	0.0338041	0.0191263	0.000387486		-1.47103	-1.71837	0.00879253		0.00120519	-3.96288	0.0203557	-4.00025	0.0373662		-1.47103	-1.77737	-1.75322	-1.72814	-1.72386	-1.73059	-1.72791	-1.72905	-1.72793
	0.0339344	0.0185461	0.000387735		-1.46936	-1.73175	0.00907346		0.00121425	-4.00023	0.0210185	-4.00382	0.00358875		-1.46936	-1.77787	-1.75389	-1.72918	-1.72513	-1.73153	-1.72892	-1.72998	-1.72888
	0.0340646	0.0184855	0.000387449		-1.4677	-1.73317	0.00909647		0.00122334	-3.97027	0.0205723	-4.00741	0.0371354		-1.4677	-1.77838	-1.75456	-1.73022	-1.7264	-1.73248	-1.72993	-1.73092	-1.72984
	0.0341949	0.0182161	0.000387866		-1.46604	-1.73955	0.00924096		0.00123247	-4.00481	0.0211476	-4.01101	0.00619525		-1.46604	-1.77888	-1.75523	-1.73126	-1.72767	-1.73342	-1.73095	-1.73186	-1.7308
	0.0343251	0.0183626	0.000389288		-1.46439	-1.73607	0.00920083		0.00124163	-3.99192	0.0209822	-4.01462	0.0227006		-1.46439	-1.77939	-1.75591	-1.7323	-1.72894	-1.73437	-1.73196	-1.73281	-1.73176
	0.0344554	0.0189983	0.000387844		-1.46274	-1.72128	0.00885995		0.00125083	-4.01774	0.0214771	-4.01825	0.000510966		-1.46274	-1.7799	-1.75659	-1.73335	-1.73021	-1.73532	-1.73298	-1.73376	-1.73272
	0.0345856	0.0183201	0.000389444		-1.4611	-1.73707	0.00922586		0.00126006	-4.00947	0.0212837	-4.02189	0.0124199		-1.4611	-1.78041	-1.75727	-1.7344	-1.73149	-1.73628	-1.734	-1.73471	-1.73369
	0.0347158	0.0190083	0.000386928		-1.45947	-1.72106	0.00883437		0.00126932	-4.01715	0.0214431	-4.02554	0.00839818		-1.45947	-1.78093	-1.75795	-1.73545	-1.73276	-1.73724	-1.73503	-1.73566	-1.73466
	0.0348461	0.0183114	0.000384879		-1.45785	-1.73728	0.00912203		0.00127862	-4.03064	0.0216009	-4.02921	-0.00143007		-1.45785	-1.78144	-1.75863	-1.7365	-1.73404	-1.73819	-1.73605	-1.73661	-1.73563
	0.0349763	0.0188683	0.000388166		-1.45623	-1.72427	0.0089284		0.00128795	-4.02111	0.0217626	-4.03289	0.0117795		-1.45623	-1.78196	-1.75932	-1.73756	-1.73532	-1.73916	-1.73708	-1.73757	-1.73661
	0.0351066	0.0182277	0.000385472		-1.45461	-1.73927	0.00917804		0.00129731	-4.05337	0.0227	-4.03659	-0.0167792		-1.45461	-1.78248	-1.76001	-1.73862	-1.73661	-1.74012	-1.73811	-1.73853	-1.73758
	0.0352368	0.0184642	0.000387421		-1.453	-1.73367	0.00910629		0.00130671	-4.05016	0.022733	-4.04029	-0.0098628		-1.453	-1.783	-1.7607	-1.73968	-1.73789	-1.74109	-1.73914	-1.73949	-1.73856
	0.035367	0.0179936	0.000386452		-1.4514	-1.74488	0.00932108		0.00131615	-4.02489	0.0222736	-4.04402	0.0191242		-1.4514	-1.78353	-1.76139	-1.74074	-1.73918	-1.74206	-1.74018	-1.74046	-1.73955
	0.0354973	0.018143	0.000386151		-1.4498	-1.74129	0.00923714		0.00132561	-4.03146	0.0224003	-4.04775	0.0162864		-1.4498	-1.78405	-1.76209	-1.7418	-1.74047	-1.74303	-1.74122	-1.74142	-1.74053
	0.0356275	0.0180043	0.000386068		-1.44821	-1.74462	0.00930631		0.00133511	-4.01118	0.0220556	-4.0515	0.0403187		-1.44821	-1.78458	-1.76279	-1.74287	-1.74176	-1.744	-1.74226	-1.74239	-1.74152
	0.0357578	0.0177629	0.000383696		-1.44663	-1.75049	0.00937481		0.00134465	-4.03764	0.0228131	-4.05526	0.0176221		-1.44663	-1.78511	-1.76349	-1.74393	-1.74306	-1.74498	-1.7433	-1.74336	-1.74251
	0.035888	0.017933	0.000390269		-1.44505	-1.74635	0.00944497		0.00135422	-4.02242	0.0224946	-4.05903	0.036615		-1.44505	-1.78564	-1.76419	-1.745	-1.74435	-1.74596	-1.74434	-1.74434	-1.7435
	0.0360182	0.0173638	0.00039416		-1.44348	-1.76035	0.00985182		0.00136382	-4.0841	0.0239016	-4.06282	-0.0212796		-1.44348	-1.78617	-1.76489	-1.74608	-1.74565	-1.74694	-1.74539	-1.74531	-1.74449
	0.0361485	0.0174196	0.000396001		-1.44191	-1.75896	0.00986612		0.00137346	-4.069	0.0236659	-4.06662	-0.00237396		-1.44191	-1.78671	-1.7656	-1.74715	-1.74695	-1.74792	-1.74644	-1.74629	-1.74549
	0.0362787	0.0178654	0.000397927		-1.44035	-1.74799	0.00966675		0.00138313	-4.05347	0.0232459	-4.07044	0.0169708		-1.44035	-1.78725	-1.76631	-1.74823	-1.74825	-1.7489	-1.74749	-1.74728	-1.74649
	0.036409	0.0177483	0.000397569		-1.43879	-1.75084	0.00972175		0.00139283	-4.0426	0.0230796	-4.07427	0.0316675		-1.43879	-1.78778	-1.76702	-1.7493	-1.74955	-1.74989	-1.74855	-1.74826	-1.74749
	0.0365392	0.018112	0.000399471		-1.43724	-1.74203	0.00957211		0.00140257	-4.09025	0.0242275	-4.07811	-0.0121433		-1.43724	-1.78833	-1.76773	-1.75038	-1.75086	-1.75088	-1.7496	-1.74925	-1.74849
	0.0366694	0.0176391	0.000402403		-1.4357	-1.75352	0.00990089		0.00141234	-4.03408	0.0230742	-4.08196	0.0478788		-1.4357	-1.78887	-1.76844	-1.75147	-1.75216	-1.75187	-1.75066	-1.75023	-1.7495
	0.0367997	0.0179096	0.00040287		-1.43416	-1.74691	0.00976267								-1.43416	-1.78941	-1.76916	-1.75255	-1.75347	-1.75287	-1.75172	-1.75122	-1.75051
	0.0369299	0.0168383	0.000402462		-1.43262	-1.7737	0.0103733								-1.43262	-1.78996	-1.76988	-1.75364	-1.75478	-1.75386	-1.75278	-1.75222	-1.75152
	0.0370602	0.0170945	0.000404558		-1.43109	-1.76714	0.010271								-1.43109	-1.79051	-1.7706	-1.75472	-1.75609	-1.75486	-1.75385	-1.75321	-1.75253
	0.0371904	0.0173621	0.000403597		-1.42957	-1.7604	0.0100887								-1.42957	-1.79106	-1.77132	-1.75581	-1.75741	-1.75586	-1.75491	-1.75421	-1.75355
	0.0373206	0.0175518	0.000405089		-1.42805	-1.75568	0.0100166								-1.42805	-1.79161	-1.77204	-1.7569	-1.75872	-1.75687	-1.75598	-1.75521	-1.75457
	0.0374509	0.016735	0.000405448		-1.42654	-1.77637	0.0105147								-1.42654	-1.79216	-1.77277	-1.758	-1.76004	-1.75787	-1.75705	-1.75621	-1.75559
	0.0375811	0.0177019	0.000408456		-1.42503	-1.75198	0.0100142								-1.42503	-1.79272	-1.7735	-1.75909	-1.76136	-1.75888	-1.75813	-1.75722	-1.75661
	0.0377114	0.0168513	0.000407292		-1.42353	-1.77337	0.0104897								-1.42353	-1.79327	-1.77423	-1.76019	-1.76268	-1.75989	-1.7592	-1.75822	-1.75763
	0.0378416	0.0170977	0.00040876		-1.42203	-1.76706	0.0103758								-1.42203	-1.79383	-1.77496	-1.76129	-1.764	-1.7609	-1.76028	-1.75923	-1.75866
	0.0379719	0.0163142	0.000409252		-1.42054	-1.78743	0.0108871								-1.42054	-1.79439	-1.77569	-1.76239	-1.76532	-1.76192	-1.76136	-1.76024	-1.75969
	0.0381021	0.0167834	0.000410143		-1.41905	-1.77512	0.0106058								-1.41905	-1.79495	-1.77643	-1.76349	-1.76665	-1.76293	-1.76244	-1.76126	-1.76072
	0.0382323	0.0172298	0.000408768		-1.41757	-1.76372	0.0102965								-1.41757	-1.79552	-1.77717	-1.7646	-1.76797	-1.76395	-1.76352	-1.76227	-1.76175
	0.0383626	0.0170982	0.000411426		-1.41609	-1.76705	0.0104431								-1.41609	-1.79608	-1.77791	-1.7657	-1.7693	-1.76497	-1.76461	-1.76329	-1.76279
	0.0384928	0.0168053	0.000412236		-1.41462	-1.77455	0.0106461								-1.41462	-1.79665	-1.77865	-1.76681	-1.77063	-1.76599	-1.76569	-1.76431	-1.76383
	0.0386231	0.0166062	0.000412614		-1.41315	-1.77973	0.0107836								-1.41315	-1.79722	-1.77939	-1.76792	-1.77196	-1.76702	-1.76678	-1.76533	-1.76487
	0.0387533	0.0166755	0.000414064		-1.41169	-1.77792	0.0107765								-1.41169	-1.79779	-1.78014	-1.76903	-1.7733	-1.76804	-1.76788	-1.76635	-1.76591
	0.0388835	0.0165456	0.000413561		-1.41023	-1.78132	0.0108479								-1.41023	-1.79836	-1.78089	-1.77015	-1.77463	-1.76907	-1.76897	-1.76738	-1.76695
	0.0390138	0.0173465	0.000411656		-1.40878	-1.76079	0.0102994								-1.40878	-1.79894	-1.78164	-1.77126	-1.77597	-1.7701	-1.77006	-1.76841	-1.768
	0.039144	0.0160651	0.000415084		-1.40733	-1.79412	0.0112135								-1.40733	-1.79952	-1.78239	-1.77238	-1.7773	-1.77113	-1.77116	-1.76944	-1.76905
	0.0392743	0.0164868	0.000414381		-1.40589	-1.78286	0.0109082								-1.40589	-1.80009	-1.78314	-1.77349	-1.77864	-1.77217	-1.77226	-1.77047	-1.7701
	0.0394045	0.0160275	0.000414318		-1.40445	-1.79513	0.0112191								-1.40445	-1.80067	-1.7839	-1.77461	-1.77998	-1.77321	-1.77336	-1.77151	-1.77115
	0.0395347	0.0164535	0.000417335		-1.40302	-1.78374	0.0110082								-1.40302	-1.80125	-1.78465	-1.77574	-1.78132	-1.77424	-1.77446	-1.77254	-1.77221
	0.039665	0.0162142	0.000414731		-1.40159	-1.7901	0.0111009								-1.40159	-1.80184	-1.78541	-1.77686	-1.78266	-1.77528	-1.77557	-1.77358	-1.77326
	0.0397952	0.0159354	0.000415777		-1.40017	-1.79764	0.0113237								-1.40017	-1.80242	-1.78617	-1.77798	-1.78401	-1.77633	-1.77668	-1.77462	-1.77432
	0.0399255	0.0162571	0.000415571		-1.39875	-1.78896	0.0110941								-1.39875	-1.80301	-1.78694	-1.77911	-1.78535	-1.77737	-1.77779	-1.77566	-1.77538
	0.0400557	0.0162721	0.000418432		-1.39734	-1.78856	0.0111601								-1.39734	-1.8036	-1.7877	-1.78024	-1.7867	-1.77842	-1.7789	-1.77671	-1.77644
	0.0401859	0.0161391	0.000416333		-1.39593	-1.79212	0.0111957								-1.39593	-1.80419	-1.78847	-1.78137	-1.78805	-1.77947	-1.78001	-1.77776	-1.77751
	0.0403162	0.0152752	0.000419823		-1.39452	-1.81601	0.011928								-1.39452	-1.80478	-1.78924	-1.7825	-1.7894	-1.78052	-1.78112	-1.7788	-1.77858
	0.0404464	0.0156276	0.000418658		-1.39312	-1.80611	0.0116267								-1.39312	-1.80537	-1.79001	-1.78363	-1.79075	-1.78157	-1.78224	-1.77985	-1.77965
	0.0405767	0.0158311	0.000417575		-1.39172	-1.80049	0.0114475								-1.39172	-1.80597	-1.79078	-1.78477	-1.7921	-1.78262	-1.78336	-1.78091	-1.78072
	0.0407069	0.0159119	0.000416742		-1.39033	-1.79828	0.0113667								-1.39033	-1.80656	-1.79155	-1.7859	-1.79345	-1.78368	-1.78448	-1.78196	-1.78179
	0.0408372	0.0153065	0.000414554		-1.38894	-1.81512	0.0117542								-1.38894	-1.80716	-1.79233	-1.78704	-1.79481	-1.78474	-1.7856	-1.78302	-1.78286
	0.0409674	0.0156222	0.000410749		-1.38756	-1.80626	0.011411								-1.38756	-1.80776	-1.7931	-1.78818	-1.79616	-1.7858	-1.78672	-1.78408	-1.78394
	0.0410976	0.0151631	0.000406608		-1.38618	-1.81921	0.011638								-1.38618	-1.80836	-1.79388	-1.78932	-1.79752	-1.78686	-1.78785	-1.78514	-1.78502
	0.0412279	0.0153445	0.000404746		-1.38481	-1.81405	0.0114478								-1.38481	-1.80897	-1.79466	-1.79046	-1.79888	-1.78792	-1.78897	-1.7862	-1.7861
	0.0413581	0.0156715	0.000404356		-1.38344	-1.80489	0.0111981								-1.38344	-1.80957	-1.79545	-1.79161	-1.80023	-1.78899	-1.7901	-1.78726	-1.78718
	0.0414884	0.0161325	0.000403513		-1.38207	-1.7923	0.0108554								-1.38207	-1.81018	-1.79623	-1.79275	-1.80159	-1.79005	-1.79123	-1.78833	-1.78827
	0.0416186	0.0150195	0.000399888		-1.38071	-1.82334	0.0115551								-1.38071	-1.81079	-1.79702	-1.7939	-1.80296	-1.79112	-1.79236	-1.7894	-1.78935
	0.0417488	0.0152244	0.000400848		-1.37936	-1.81746	0.0114269								-1.37936	-1.8114	-1.79781	-1.79505	-1.80432	-1.79219	-1.7935	-1.79047	-1.79044
	0.0418791	0.0155215	0.000401043		-1.378	-1.80907	0.0112137								-1.378	-1.81201	-1.7986	-1.7962	-1.80568	-1.79327	-1.79463	-1.79154	-1.79153
	0.0420093	0.0155634	0.000399727		-1.37665	-1.8079	0.0111468								-1.37665	-1.81262	-1.79939	-1.79735	-1.80705	-1.79434	-1.79577	-1.79261	-1.79262
	0.0421396	0.0156539	0.000396728		-1.37531	-1.80538	0.0109992								-1.37531	-1.81324	-1.80018	-1.7985	-1.80841	-1.79542	-1.79691	-1.79369	-1.79372
	0.0422698	0.0152036	0.000394458		-1.37397	-1.81805	0.0112602								-1.37397	-1.81385	-1.80098	-1.79966	-1.80978	-1.7965	-1.79805	-1.79477	-1.79481
	0.0424	0.0150036	0.000395593		-1.37263	-1.82381	0.0114431								-1.37263	-1.81447	-1.80177	-1.80081	-1.81115	-1.79758	-1.79919	-1.79585	-1.79591
	0.0425303	0.0157515	0.000394952		-1.3713	-1.80268	0.0108821								-1.3713	-1.81509	-1.80257	-1.80197	-1.81251	-1.79866	-1.80033	-1.79693	-1.79701
	0.0426605	0.0149918	0.000393794		-1.36997	-1.82414	0.0114								-1.36997	-1.81571	-1.80337	-1.80313	-1.81388	-1.79974	-1.80148	-1.79801	-1.79811
	0.0427908	0.0149586	0.000392556		-1.36865	-1.82511	0.0113894								-1.36865	-1.81633	-1.80417	-1.80429	-1.81526	-1.80083	-1.80263	-1.79909	-1.79922
	0.042921	0.0149545	0.000393304		-1.36733	-1.82523	0.0114142								-1.36733	-1.81696	-1.80498	-1.80545	-1.81663	-1.80191	-1.80378	-1.80018	-1.80032
	0.0430512	0.0148931	0.000389022		-1.36601	-1.82701	0.0113365								-1.36601	-1.81758	-1.80578	-1.80661	-1.818	-1.803	-1.80493	-1.80127	-1.80143
	0.0431815	0.0150596	0.000390582		-1.3647	-1.82219	0.0112561								-1.3647	-1.81821	-1.80659	-1.80778	-1.81937	-1.80409	-1.80608	-1.80236	-1.80254
	0.0433117	0.0153452	0.000390208		-1.36339	-1.81403	0.011036								-1.36339	-1.81884	-1.8074	-1.80894	-1.82075	-1.80518	-1.80723	-1.80345	-1.80365
	0.043442	0.0150161	0.000389834		-1.36209	-1.82344	0.0112671								-1.36209	-1.81947	-1.80821	-1.81011	-1.82212	-1.80628	-1.80839	-1.80455	-1.80476
	0.0435722	0.0147653	0.000388517		-1.36079	-1.83076	0.0114198								-1.36079	-1.8201	-1.80902	-1.81128	-1.8235	-1.80737	-1.80954	-1.80564	-1.80587
	0.0437024	0.0149008	0.000388449		-1.35949	-1.82679	0.011314								-1.35949	-1.82074	-1.80983	-1.81245	-1.82488	-1.80847	-1.8107	-1.80674	-1.80699
	0.0438327	0.0143645	0.000387592		-1.3582	-1.84271	0.0117105								-1.3582	-1.82137	-1.81065	-1.81362	-1.82626	-1.80957	-1.81186	-1.80784	-1.80811
	0.0439629	0.0148287	0.000386472		-1.35691	-1.8289	0.0113111								-1.35691	-1.82201	-1.81147	-1.81479	-1.82764	-1.81067	-1.81302	-1.80894	-1.80923
	0.0440932	0.0144732	0.000385754		-1.35563	-1.83943	0.0115674								-1.35563	-1.82265	-1.81229	-1.81596	-1.82902	-1.81177	-1.81418	-1.81004	-1.81035
	0.0442234	0.0142991	0.000386516		-1.35435	-1.84469	0.0117314								-1.35435	-1.82329	-1.81311	-1.81714	-1.8304	-1.81288	-1.81535	-1.81115	-1.81147
	0.0443537	0.0143325	0.000384756		-1.35307	-1.84368	0.0116508								-1.35307	-1.82393	-1.81393	-1.81831	-1.83178	-1.81398	-1.81651	-1.81225	-1.81259
	0.0444839	0.0142502	0.000382012		-1.3518	-1.84618	0.0116344								-1.3518	-1.82457	-1.81475	-1.81949	-1.83316	-1.81509	-1.81768	-1.81336	-1.81372
	0.0446141	0.0142705	0.000384512		-1.35053	-1.84556	0.0116939								-1.35053	-1.82521	-1.81558	-1.82067	-1.83454	-1.8162	-1.81885	-1.81447	-1.81485
	0.0447444	0.0143954	0.00038334		-1.34926	-1.84178	0.0115572								-1.34926	-1.82586	-1.81641	-1.82185	-1.83593	-1.81731	-1.82002	-1.81558	-1.81598
	0.0448746	0.0138225	0.00038106		-1.348	-1.85941	0.0119646								-1.348	-1.82651	-1.81723	-1.82303	-1.83731	-1.81842	-1.82119	-1.81669	-1.81711
	0.0450048	0.0145136	0.000383373		-1.34674	-1.83823	0.011464								-1.34674	-1.82716	-1.81807	-1.82421	-1.8387	-1.81953	-1.82236	-1.81781	-1.81824
	0.0451351	0.0145657	0.000382089		-1.34549	-1.83667	0.0113848								-1.34549	-1.82781	-1.8189	-1.8254	-1.84008	-1.82065	-1.82354	-1.81892	-1.81938
	0.0452653	0.0142492	0.000381324		-1.34423	-1.84621	0.0116143								-1.34423	-1.82846	-1.81973	-1.82658	-1.84147	-1.82177	-1.82472	-1.82004	-1.82051
	0.0453956	0.0141768	0.000381588		-1.34299	-1.84842	0.0116817								-1.34299	-1.82911	-1.82057	-1.82777	-1.84286	-1.82288	-1.82589	-1.82116	-1.82165
	0.0455258	0.0142152	0.000378188		-1.34174	-1.84725	0.0115463								-1.34174	-1.82977	-1.8214	-1.82895	-1.84425	-1.824	-1.82707	-1.82228	-1.82279
	0.0456561	0.0141757	0.000380864		-1.3405	-1.84845	0.0116604								-1.3405	-1.83043	-1.82224	-1.83014	-1.84564	-1.82513	-1.82825	-1.8234	-1.82393
	0.0457863	0.0131605	0.00038009		-1.33926	-1.88073	0.0125344								-1.33926	-1.83108	-1.82308	-1.83133	-1.84703	-1.82625	-1.82943	-1.82453	-1.82507
	0.0459165	0.0136784	0.000377261		-1.33803	-1.86397	0.0119701								-1.33803	-1.83174	-1.82392	-1.83252	-1.84842	-1.82737	-1.83062	-1.82565	-1.82622
	0.0460468	0.0136923	0.000379393		-1.3368	-1.86352	0.0120255								-1.3368	-1.8324	-1.82477	-1.83371	-1.84981	-1.8285	-1.8318	-1.82678	-1.82736
	0.046177	0.014229	0.000378099		-1.33557	-1.84683	0.0115325								-1.33557	-1.83307	-1.82561	-1.83491	-1.8512	-1.82963	-1.83299	-1.82791	-1.82851
	0.0463073	0.0138774	0.00037633		-1.33435	-1.85769	0.0117693								-1.33435	-1.83373	-1.82646	-1.8361	-1.85259	-1.83076	-1.83417	-1.82904	-1.82966
	0.0464375	0.0141419	0.000375358		-1.33313	-1.84949	0.0115194								-1.33313	-1.8344	-1.82731	-1.83729	-1.85398	-1.83189	-1.83536	-1.83017	-1.83081
	0.0465677	0.0137654	0.000375912		-1.33191	-1.86121	0.0118519								-1.33191	-1.83506	-1.82816	-1.83849	-1.85538	-1.83302	-1.83655	-1.8313	-1.83196
	0.046698	0.0137842	0.000374969		-1.3307	-1.86062	0.011806								-1.3307	-1.83573	-1.82901	-1.83969	-1.85677	-1.83415	-1.83774	-1.83244	-1.83312
	0.0468282	0.013368	0.000376207		-1.32949	-1.87393	0.0122138								-1.32949	-1.8364	-1.82986	-1.84089	-1.85816	-1.83529	-1.83893	-1.83358	-1.83427
	0.0469585	0.0133937	0.000373156		-1.32829	-1.8731	0.0120915								-1.32829	-1.83708	-1.83072	-1.84209	-1.85956	-1.83642	-1.84013	-1.83471	-1.83543
	0.0470887	0.0138327	0.000372255		-1.32708	-1.85909	0.0116795								-1.32708	-1.83775	-1.83157	-1.84329	-1.86096	-1.83756	-1.84132	-1.83585	-1.83659
	0.0472189	0.0138049	0.000380325		-1.32588	-1.85997	0.0119567								-1.32588	-1.83842	-1.83243	-1.84449	-1.86235	-1.8387	-1.84252	-1.83699	-1.83775
	0.0473492	0.0138315	0.000381588		-1.32469	-1.85913	0.0119733								-1.32469	-1.8391	-1.83329	-1.84569	-1.86375	-1.83984	-1.84372	-1.83814	-1.83891
	0.0474794	0.0132019	0.000382564		-1.32349	-1.87936	0.0125764								-1.32349	-1.83978	-1.83415	-1.8469	-1.86514	-1.84098	-1.84491	-1.83928	-1.84007
	0.0476097	0.0134368	0.000386747		-1.3223	-1.8717	0.0124917								-1.3223	-1.84046	-1.83501	-1.8481	-1.86654	-1.84213	-1.84611	-1.84043	-1.84124
	0.0477399	0.0135268	0.00038723		-1.32112	-1.8688	0.012424								-1.32112	-1.84114	-1.83588	-1.84931	-1.86794	-1.84327	-1.84731	-1.84157	-1.8424
	0.0478702	0.0133653	0.00038786		-1.31994	-1.87402	0.0125947								-1.31994	-1.84182	-1.83674	-1.85051	-1.86934	-1.84442	-1.84852	-1.84272	-1.84357
	0.0480004	0.0134112	0.000389587		-1.31876	-1.87253	0.0126074								-1.31876	-1.8425	-1.83761	-1.85172	-1.87074	-1.84556	-1.84972	-1.84387	-1.84474
	0.0481306	0.0131168	0.000388379		-1.31758	-1.88217	0.0128504								-1.31758	-1.84319	-1.83848	-1.85293	-1.87214	-1.84671	-1.85092	-1.84502	-1.84591
	0.0482609	0.0127266	0.00038926		-1.3164	-1.89529	0.0132745								-1.3164	-1.84388	-1.83935	-1.85414	-1.87354	-1.84786	-1.85213	-1.84618	-1.84708
	0.0483911	0.0134145	0.000390711		-1.31523	-1.87243	0.0126407								-1.31523	-1.84456	-1.84022	-1.85535	-1.87494	-1.84902	-1.85334	-1.84733	-1.84825
	0.0485213	0.0128687	0.000391238		-1.31407	-1.89046	0.0131946								-1.31407	-1.84525	-1.84109	-1.85656	-1.87634	-1.85017	-1.85455	-1.84849	-1.84943
	0.0486516	0.0132375	0.00039399		-1.3129	-1.87819	0.0129172								-1.3129	-1.84595	-1.84197	-1.85778	-1.87774	-1.85132	-1.85575	-1.84964	-1.8506
	0.0487818	0.0134019	0.000391729		-1.31174	-1.87283	0.0126855								-1.31174	-1.84664	-1.84285	-1.85899	-1.87914	-1.85248	-1.85697	-1.8508	-1.85178
	0.0489121	0.0138307	0.000391961		-1.31058	-1.85916	0.0122995								-1.31058	-1.84733	-1.84372	-1.8602	-1.88054	-1.85364	-1.85818	-1.85196	-1.85296
	0.0490423	0.013178	0.000394417		-1.30943	-1.88015	0.0129896								-1.30943	-1.84803	-1.8446	-1.86142	-1.88194	-1.85479	-1.85939	-1.85312	-1.85414
	0.0491726	0.0129288	0.000394442		-1.30828	-1.88844	0.0132408								-1.30828	-1.84872	-1.84548	-1.86264	-1.88334	-1.85595	-1.8606	-1.85429	-1.85532
	0.0493028	0.0129746	0.000395845		-1.30713	-1.88691	0.013241								-1.30713	-1.84942	-1.84637	-1.86385	-1.88474	-1.85712	-1.86182	-1.85545	-1.8565
	0.049433	0.0130883	0.000395438		-1.30598	-1.88312	0.0131125								-1.30598	-1.85012	-1.84725	-1.86507	-1.88615	-1.85828	-1.86303	-1.85662	-1.85769
	0.0495633	0.0123635	0.000394419		-1.30484	-1.90786	0.0138454								-1.30484	-1.85082	-1.84814	-1.86629	-1.88755	-1.85944	-1.86425	-1.85778	-1.85887
	0.0496935	0.0129003	0.000397502		-1.3037	-1.8894	0.013373								-1.3037	-1.85153	-1.84902	-1.86751	-1.88895	-1.86061	-1.86547	-1.85895	-1.86006
	0.0498238	0.0126818	0.000396181		-1.30256	-1.89682	0.0135582								-1.30256	-1.85223	-1.84991	-1.86873	-1.89035	-1.86177	-1.86669	-1.86012	-1.86125
	0.049954	0.0122544	0.000395433		-1.30143	-1.91171	0.0140046								-1.30143	-1.85294	-1.8508	-1.86996	-1.89176	-1.86294	-1.86791	-1.86129	-1.86244
	0.0500842	0.0124152	0.000399164		-1.3003	-1.90605	0.0139536								-1.3003	-1.85364	-1.85169	-1.87118	-1.89316	-1.86411	-1.86913	-1.86247	-1.86363
	0.0502145	0.0123455	0.000397983		-1.29917	-1.90849	0.013991								-1.29917	-1.85435	-1.85259	-1.8724	-1.89457	-1.86528	-1.87035	-1.86364	-1.86482
	0.0503447	0.01243	0.00040017		-1.29805	-1.90553	0.0139722								-1.29805	-1.85506	-1.85348	-1.87363	-1.89597	-1.86645	-1.87158	-1.86481	-1.86601
	0.050475	0.0124956	0.000396789		-1.29692	-1.90324	0.0137814								-1.29692	-1.85577	-1.85438	-1.87485	-1.89737	-1.86762	-1.8728	-1.86599	-1.86721
	0.0506052	0.0126671	0.000396908		-1.2958	-1.89732	0.0135988								-1.2958	-1.85649	-1.85527	-1.87608	-1.89878	-1.86879	-1.87403	-1.86717	-1.8684
	0.0507354	0.0124166	0.00039799		-1.29469	-1.906	0.013911								-1.29469	-1.8572	-1.85617	-1.87731	-1.90018	-1.86997	-1.87525	-1.86835	-1.8696
	0.0508657	0.0118194	0.000400031		-1.29358	-1.9274	0.0146888								-1.29358	-1.85792	-1.85707	-1.87853	-1.90159	-1.87114	-1.87648	-1.86953	-1.8708
	0.0509959	0.0124469	0.00039996		-1.29246	-1.90494	0.0139458								-1.29246	-1.85863	-1.85797	-1.87976	-1.90299	-1.87232	-1.87771	-1.87071	-1.872
	0.0511262	0.0119687	0.000400291		-1.29136	-1.92195	0.0145151								-1.29136	-1.85935	-1.85888	-1.88099	-1.9044	-1.8735	-1.87894	-1.87189	-1.8732
	0.0512564	0.012278	0.000399466		-1.29025	-1.91087	0.0141202								-1.29025	-1.86007	-1.85978	-1.88222	-1.9058	-1.87468	-1.88017	-1.87307	-1.8744
	0.0513866	0.0121263	0.000400707		-1.28915	-1.91627	0.0143413								-1.28915	-1.8608	-1.86069	-1.88345	-1.9072	-1.87586	-1.8814	-1.87426	-1.8756
	0.0515169	0.0117	0.000401254		-1.28805	-1.93181	0.0148841								-1.28805	-1.86152	-1.8616	-1.88469	-1.90861	-1.87704	-1.88263	-1.87544	-1.87681
	0.0516471	0.0125364	0.000402813		-1.28695	-1.90183	0.013945								-1.28695	-1.86224	-1.8625	-1.88592	-1.91001	-1.87822	-1.88386	-1.87663	-1.87801
	0.0517774	0.0118432	0.000402825		-1.28586	-1.92653	0.0147617								-1.28586	-1.86297	-1.86341	-1.88715	-1.91142	-1.87941	-1.8851	-1.87782	-1.87922
	0.0519076	0.0122487	0.000401548		-1.28477	-1.91191	0.0142278								-1.28477	-1.8637	-1.86433	-1.88839	-1.91282	-1.88059	-1.88633	-1.87901	-1.88043
	0.0520378	0.0117805	0.000401049		-1.28368	-1.92884	0.0147748								-1.28368	-1.86443	-1.86524	-1.88962	-1.91423	-1.88178	-1.88757	-1.8802	-1.88164
	0.0521681	0.0119402	0.000402389		-1.2826	-1.92299	0.0146259								-1.2826	-1.86516	-1.86615	-1.89086	-1.91563	-1.88297	-1.88881	-1.88139	-1.88285
	0.0522983	0.0124222	0.00040061		-1.28151	-1.9058	0.0139963								-1.28151	-1.86589	-1.86707	-1.89209	-1.91704	-1.88415	-1.89004	-1.88259	-1.88406
	0.0524286	0.0120467	0.000404405		-1.28043	-1.91913	0.0145693								-1.28043	-1.86662	-1.86799	-1.89333	-1.91844	-1.88534	-1.89128	-1.88378	-1.88527
	0.0525588	0.0119371	0.000402492		-1.27935	-1.9231	0.0146335								-1.27935	-1.86736	-1.86891	-1.89457	-1.91985	-1.88653	-1.89252	-1.88498	-1.88648
	0.0526891	0.0113361	0.000403567		-1.27828	-1.94554	0.0154505								-1.27828	-1.86809	-1.86983	-1.89581	-1.92125	-1.88772	-1.89376	-1.88617	-1.8877
	0.0528193	0.0120597	0.000404329		-1.27721	-1.91866	0.0145508								-1.27721	-1.86883	-1.87075	-1.89705	-1.92266	-1.88892	-1.895	-1.88737	-1.88891
	0.0529495	0.0117419	0.000401675		-1.27614	-1.93026	0.0148465								-1.27614	-1.86957	-1.87167	-1.89829	-1.92406	-1.89011	-1.89624	-1.88857	-1.89013
	0.0530798	0.0116528	0.000401966		-1.27507	-1.93357	0.014971								-1.27507	-1.87031	-1.8726	-1.89953	-1.92547	-1.8913	-1.89749	-1.88977	-1.89135
	0.05321	0.0115624	0.00040468		-1.27401	-1.93695	0.0151899								-1.27401	-1.87105	-1.87352	-1.90077	-1.92687	-1.8925	-1.89873	-1.89097	-1.89257
	0.0533403	0.0115887	0.000404674		-1.27294	-1.93596	0.0151551								-1.27294	-1.87179	-1.87445	-1.90201	-1.92828	-1.8937	-1.89997	-1.89217	-1.89379
	0.0534705	0.011722	0.000406075		-1.27189	-1.931	0.0150347								-1.27189	-1.87254	-1.87538	-1.90325	-1.92968	-1.89489	-1.90122	-1.89337	-1.89501
	0.0536007	0.0114175	0.000405302		-1.27083	-1.94243	0.0154063								-1.27083	-1.87328	-1.87631	-1.9045	-1.93108	-1.89609	-1.90246	-1.89458	-1.89623
	0.053731	0.01177	0.000403151		-1.26978	-1.92922	0.0148656								-1.26978	-1.87403	-1.87724	-1.90574	-1.93249	-1.89729	-1.90371	-1.89578	-1.89746
	0.0538612	0.0108014	0.000404878		-1.26872	-1.96652	0.016268								-1.26872	-1.87478	-1.87817	-1.90698	-1.93389	-1.89849	-1.90496	-1.89699	-1.89868
	0.0539915	0.010704	0.00040242		-1.26767	-1.97045	0.0163163								-1.26767	-1.87553	-1.87911	-1.90823	-1.93529	-1.89969	-1.90621	-1.8982	-1.89991
	0.0541217	0.0113641	0.000404548		-1.26663	-1.94446	0.0154498								-1.26663	-1.87628	-1.88004	-1.90947	-1.9367	-1.9009	-1.90746	-1.89941	-1.90113
	0.0542519	0.0114346	0.000405935		-1.26558	-1.94178	0.0154072								-1.26558	-1.87704	-1.88098	-1.91072	-1.9381	-1.9021	-1.9087	-1.90062	-1.90236
	0.0543822	0.0115859	0.000406602		-1.26454	-1.93607	0.015231								-1.26454	-1.87779	-1.88192	-1.91197	-1.9395	-1.9033	-1.90995	-1.90183	-1.90359
	0.0545124	0.011638	0.000404652		-1.2635	-1.93412	0.0150901								-1.2635	-1.87855	-1.88286	-1.91321	-1.94091	-1.90451	-1.91121	-1.90304	-1.90482
	0.0546427	0.0112471	0.000406903		-1.26247	-1.94896	0.0157014								-1.26247	-1.8793	-1.8838	-1.91446	-1.94231	-1.90571	-1.91246	-1.90425	-1.90605
	0.0547729	0.0114149	0.000403386		-1.26143	-1.94253	0.015337								-1.26143	-1.88006	-1.88474	-1.91571	-1.94371	-1.90692	-1.91371	-1.90546	-1.90728
	0.0549031	0.0113873	0.00040738		-1.2604	-1.94358	0.0155263								-1.2604	-1.88082	-1.88568	-1.91696	-1.94511	-1.90813	-1.91496	-1.90668	-1.90851
	0.0550334	0.0112164	0.000406252		-1.25937	-1.95014	0.0157192								-1.25937	-1.88158	-1.88663	-1.91821	-1.94651	-1.90934	-1.91622	-1.90789	-1.90974
	0.0551636	0.010964	0.000407518		-1.25835	-1.96003	0.0161313								-1.25835	-1.88235	-1.88757	-1.91946	-1.94791	-1.91055	-1.91747	-1.90911	-1.91098
	0.0552939	0.0108589	0.000406017		-1.25732	-1.96422	0.0162274								-1.25732	-1.88311	-1.88852	-1.92071	-1.94931	-1.91176	-1.91872	-1.91033	-1.91221
	0.0554241	0.0109337	0.000407029		-1.2563	-1.96123	0.0161565								-1.2563	-1.88388	-1.88947	-1.92196	-1.95072	-1.91297	-1.91998	-1.91155	-1.91345
	0.0555544	0.0109968	0.000405702		-1.25528	-1.95874	0.0160115								-1.25528	-1.88464	-1.89042	-1.92321	-1.95212	-1.91418	-1.92124	-1.91277	-1.91469
	0.0556846	0.011233	0.000407973		-1.25426	-1.94951	0.0157625								-1.25426	-1.88541	-1.89137	-1.92446	-1.95352	-1.91539	-1.92249	-1.91399	-1.91592
	0.0558148	0.0106107	0.000405052		-1.25325	-1.97426	0.0165675								-1.25325	-1.88618	-1.89232	-1.92571	-1.95492	-1.91661	-1.92375	-1.91521	-1.91716
	0.0559451	0.0106493	0.000408078		-1.25224	-1.97268	0.0166307								-1.25224	-1.88695	-1.89328	-1.92697	-1.95631	-1.91782	-1.92501	-1.91643	-1.9184
	0.0560753	0.0105061	0.000406146		-1.25123	-1.97856	0.0167775								-1.25123	-1.88773	-1.89423	-1.92822	-1.95771	-1.91904	-1.92627	-1.91765	-1.91964
	0.0562055	0.010983	0.000407296		-1.25022	-1.95928	0.0160945								-1.25022	-1.8885	-1.89519	-1.92947	-1.95911	-1.92025	-1.92753	-1.91888	-1.92088
	0.0563358	0.0107159	0.000405414		-1.24922	-1.96997	0.0164194								-1.24922	-1.88928	-1.89615	-1.93073	-1.96051	-1.92147	-1.92879	-1.9201	-1.92213
	0.056466	0.0108801	0.000407322		-1.24821	-1.96337	0.0162478								-1.24821	-1.89005	-1.89711	-1.93198	-1.96191	-1.92269	-1.93005	-1.92133	-1.92337
	0.0565963	0.0105011	0.00040999		-1.24721	-1.97877	0.0169445								-1.24721	-1.89083	-1.89807	-1.93324	-1.9633	-1.92391	-1.93131	-1.92255	-1.92461
	0.0567265	0.0107404	0.000407974		-1.24621	-1.96898	0.0164855								-1.24621	-1.89161	-1.89903	-1.93449	-1.9647	-1.92513	-1.93257	-1.92378	-1.92586
	0.0568568	0.0105212	0.000408632		-1.24522	-1.97794	0.0168561								-1.24522	-1.89239	-1.89999	-1.93575	-1.9661	-1.92635	-1.93383	-1.92501	-1.9271
	0.056987	0.010989	0.000405888		-1.24422	-1.95904	0.0160301								-1.24422	-1.89318	-1.90096	-1.93701	-1.96749	-1.92757	-1.93509	-1.92624	-1.92835
	0.0571172	0.0113521	0.000407629		-1.24323	-1.94492	0.015584								-1.24323	-1.89396	-1.90192	-1.93826	-1.96889	-1.92879	-1.93636	-1.92747	-1.9296
	0.0572475	0.0104114	0.000406602		-1.24224	-1.98249	0.0169492								-1.24224	-1.89475	-1.90289	-1.93952	-1.97029	-1.93001	-1.93762	-1.9287	-1.93084
	0.0573777	0.010404	0.000407861		-1.24126	-1.9828	0.0170138								-1.24126	-1.89553	-1.90386	-1.94078	-1.97168	-1.93123	-1.93888	-1.92993	-1.93209
	0.057508	0.0106673	0.000408284		-1.24027	-1.97195	0.0166111								-1.24027	-1.89632	-1.90483	-1.94204	-1.97307	-1.93246	-1.94015	-1.93116	-1.93334
	0.0576382	0.010988	0.000407286		-1.23929	-1.95908	0.0160868								-1.23929	-1.89711	-1.9058	-1.94329	-1.97447	-1.93368	-1.94141	-1.93239	-1.93459
	0.0577684	0.0102627	0.000406652		-1.23831	-1.98874	0.0171969								-1.23831	-1.8979	-1.90677	-1.94455	-1.97586	-1.93491	-1.94268	-1.93363	-1.93584
	0.0578987	0.0103435	0.000408596		-1.23733	-1.98533	0.0171442								-1.23733	-1.89869	-1.90774	-1.94581	-1.97725	-1.93613	-1.94394	-1.93486	-1.9371
	0.0580289	0.00947693	0.000406023		-1.23636	-2.02333	0.018594								-1.23636	-1.89949	-1.90872	-1.94707	-1.97865	-1.93736	-1.94521	-1.9361	-1.93835
	0.0581592	0.0104455	0.000406773		-1.23538	-1.98107	0.016901								-1.23538	-1.90028	-1.90969	-1.94833	-1.98004	-1.93859	-1.94648	-1.93733	-1.9396
	0.0582894	0.0100506	0.000408966		-1.23441	-1.99781	0.0176598								-1.23441	-1.90108	-1.91067	-1.94959	-1.98143	-1.93981	-1.94774	-1.93857	-1.94085
	0.0584196	0.0103548	0.000405144		-1.23344	-1.98486	0.0169808								-1.23344	-1.90188	-1.91165	-1.95085	-1.98282	-1.94104	-1.94901	-1.93981	-1.94211
	0.0585499	0.0105959	0.000407575		-1.23247	-1.97486	0.0166939								-1.23247	-1.90267	-1.91263	-1.95211	-1.98421	-1.94227	-1.95028	-1.94105	-1.94336
	0.0586801	0.00967417	0.00040735		-1.23151	-2.01439	0.0182744								-1.23151	-1.90348	-1.91361	-1.95337	-1.9856	-1.9435	-1.95155	-1.94229	-1.94462
	0.0588104	0.0102416	0.000404646		-1.23055	-1.98963	0.0171474								-1.23055	-1.90428	-1.91459	-1.95463	-1.98699	-1.94473	-1.95282	-1.94353	-1.94588
	0.0589406	0.00961815	0.000408448		-1.22959	-2.01691	0.0184304								-1.22959	-1.90508	-1.91557	-1.95589	-1.98837	-1.94596	-1.95408	-1.94477	-1.94713
	0.0590709	0.00964976	0.000405118		-1.22863	-2.01548	0.0182203								-1.22863	-1.90589	-1.91655	-1.95716	-1.98976	-1.94719	-1.95535	-1.94601	-1.94839
	0.0592011	0.0103568	0.000407559		-1.22767	-1.98477	0.0170787								-1.22767	-1.90669	-1.91754	-1.95842	-1.99115	-1.94842	-1.95662	-1.94725	-1.94965
	0.0593313	0.00956288	0.000407531		-1.22672	-2.01941	0.0184953								-1.22672	-1.9075	-1.91853	-1.95968	-1.99253	-1.94966	-1.95789	-1.94849	-1.95091
	0.0594616	0.0099941	0.00040252		-1.22576	-2.00026	0.0174797								-1.22576	-1.90831	-1.91951	-1.96094	-1.99392	-1.95089	-1.95916	-1.94973	-1.95217
	0.0595918	0.00989673	0.000402632		-1.22481	-2.00451	0.0176566								-1.22481	-1.90912	-1.9205	-1.96221	-1.9953	-1.95212	-1.96043	-1.95098	-1.95343
	0.059722	0.00991829	0.000404862		-1.22387	-2.00356	0.0177158								-1.22387	-1.90993	-1.92149	-1.96347	-1.99669	-1.95336	-1.96171	-1.95222	-1.95469
	0.0598523	0.00942805	0.000401767		-1.22292	-2.02558	0.0184945								-1.22292	-1.91074	-1.92248	-1.96473	-1.99807	-1.95459	-1.96298	-1.95347	-1.95595
	0.0599825	0.00995185	0.000403054		-1.22198	-2.0021	0.0175772								-1.22198	-1.91156	-1.92347	-1.966	-1.99945	-1.95583	-1.96425	-1.95471	-1.95721
	0.0601128	0.00988782	0.00040227		-1.22103	-2.0049	0.0176566								-1.22103	-1.91237	-1.92447	-1.96726	-2.00084	-1.95706	-1.96552	-1.95596	-1.95848
	0.060243	0.00929154	0.000398778		-1.22009	-2.03191	0.0186266								-1.22009	-1.91319	-1.92546	-1.96852	-2.00222	-1.9583	-1.96679	-1.95721	-1.95974
	0.0603733	0.00948289	0.000401023		-1.21916	-2.02306	0.0183535								-1.21916	-1.91401	-1.92646	-1.96979	-2.0036	-1.95953	-1.96807	-1.95845	-1.961
	0.0605035	0.00928255	0.000400387		-1.21822	-2.03233	0.0187199								-1.21822	-1.91483	-1.92746	-1.97105	-2.00498	-1.96077	-1.96934	-1.9597	-1.96227
	0.0606337	0.00931022	0.000398116		-1.21729	-2.03104	0.0185583								-1.21729	-1.91565	-1.92845	-1.97232	-2.00636	-1.96201	-1.97061	-1.96095	-1.96353
	0.060764	0.00948335	0.000401696		-1.21635	-2.02304	0.0183834								-1.21635	-1.91647	-1.92945	-1.97358	-2.00774	-1.96325	-1.97188	-1.9622	-1.9648
	0.0608942	0.00915707	0.000397686		-1.21542	-2.03824	0.0188483								-1.21542	-1.91729	-1.93045	-1.97484	-2.00912	-1.96449	-1.97316	-1.96345	-1.96606
	0.0610245	0.0094777	0.000397376		-1.2145	-2.0233	0.0181965								-1.2145	-1.91812	-1.93145	-1.97611	-2.01049	-1.96573	-1.97443	-1.9647	-1.96733
	0.0611547	0.00962028	0.000399702		-1.21357	-2.01681	0.0180318								-1.21357	-1.91894	-1.93246	-1.97737	-2.01187	-1.96696	-1.97571	-1.96595	-1.9686
	0.0612849	0.00977801	0.000393611		-1.21265	-2.00975	0.0174706								-1.21265	-1.91977	-1.93346	-1.97864	-2.01324	-1.9682	-1.97698	-1.9672	-1.96987
	0.0614152	0.00990339	0.000398663		-1.21172	-2.00422	0.0174708								-1.21172	-1.9206	-1.93447	-1.97991	-2.01462	-1.96944	-1.97825	-1.96845	-1.97113
	0.0615454	0.00957076	0.000396195		-1.2108	-2.01905	0.0179661								-1.2108	-1.92143	-1.93547	-1.98117	-2.01599	-1.97069	-1.97953	-1.96971	-1.9724
	0.0616757	0.0097596	0.000394313		-1.20989	-2.01057	0.0175347								-1.20989	-1.92226	-1.93648	-1.98244	-2.01737	-1.97193	-1.9808	-1.97096	-1.97367
	0.0618059	0.00946471	0.000396236		-1.20897	-2.02389	0.0181692								-1.20897	-1.9231	-1.93749	-1.9837	-2.01874	-1.97317	-1.98208	-1.97221	-1.97494
	0.0619361	0.00936272	0.000394243		-1.20806	-2.0286	0.0182747								-1.20806	-1.92393	-1.9385	-1.98497	-2.02011	-1.97441	-1.98335	-1.97347	-1.97621
	0.0620664	0.00936176	0.000390388		-1.20714	-2.02864	0.0180979								-1.20714	-1.92477	-1.93951	-1.98623	-2.02148	-1.97565	-1.98463	-1.97472	-1.97748
	0.0621966	0.00959874	0.000395692		-1.20623	-2.01779	0.0178909								-1.20623	-1.9256	-1.94052	-1.9875	-2.02285	-1.97689	-1.9859	-1.97598	-1.97875
	0.0623269	0.00922704	0.000392315		-1.20532	-2.03494	0.0184528								-1.20532	-1.92644	-1.94153	-1.98877	-2.02422	-1.97814	-1.98718	-1.97723	-1.98002
	0.0624571	0.00907086	0.000393154		-1.20442	-2.04235	0.0188107								-1.20442	-1.92728	-1.94254	-1.99003	-2.02559	-1.97938	-1.98845	-1.97849	-1.98129
	0.0625873	0.00922614	0.000392405		-1.20351	-2.03498	0.0184589								-1.20351	-1.92812	-1.94356	-1.9913	-2.02696	-1.98062	-1.98973	-1.97974	-1.98257
	0.0627176	0.00959822	0.000391697		-1.20261	-2.01781	0.0177112								-1.20261	-1.92896	-1.94457	-1.99256	-2.02832	-1.98187	-1.99101	-1.981	-1.98384
	0.0628478	0.0090579	0.000393168		-1.20171	-2.04297	0.0188382								-1.20171	-1.92981	-1.94559	-1.99383	-2.02969	-1.98311	-1.99228	-1.98226	-1.98511
	0.0629781	0.00879392	0.000392707		-1.20081	-2.05582	0.019381								-1.20081	-1.93065	-1.94661	-1.9951	-2.03105	-1.98436	-1.99356	-1.98352	-1.98639
	0.0631083	0.00923949	0.000392251		-1.19991	-2.03435	0.018425								-1.19991	-1.9315	-1.94763	-1.99636	-2.03242	-1.9856	-1.99483	-1.98477	-1.98766
	0.0632386	0.00858322	0.000391644		-1.19902	-2.06635	0.019803								-1.19902	-1.93235	-1.94865	-1.99763	-2.03378	-1.98685	-1.99611	-1.98603	-1.98893
	0.0633688	0.008851	0.000390756		-1.19812	-2.05301	0.0191603								-1.19812	-1.9332	-1.94967	-1.9989	-2.03514	-1.98809	-1.99739	-1.98729	-1.99021
	0.063499	0.00846231	0.000389959		-1.19723	-2.07251	0.0199995								-1.19723	-1.93405	-1.95069	-2.00016	-2.0365	-1.98934	-1.99866	-1.98855	-1.99148
	0.0636293	0.00912055	0.000392415		-1.19634	-2.03998	0.018673								-1.19634	-1.9349	-1.95172	-2.00143	-2.03787	-1.99058	-1.99994	-1.98981	-1.99276
	0.0637595	0.00892458	0.00038841		-1.19546	-2.04941	0.0188883								-1.19546	-1.93575	-1.95274	-2.00269	-2.03922	-1.99183	-2.00121	-1.99107	-1.99403
	0.0638897	0.00867727	0.000390947		-1.19457	-2.06162	0.0195535								-1.19457	-1.93661	-1.95376	-2.00396	-2.04058	-1.99308	-2.00249	-1.99233	-1.99531
	0.06402	0.00873137	0.000391168		-1.19368	-2.05892	0.0194433								-1.19368	-1.93746	-1.95479	-2.00523	-2.04194	-1.99432	-2.00377	-1.99359	-1.99658
	0.0641502	0.00897371	0.000387669		-1.1928	-2.04703	0.018749								-1.1928	-1.93832	-1.95582	-2.00649	-2.0433	-1.99557	-2.00504	-1.99485	-1.99786
	0.0642805	0.00901751	0.000391736		-1.19192	-2.04491	0.0188537								-1.19192	-1.93918	-1.95685	-2.00776	-2.04465	-1.99682	-2.00632	-1.99611	-1.99914
	0.0644107	0.00913577	0.00038803		-1.19104	-2.03925	0.0184336								-1.19104	-1.94004	-1.95788	-2.00903	-2.04601	-1.99806	-2.0076	-1.99738	-2.00041
	0.0645409	0.00917936	0.000387051		-1.19016	-2.03719	0.0182998								-1.19016	-1.9409	-1.95891	-2.01029	-2.04736	-1.99931	-2.00887	-1.99864	-2.00169
	0.0646712	0.00908283	0.000390408		-1.18929	-2.04178	0.0186546								-1.18929	-1.94176	-1.95994	-2.01156	-2.04871	-2.00056	-2.01015	-1.9999	-2.00297
	0.0648014	0.00907775	0.000387648		-1.18842	-2.04202	0.0185331								-1.18842	-1.94262	-1.96097	-2.01282	-2.05007	-2.00181	-2.01142	-2.00116	-2.00424
	0.0649317	0.00888498	0.000390025		-1.18754	-2.05134	0.0190513								-1.18754	-1.94349	-1.962	-2.01409	-2.05142	-2.00305	-2.0127	-2.00243	-2.00552
	0.0650619	0.00852703	0.000390592		-1.18667	-2.0692	0.01988								-1.18667	-1.94435	-1.96304	-2.01536	-2.05277	-2.0043	-2.01398	-2.00369	-2.0068
	0.0651922	0.00904666	0.000387387		-1.1858	-2.04351	0.0185843								-1.1858	-1.94522	-1.96407	-2.01662	-2.05411	-2.00555	-2.01525	-2.00495	-2.00808
	0.0653224	0.00907721	0.000386489		-1.18494	-2.04205	0.0184788								-1.18494	-1.94609	-1.96511	-2.01789	-2.05546	-2.0068	-2.01653	-2.00622	-2.00936
	0.0654526	0.00812733	0.000388293		-1.18407	-2.09005	0.0207349								-1.18407	-1.94696	-1.96615	-2.01915	-2.05681	-2.00805	-2.01781	-2.00748	-2.01063
	0.0655829	0.00827221	0.000386169		-1.18321	-2.08238	0.0202603								-1.18321	-1.94783	-1.96719	-2.02042	-2.05816	-2.0093	-2.01908	-2.00874	-2.01191
	0.0657131	0.00828655	0.000387659		-1.18235	-2.08163	0.0203033								-1.18235	-1.9487	-1.96823	-2.02168	-2.0595	-2.01054	-2.02036	-2.01001	-2.01319
	0.0658434	0.00836557	0.000387578		-1.18149	-2.0775	0.0201073								-1.18149	-1.94957	-1.96927	-2.02295	-2.06084	-2.01179	-2.02163	-2.01127	-2.01447
	0.0659736	0.00888394	0.000385484		-1.18063	-2.05139	0.0188317								-1.18063	-1.95045	-1.97031	-2.02422	-2.06219	-2.01304	-2.02291	-2.01254	-2.01575
	0.0661038	0.00860218	0.00038804		-1.17977	-2.06539	0.0195775								-1.17977	-1.95133	-1.97135	-2.02548	-2.06353	-2.01429	-2.02418	-2.0138	-2.01703
	0.0662341	0.00845679	0.000384897		-1.17892	-2.07279	0.0197528								-1.17892	-1.9522	-1.97239	-2.02675	-2.06487	-2.01554	-2.02546	-2.01507	-2.01831
	0.0663643	0.00861609	0.000386603		-1.17807	-2.06469	0.0194735								-1.17807	-1.95308	-1.97344	-2.02801	-2.06621	-2.01679	-2.02673	-2.01634	-2.01959
	0.0664946	0.00808762	0.000385755		-1.17721	-2.09218	0.0207005								-1.17721	-1.95396	-1.97448	-2.02928	-2.06755	-2.01804	-2.02801	-2.0176	-2.02087
	0.0666248	0.00831712	0.00038575		-1.17636	-2.08003	0.020129								-1.17636	-1.95484	-1.97553	-2.03054	-2.06888	-2.01929	-2.02928	-2.01887	-2.02215
	0.066755	0.00851753	0.000385241		-1.17552	-2.06969	0.0196295								-1.17552	-1.95573	-1.97657	-2.0318	-2.07022	-2.02054	-2.03056	-2.02013	-2.02343
	0.0668853	0.00795067	0.000387156		-1.17467	-2.0996	0.0211335								-1.17467	-1.95661	-1.97762	-2.03307	-2.07156	-2.02179	-2.03183	-2.0214	-2.02471
	0.0670155	0.00810887	0.000382923		-1.17382	-2.09104	0.0204946								-1.17382	-1.95749	-1.97867	-2.03433	-2.07289	-2.02304	-2.03311	-2.02267	-2.02599
	0.0671458	0.00819504	0.000384927		-1.17298	-2.08645	0.0203853								-1.17298	-1.95838	-1.97972	-2.0356	-2.07422	-2.02429	-2.03438	-2.02393	-2.02727
	0.067276	0.00799897	0.000385469		-1.17214	-2.09697	0.0209144								-1.17214	-1.95927	-1.98077	-2.03686	-2.07556	-2.02553	-2.03566	-2.0252	-2.02855
	0.0674063	0.00810544	0.000381994		-1.1713	-2.09122	0.0204536								-1.1713	-1.96016	-1.98182	-2.03812	-2.07689	-2.02678	-2.03693	-2.02647	-2.02983
	0.0675365	0.00824896	0.00038555		-1.17046	-2.0836	0.0202848								-1.17046	-1.96105	-1.98288	-2.03939	-2.07822	-2.02803	-2.0382	-2.02774	-2.03111
	0.0676667	0.00797322	0.000382823		-1.16962	-2.09837	0.0208379								-1.16962	-1.96194	-1.98393	-2.04065	-2.07955	-2.02928	-2.03948	-2.029	-2.0324
	0.067797	0.00849346	0.000384158		-1.16879	-2.07092	0.0196298								-1.16879	-1.96283	-1.98498	-2.04191	-2.08087	-2.03053	-2.04075	-2.03027	-2.03368
	0.0679272	0.0083666	0.000384517		-1.16796	-2.07745	0.019946								-1.16796	-1.96373	-1.98604	-2.04318	-2.0822	-2.03178	-2.04202	-2.03154	-2.03496
	0.0680575	0.00778043	0.000382627		-1.16712	-2.109	0.0213433								-1.16712	-1.96462	-1.98709	-2.04444	-2.08353	-2.03303	-2.0433	-2.03281	-2.03624
	0.0681877	0.00789004	0.000383272		-1.16629	-2.10292	0.0210823								-1.16629	-1.96552	-1.98815	-2.0457	-2.08485	-2.03428	-2.04457	-2.03407	-2.03752
	0.0683179	0.00874284	0.000385158		-1.16547	-2.05835	0.0191195								-1.16547	-1.96641	-1.98921	-2.04696	-2.08617	-2.03553	-2.04584	-2.03534	-2.0388
	0.0684482	0.00781721	0.000381359		-1.16464	-2.10695	0.0211725								-1.16464	-1.96731	-1.99027	-2.04822	-2.08749	-2.03678	-2.04711	-2.03661	-2.04008
	0.0685784	0.00751123	0.000381521		-1.16381	-2.12429	0.0220443								-1.16381	-1.96821	-1.99133	-2.04949	-2.08882	-2.03803	-2.04839	-2.03788	-2.04136
	0.0687087	0.00772973	0.000383386		-1.16299	-2.11184	0.0215259								-1.16299	-1.96912	-1.99239	-2.05075	-2.09013	-2.03927	-2.04966	-2.03915	-2.04264
	0.0688389	0.00713103	0.000381887		-1.16217	-2.14685	0.023242								-1.16217	-1.97002	-1.99345	-2.05201	-2.09145	-2.04052	-2.05093	-2.04041	-2.04392
	0.0689691	0.00849621	0.000384178		-1.16135	-2.07077	0.0196244								-1.16135	-1.97092	-1.99451	-2.05327	-2.09277	-2.04177	-2.0522	-2.04168	-2.04521
	0.0690994	0.00727765	0.00038115		-1.16053	-2.13801	0.0227298								-1.16053	-1.97183	-1.99557	-2.05453	-2.09409	-2.04302	-2.05347	-2.04295	-2.04649
	0.0692296	0.00806593	0.000381132		-1.15971	-2.09335	0.0205074								-1.15971	-1.97273	-1.99664	-2.05579	-2.0954	-2.04427	-2.05474	-2.04422	-2.04777
	0.0693599	0.00754464	0.000382029		-1.15889	-2.12236	0.0219759								-1.15889	-1.97364	-1.9977	-2.05705	-2.09672	-2.04551	-2.05601	-2.04549	-2.04905
	0.0694901	0.00784409	0.000378839		-1.15808	-2.10546	0.0209605								-1.15808	-1.97455	-1.99877	-2.05831	-2.09803	-2.04676	-2.05728	-2.04675	-2.05033
	0.0696203	0.00785708	0.000381205		-1.15726	-2.10474	0.0210566								-1.15726	-1.97546	-1.99983	-2.05957	-2.09934	-2.04801	-2.05855	-2.04802	-2.05161
	0.0697506	0.00754845	0.000380896		-1.15645	-2.12214	0.0218997								-1.15645	-1.97637	-2.0009	-2.06083	-2.10065	-2.04926	-2.05982	-2.04929	-2.05289
	0.0698808	0.00794851	0.00037845		-1.15564	-2.09971	0.0206639								-1.15564	-1.97728	-2.00197	-2.06208	-2.10196	-2.0505	-2.06108	-2.05056	-2.05417
	0.0700111	0.00781656	0.000380662		-1.15483	-2.10698	0.0211355								-1.15483	-1.9782	-2.00303	-2.06334	-2.10327	-2.05175	-2.06235	-2.05183	-2.05545
	0.0701413	0.00771553	0.000379492		-1.15403	-2.11263	0.0213465								-1.15403	-1.97911	-2.0041	-2.0646	-2.10457	-2.053	-2.06362	-2.05309	-2.05673
	0.0702716	0.00803054	0.000379724		-1.15322	-2.09526	0.0205217								-1.15322	-1.98003	-2.00517	-2.06586	-2.10588	-2.05425	-2.06489	-2.05436	-2.05801
	0.0704018	0.00701696	0.00038004		-1.15242	-2.15385	0.0235055								-1.15242	-1.98094	-2.00625	-2.06712	-2.10718	-2.05549	-2.06615	-2.05563	-2.05929
	0.070532	0.00721042	0.000378329		-1.15161	-2.14204	0.0227719								-1.15161	-1.98186	-2.00732	-2.06837	-2.10849	-2.05674	-2.06742	-2.0569	-2.06057
	0.0706623	0.00829156	0.000380017		-1.15081	-2.08136	0.019891								-1.15081	-1.98278	-2.00839	-2.06963	-2.10979	-2.05798	-2.06869	-2.05817	-2.06185
	0.0707925	0.0070392	0.000380702		-1.15001	-2.15248	0.0234721								-1.15001	-1.9837	-2.00946	-2.07089	-2.11109	-2.05923	-2.06995	-2.05943	-2.06313
	0.0709228	0.00730175	0.000377061		-1.14921	-2.13657	0.0224117								-1.14921	-1.98462	-2.01054	-2.07214	-2.11239	-2.06048	-2.07122	-2.0607	-2.06441
	0.071053	0.00771779	0.000378292		-1.14842	-2.11251	0.0212728								-1.14842	-1.98555	-2.01161	-2.0734	-2.11369	-2.06172	-2.07248	-2.06197	-2.06569
	0.0711832	0.00735753	0.000378325		-1.14762	-2.13327	0.0223163								-1.14762	-1.98647	-2.01269	-2.07465	-2.11498	-2.06297	-2.07375	-2.06324	-2.06697
	0.0713135	0.00767206	0.000377232		-1.14683	-2.11509	0.0213396								-1.14683	-1.9874	-2.01376	-2.07591	-2.11628	-2.06421	-2.07501	-2.0645	-2.06825
	0.0714437	0.00724549	0.000378216		-1.14604	-2.13993	0.0226549								-1.14604	-1.98832	-2.01484	-2.07716	-2.11757	-2.06546	-2.07628	-2.06577	-2.06953
	0.0715739	0.0075066	0.000376305		-1.14525	-2.12456	0.0217564								-1.14525	-1.98925	-2.01592	-2.07842	-2.11887	-2.0667	-2.07754	-2.06704	-2.07081
	0.0717042	0.00772909	0.000376446		-1.14446	-2.11187	0.021138								-1.14446	-1.99018	-2.017	-2.07967	-2.12016	-2.06794	-2.0788	-2.06831	-2.07209
	0.0718344	0.00727321	0.000379197		-1.14367	-2.13827	0.0226271								-1.14367	-1.99111	-2.01808	-2.08092	-2.12145	-2.06919	-2.08006	-2.06957	-2.07337
	0.0719647	0.00719261	0.000375079		-1.14288	-2.14311	0.0226322								-1.14288	-1.99204	-2.01916	-2.08218	-2.12274	-2.07043	-2.08133	-2.07084	-2.07465
	0.0720949	0.00762505	0.000376257		-1.1421	-2.11776	0.0214157								-1.1421	-1.99298	-2.02024	-2.08343	-2.12403	-2.07167	-2.08259	-2.07211	-2.07592
	0.0722252	0.0071481	0.000377112		-1.14131	-2.14581	0.0228965								-1.14131	-1.99391	-2.02132	-2.08468	-2.12531	-2.07292	-2.08385	-2.07337	-2.0772
	0.0723554	0.00691782	0.000374537		-1.14053	-2.16003	0.0234972								-1.14053	-1.99484	-2.0224	-2.08593	-2.1266	-2.07416	-2.08511	-2.07464	-2.07848
	0.0724856	0.00749166	0.000377323		-1.13975	-2.12542	0.0218587								-1.13975	-1.99578	-2.02348	-2.08719	-2.12788	-2.0754	-2.08637	-2.07591	-2.07976
	0.0726159	0.00709647	0.000376051		-1.13897	-2.14896	0.0229982								-1.13897	-1.99672	-2.02457	-2.08844	-2.12917	-2.07664	-2.08763	-2.07717	-2.08103
	0.0727461	0.00784689	0.000376196		-1.13819	-2.1053	0.0208069								-1.13819	-1.99766	-2.02565	-2.08969	-2.13045	-2.07788	-2.08889	-2.07844	-2.08231
	0.0728764	0.00710557	0.000377238		-1.13741	-2.1484	0.0230413								-1.13741	-1.9986	-2.02674	-2.09094	-2.13173	-2.07913	-2.09014	-2.07971	-2.08359
	0.0730066	0.00718041	0.00037472		-1.13664	-2.14385	0.0226489								-1.13664	-1.99954	-2.02782	-2.09219	-2.13301	-2.08037	-2.0914	-2.08097	-2.08487
	0.0731368	0.00782401	0.000375156		-1.13586	-2.10657	0.02081								-1.13586	-2.00048	-2.02891	-2.09344	-2.13429	-2.08161	-2.09266	-2.08224	-2.08614
	0.0732671	0.00731417	0.000375258		-1.13509	-2.13583	0.0222666								-1.13509	-2.00142	-2.03	-2.09469	-2.13557	-2.08285	-2.09392	-2.0835	-2.08742
	0.0733973	0.00639741	0.000373238		-1.13432	-2.194	0.0253204								-1.13432	-2.00237	-2.03108	-2.09593	-2.13684	-2.08409	-2.09517	-2.08477	-2.08869
	0.0735276	0.00663638	0.000373531		-1.13355	-2.17807	0.0244278								-1.13355	-2.00331	-2.03217	-2.09718	-2.13812	-2.08533	-2.09643	-2.08603	-2.08997
	0.0736578	0.00699488	0.000374282		-1.13278	-2.15522	0.0232225								-1.13278	-2.00426	-2.03326	-2.09843	-2.13939	-2.08657	-2.09768	-2.0873	-2.09125
	0.073788	0.00703555	0.0003735		-1.13201	-2.1527	0.02304								-1.13201	-2.00521	-2.03435	-2.09968	-2.14066	-2.0878	-2.09894	-2.08856	-2.09252
	0.0739183	0.00791348	0.000375545		-1.13125	-2.10163	0.0205961								-1.13125	-2.00615	-2.03544	-2.10092	-2.14193	-2.08904	-2.10019	-2.08983	-2.0938
	0.0740485	0.00668097	0.000372615		-1.13048	-2.17516	0.0242053								-1.13048	-2.0071	-2.03653	-2.10217	-2.1432	-2.09028	-2.10145	-2.09109	-2.09507
	0.0741788	0.00726902	0.000372336		-1.12972	-2.13852	0.0222305								-1.12972	-2.00805	-2.03762	-2.10342	-2.14447	-2.09152	-2.1027	-2.09235	-2.09634
	0.074309	0.00641004	0.000374277		-1.12896	-2.19314	0.0253409								-1.12896	-2.00901	-2.03872	-2.10466	-2.14574	-2.09275	-2.10395	-2.09362	-2.09762
	0.0744392	0.00667327	0.000371286		-1.1282	-2.17566	0.0241468								-1.1282	-2.00996	-2.03981	-2.10591	-2.147	-2.09399	-2.1052	-2.09488	-2.09889
	0.0745695	0.00670536	0.000374785		-1.12744	-2.17358	0.0242577								-1.12744	-2.01091	-2.0409	-2.10715	-2.14827	-2.09523	-2.10645	-2.09614	-2.10017
	0.0746997	0.00719378	0.000372738		-1.12668	-2.14304	0.0224873								-1.12668	-2.01187	-2.042	-2.10839	-2.14953	-2.09646	-2.1077	-2.09741	-2.10144
	0.07483	0.00663796	0.000370274		-1.12592	-2.17797	0.0242091								-1.12592	-2.01283	-2.04309	-2.10964	-2.15079	-2.0977	-2.10895	-2.09867	-2.10271
	0.0749602	0.00720674	0.000373152		-1.12517	-2.14226	0.0224717								-1.12517	-2.01378	-2.04419	-2.11088	-2.15205	-2.09893	-2.1102	-2.09993	-2.10398
	0.0750905	0.00740317	0.000371262		-1.12442	-2.13058	0.0217647								-1.12442	-2.01474	-2.04528	-2.11212	-2.15331	-2.10017	-2.11145	-2.10119	-2.10526
	0.0752207	0.00684788	0.000370906		-1.12366	-2.16444	0.023507								-1.12366	-2.0157	-2.04638	-2.11336	-2.15457	-2.1014	-2.1127	-2.10246	-2.10653
	0.0753509	0.00701924	0.00037176		-1.12291	-2.15371	0.0229859								-1.12291	-2.01666	-2.04748	-2.11461	-2.15582	-2.10263	-2.11395	-2.10372	-2.1078
	0.0754812	0.00678689	0.000370476		-1.12216	-2.16833	0.0236907								-1.12216	-2.01762	-2.04858	-2.11585	-2.15708	-2.10386	-2.11519	-2.10498	-2.10907
	0.0756114	0.00642668	0.000370356		-1.12141	-2.19201	0.0250105								-1.12141	-2.01859	-2.04967	-2.11709	-2.15833	-2.1051	-2.11644	-2.10624	-2.11034
	0.0757416	0.00707285	0.000370883		-1.12067	-2.15041	0.0227579								-1.12067	-2.01955	-2.05077	-2.11833	-2.15959	-2.10633	-2.11768	-2.1075	-2.11161
	0.0758719	0.00700478	0.000368211		-1.11992	-2.15461	0.0228135								-1.11992	-2.02052	-2.05187	-2.11957	-2.16084	-2.10756	-2.11893	-2.10876	-2.11288
	0.0760021	0.0065841	0.000371183		-1.11917	-2.1815	0.024467								-1.11917	-2.02148	-2.05297	-2.1208	-2.16209	-2.10879	-2.12017	-2.11002	-2.11415
	0.0761324	0.00713234	0.000369007		-1.11843	-2.14677	0.0224539								-1.11843	-2.02245	-2.05407	-2.12204	-2.16334	-2.11002	-2.12142	-2.11128	-2.11542
	0.0762626	0.00651302	0.000368474		-1.11769	-2.18622	0.0245535								-1.11769	-2.02342	-2.05517	-2.12328	-2.16458	-2.11125	-2.12266	-2.11254	-2.11668
	0.0763929	0.00649379	0.000369965		-1.11695	-2.1875	0.0247259								-1.11695	-2.02439	-2.05628	-2.12452	-2.16583	-2.11248	-2.1239	-2.11379	-2.11795
	0.0765231	0.00635569	0.000368956		-1.11621	-2.19684	0.0251943								-1.11621	-2.02536	-2.05738	-2.12575	-2.16707	-2.11371	-2.12514	-2.11505	-2.11922
	0.0766533	0.00637006	0.000368447		-1.11547	-2.19586	0.0251027								-1.11547	-2.02633	-2.05848	-2.12699	-2.16832	-2.11493	-2.12638	-2.11631	-2.12049
	0.0767836	0.0067154	0.000370593		-1.11473	-2.17293	0.0239505								-1.11473	-2.0273	-2.05958	-2.12822	-2.16956	-2.11616	-2.12762	-2.11757	-2.12175
	0.0769138	0.00639959	0.000367966		-1.114	-2.19385	0.0249543								-1.114	-2.02828	-2.06069	-2.12946	-2.1708	-2.11739	-2.12886	-2.11882	-2.12302
	0.0770441	0.00635649	0.0003698		-1.11326	-2.19678	0.0252487								-1.11326	-2.02925	-2.06179	-2.13069	-2.17204	-2.11861	-2.1301	-2.12008	-2.12428
	0.0771743	0.00686656	0.000369181		-1.11253	-2.16326	0.023334								-1.11253	-2.03023	-2.0629	-2.13193	-2.17328	-2.11984	-2.13134	-2.12134	-2.12555
	0.0773045	0.00627498	0.000366457		-1.11179	-2.20239	0.0253455								-1.11179	-2.0312	-2.064	-2.13316	-2.17451	-2.12106	-2.13257	-2.12259	-2.12681
	0.0774348	0.00636383	0.00036851		-1.11106	-2.19628	0.0251316								-1.11106	-2.03218	-2.06511	-2.13439	-2.17575	-2.12229	-2.13381	-2.12385	-2.12808
	0.077565	0.00645289	0.00036913		-1.11033	-2.19025	0.0248265								-1.11033	-2.03316	-2.06622	-2.13562	-2.17698	-2.12351	-2.13504	-2.1251	-2.12934
	0.0776953	0.00638386	0.000366039		-1.10961	-2.19492	0.0248848								-1.10961	-2.03414	-2.06732	-2.13686	-2.17821	-2.12474	-2.13628	-2.12636	-2.1306
	0.0778255	0.00634538	0.000370132		-1.10888	-2.19754	0.0253156								-1.10888	-2.03512	-2.06843	-2.13809	-2.17945	-2.12596	-2.13751	-2.12761	-2.13187
	0.0779558	0.0068112	0.000366445		-1.10815	-2.16678	0.0233494								-1.10815	-2.0361	-2.06954	-2.13932	-2.18068	-2.12718	-2.13874	-2.12887	-2.13313
	0.078086	0.00624857	0.000367732		-1.10743	-2.20422	0.0255412								-1.10743	-2.03709	-2.07065	-2.14055	-2.1819	-2.1284	-2.13998	-2.13012	-2.13439
	0.0782162	0.00652796	0.000367515		-1.1067	-2.18522	0.0244336								-1.1067	-2.03807	-2.07176	-2.14178	-2.18313	-2.12962	-2.14121	-2.13137	-2.13565
	0.0783465	0.00635815	0.000365385		-1.10598	-2.19667	0.0249408								-1.10598	-2.03905	-2.07287	-2.143	-2.18436	-2.13084	-2.14244	-2.13262	-2.13691
	0.0784767	0.0066235	0.000365538		-1.10526	-2.17891	0.0239516								-1.10526	-2.04004	-2.07398	-2.14423	-2.18558	-2.13206	-2.14367	-2.13388	-2.13817
	0.0786069	0.00650964	0.000368104		-1.10454	-2.18644	0.0245416								-1.10454	-2.04103	-2.07509	-2.14546	-2.18681	-2.13328	-2.1449	-2.13513	-2.13943
	0.0787372	0.00610781	0.000365122		-1.10382	-2.21411	0.0259443								-1.10382	-2.04202	-2.0762	-2.14669	-2.18803	-2.1345	-2.14613	-2.13638	-2.14069
	0.0788674	0.00660424	0.000365168		-1.1031	-2.18018	0.0239972								-1.1031	-2.043	-2.07731	-2.14791	-2.18925	-2.13572	-2.14735	-2.13763	-2.14195
	0.0789977	0.00657959	0.000364742		-1.10239	-2.1818	0.024059								-1.10239	-2.044	-2.07842	-2.14914	-2.19047	-2.13693	-2.14858	-2.13888	-2.14321
	0.0791279	0.00652482	0.00036533		-1.10167	-2.18543	0.0243								-1.10167	-2.04499	-2.07954	-2.15036	-2.19169	-2.13815	-2.14981	-2.14013	-2.14447
	0.0792581	0.00621533	0.000365105		-1.10096	-2.20654	0.0254943								-1.10096	-2.04598	-2.08065	-2.15159	-2.1929	-2.13937	-2.15103	-2.14138	-2.14572
	0.0793884	0.00612864	0.000365293		-1.10024	-2.21264	0.0258682								-1.10024	-2.04697	-2.08176	-2.15281	-2.19412	-2.14058	-2.15226	-2.14263	-2.14698
	0.0795186	0.00662127	0.000365121		-1.09953	-2.17906	0.0239324								-1.09953	-2.04797	-2.08288	-2.15403	-2.19533	-2.1418	-2.15348	-2.14388	-2.14824
	0.0796489	0.0060397	0.00036651		-1.09882	-2.21898	0.0263367								-1.09882	-2.04896	-2.08399	-2.15526	-2.19654	-2.14301	-2.1547	-2.14513	-2.14949
	0.0797791	0.00579333	0.000362097		-1.09811	-2.23707	0.0271261								-1.09811	-2.04996	-2.08511	-2.15648	-2.19776	-2.14422	-2.15593	-2.14637	-2.15075
	0.0799094	0.00617638	0.000364373		-1.0974	-2.20927	0.0256036								-1.0974	-2.05095	-2.08622	-2.1577	-2.19897	-2.14543	-2.15715	-2.14762	-2.152
	0.0800396	0.00610566	0.000365606		-1.0967	-2.21427	0.0259879								-1.0967	-2.05195	-2.08734	-2.15892	-2.20018	-2.14665	-2.15837	-2.14887	-2.15326
	0.0801698	0.00626177	0.000364031		-1.09599	-2.2033	0.0252308								-1.09599	-2.05295	-2.08846	-2.16014	-2.20138	-2.14786	-2.15959	-2.15011	-2.15451
	0.0803001	0.00662358	0.000365526		-1.09528	-2.17891	0.0239506								-1.09528	-2.05395	-2.08957	-2.16136	-2.20259	-2.14907	-2.16081	-2.15136	-2.15576
	0.0804303	0.00623313	0.000363195		-1.09458	-2.20529	0.0252885								-1.09458	-2.05495	-2.09069	-2.16258	-2.20379	-2.15028	-2.16203	-2.1526	-2.15701
	0.0805606	0.00606862	0.000362635		-1.09388	-2.21691	0.025934								-1.09388	-2.05595	-2.09181	-2.1638	-2.205	-2.15149	-2.16324	-2.15385	-2.15827
	0.0806908	0.00633056	0.000364294		-1.09318	-2.19856	0.0249747								-1.09318	-2.05696	-2.09293	-2.16502	-2.2062	-2.1527	-2.16446	-2.15509	-2.15952
	0.080821	0.00612517	0.000362027		-1.09248	-2.21288	0.0256515								-1.09248	-2.05796	-2.09404	-2.16623	-2.2074	-2.1539	-2.16568	-2.15634	-2.16077
	0.0809513	0.00601749	0.000362065		-1.09178	-2.22058	0.0261132								-1.09178	-2.05897	-2.09516	-2.16745	-2.2086	-2.15511	-2.16689	-2.15758	-2.16202
	0.0810815	0.00567402	0.00036538		-1.09108	-2.24611	0.0279476								-1.09108	-2.05997	-2.09628	-2.16867	-2.2098	-2.15632	-2.1681	-2.15882	-2.16327
	0.0812118	0.00600057	0.000360933		-1.09038	-2.22181	0.026105								-1.09038	-2.06098	-2.0974	-2.16988	-2.211	-2.15752	-2.16932	-2.16006	-2.16452
	0.081342	0.00620775	0.000362377		-1.08969	-2.20707	0.0253347								-1.08969	-2.06199	-2.09852	-2.17109	-2.21219	-2.15873	-2.17053	-2.16131	-2.16576
	0.0814722	0.00559637	0.000360949		-1.08899	-2.25209	0.0279917								-1.08899	-2.06299	-2.09964	-2.17231	-2.21339	-2.15993	-2.17174	-2.16255	-2.16701
	0.0816025	0.00570742	0.00036098		-1.0883	-2.24356	0.0274494								-1.0883	-2.064	-2.10076	-2.17352	-2.21458	-2.16113	-2.17295	-2.16379	-2.16826
	0.0817327	0.00561832	0.000361406		-1.0876	-2.25039	0.0279177								-1.0876	-2.06502	-2.10189	-2.17473	-2.21577	-2.16234	-2.17416	-2.16503	-2.16951
	0.081863	0.00652609	0.000362308		-1.08691	-2.18535	0.0240943								-1.08691	-2.06603	-2.10301	-2.17595	-2.21696	-2.16354	-2.17537	-2.16627	-2.17075
	0.0819932	0.00573698	0.000362685		-1.08622	-2.24132	0.027437								-1.08622	-2.06704	-2.10413	-2.17716	-2.21815	-2.16474	-2.17658	-2.16751	-2.172
	0.0821235	0.00620638	0.000362371		-1.08553	-2.20716	0.0253399								-1.08553	-2.06805	-2.10525	-2.17837	-2.21934	-2.16594	-2.17779	-2.16874	-2.17324
	0.0822537	0.00565407	0.000358463		-1.08484	-2.24764	0.0275152								-1.08484	-2.06907	-2.10638	-2.17958	-2.22052	-2.16714	-2.17899	-2.16998	-2.17448
	0.0823839	0.00619052	0.00036046		-1.08416	-2.20827	0.0252708								-1.08416	-2.07008	-2.1075	-2.18079	-2.22171	-2.16834	-2.1802	-2.17122	-2.17573
	0.0825142	0.00604668	0.000360683		-1.08347	-2.21848	0.025888								-1.08347	-2.0711	-2.10862	-2.182	-2.22289	-2.16954	-2.1814	-2.17246	-2.17697
	0.0826444	0.00595045	0.00036077		-1.08279	-2.22545	0.026313								-1.08279	-2.07211	-2.10975	-2.1832	-2.22408	-2.17074	-2.18261	-2.17369	-2.17821
	0.0827747	0.00635561	0.000361531		-1.0821	-2.19684	0.0246876								-1.0821	-2.07313	-2.11087	-2.18441	-2.22526	-2.17193	-2.18381	-2.17493	-2.17945
	0.0829049	0.0056791	0.000361317		-1.08142	-2.24572	0.027612								-1.08142	-2.07415	-2.112	-2.18562	-2.22644	-2.17313	-2.18501	-2.17616	-2.18069
	0.0830351	0.00599755	0.000356691		-1.08074	-2.22203	0.0258112								-1.08074	-2.07517	-2.11312	-2.18682	-2.22761	-2.17432	-2.18621	-2.1774	-2.18193
	0.0831654	0.00613614	0.000359479		-1.08006	-2.2121	0.0254254								-1.08006	-2.07619	-2.11425	-2.18803	-2.22879	-2.17552	-2.18741	-2.17863	-2.18317
	0.0832956	0.00597666	0.000359966		-1.07938	-2.22354	0.0261392								-1.07938	-2.07721	-2.11537	-2.18923	-2.22997	-2.17671	-2.18861	-2.17986	-2.18441
	0.0834258	0.00572785	0.000360692		-1.0787	-2.24201	0.0273297								-1.0787	-2.07823	-2.1165	-2.19044	-2.23114	-2.1779	-2.18981	-2.18109	-2.18565
	0.0835561	0.00547249	0.000360722		-1.07802	-2.26182	0.0286073								-1.07802	-2.07926	-2.11762	-2.19164	-2.23231	-2.1791	-2.191	-2.18233	-2.18689
	0.0836863	0.00547415	0.000357545		-1.07735	-2.26168	0.0283467								-1.07735	-2.08028	-2.11875	-2.19284	-2.23349	-2.18029	-2.1922	-2.18356	-2.18812
	0.0838166	0.005784	0.00035728		-1.07667	-2.23777	0.0268084								-1.07667	-2.08131	-2.11988	-2.19404	-2.23466	-2.18148	-2.1934	-2.18479	-2.18936
	0.0839468	0.00585465	0.000360195		-1.076	-2.2325	0.0267009								-1.076	-2.08233	-2.121	-2.19524	-2.23582	-2.18267	-2.19459	-2.18602	-2.19059
	0.0840771	0.00561122	0.00035809		-1.07532	-2.25094	0.0276965								-1.07532	-2.08336	-2.12213	-2.19644	-2.23699	-2.18385	-2.19578	-2.18725	-2.19183
	0.0842073	0.00568106	0.000358987		-1.07465	-2.24557	0.0274245								-1.07465	-2.08439	-2.12326	-2.19764	-2.23816	-2.18504	-2.19697	-2.18847	-2.19306
	0.0843375	0.0053808	0.000357855		-1.07398	-2.26915	0.0288636								-1.07398	-2.08541	-2.12439	-2.19884	-2.23932	-2.18623	-2.19817	-2.1897	-2.19429
	0.0844678	0.00558423	0.000358471		-1.07331	-2.25304	0.0278599								-1.07331	-2.08644	-2.12552	-2.20004	-2.24049	-2.18742	-2.19936	-2.19093	-2.19553
	0.084598	0.0059849	0.000357769		-1.07264	-2.22294	0.0259439								-1.07264	-2.08747	-2.12665	-2.20124	-2.24165	-2.1886	-2.20055	-2.19216	-2.19676
	0.0847283	0.00609432	0.000356882		-1.07197	-2.21507	0.025415								-1.07197	-2.0885	-2.12777	-2.20243	-2.24281	-2.18979	-2.20173	-2.19338	-2.19799
	0.0848585	0.00543638	0.000357787		-1.0713	-2.26469	0.028563								-1.0713	-2.08954	-2.1289	-2.20363	-2.24397	-2.19097	-2.20292	-2.19461	-2.19922
	0.0849887	0.00521149	0.000357739		-1.07064	-2.28304	0.0297916								-1.07064	-2.09057	-2.13003	-2.20483	-2.24513	-2.19215	-2.20411	-2.19583	-2.20045
	0.085119	0.00572212	0.000356351		-1.06997	-2.24244	0.0270278								-1.06997	-2.0916	-2.13116	-2.20602	-2.24629	-2.19333	-2.20529	-2.19705	-2.20167
	0.0852492	0.00550357	0.000357391		-1.06931	-2.25936	0.0281831								-1.06931	-2.09264	-2.13229	-2.20721	-2.24744	-2.19451	-2.20648	-2.19828	-2.2029
	0.0853795	0.00559781	0.000357277		-1.06865	-2.25198	0.0276998								-1.06865	-2.09367	-2.13342	-2.20841	-2.2486	-2.1957	-2.20766	-2.1995	-2.20413
	0.0855097	0.0053328	0.000354254		-1.06798	-2.27304	0.0288303								-1.06798	-2.09471	-2.13455	-2.2096	-2.24975	-2.19687	-2.20885	-2.20072	-2.20536
	0.08564	0.00503979	0.000358158		-1.06732	-2.29759	0.0308427								-1.06732	-2.09574	-2.13568	-2.21079	-2.2509	-2.19805	-2.21003	-2.20194	-2.20658
	0.0857702	0.00547391	0.000355135		-1.06666	-2.2617	0.028157								-1.06666	-2.09678	-2.13682	-2.21198	-2.25205	-2.19923	-2.21121	-2.20316	-2.20781
	0.0859004	0.00556279	0.000358167		-1.066	-2.25471	0.0279436								-1.066	-2.09782	-2.13795	-2.21317	-2.2532	-2.20041	-2.21239	-2.20438	-2.20903
	0.0860307	0.00542389	0.000356688		-1.06535	-2.26569	0.0285409								-1.06535	-2.09886	-2.13908	-2.21436	-2.25435	-2.20158	-2.21357	-2.2056	-2.21025
	0.0861609	0.00554808	0.000354334		-1.06469	-2.25586	0.0277178								-1.06469	-2.0999	-2.14021	-2.21555	-2.25549	-2.20276	-2.21474	-2.20682	-2.21148
	0.0862911	0.005151	0.000353159		-1.06403	-2.28811	0.0297556								-1.06403	-2.10094	-2.14134	-2.21674	-2.25664	-2.20393	-2.21592	-2.20804	-2.2127
	0.0864214	0.00536236	0.000355738		-1.06338	-2.27064	0.0287914								-1.06338	-2.10198	-2.14248	-2.21793	-2.25778	-2.20511	-2.2171	-2.20926	-2.21392
	0.0865516	0.00559497	0.000355161		-1.06272	-2.2522	0.0275498								-1.06272	-2.10302	-2.14361	-2.21911	-2.25893	-2.20628	-2.21827	-2.21047	-2.21514
	0.0866819	0.00516022	0.000354955		-1.06207	-2.28733	0.0298535								-1.06207	-2.10407	-2.14474	-2.2203	-2.26007	-2.20745	-2.21945	-2.21169	-2.21636
	0.0868121	0.00551638	0.000353965		-1.06142	-2.25835	0.0278482								-1.06142	-2.10511	-2.14587	-2.22148	-2.26121	-2.20862	-2.22062	-2.2129	-2.21758
	0.0869424	0.00514944	0.000354148		-1.06077	-2.28824	0.029848								-1.06077	-2.10616	-2.14701	-2.22267	-2.26235	-2.20979	-2.22179	-2.21412	-2.21879
	0.0870726	0.00517407	0.000353725		-1.06012	-2.28617	0.0296704								-1.06012	-2.1072	-2.14814	-2.22385	-2.26348	-2.21096	-2.22296	-2.21533	-2.22001
	0.0872028	0.00537178	0.000353088		-1.05947	-2.26988	0.0285269								-1.05947	-2.10825	-2.14928	-2.22503	-2.26462	-2.21213	-2.22413	-2.21654	-2.22123
	0.0873331	0.00592011	0.000354316		-1.05882	-2.22767	0.0259747								-1.05882	-2.1093	-2.15041	-2.22622	-2.26575	-2.2133	-2.2253	-2.21775	-2.22244
	0.0874633	0.00534226	0.000354153		-1.05817	-2.27227	0.028771								-1.05817	-2.11034	-2.15154	-2.2274	-2.26689	-2.21446	-2.22647	-2.21897	-2.22366
	0.0875936	0.00503864	0.000351107		-1.05753	-2.29769	0.0302424								-1.05753	-2.11139	-2.15268	-2.22858	-2.26802	-2.21563	-2.22763	-2.22018	-2.22487
	0.0877238	0.00547764	0.000354369		-1.05688	-2.26141	0.0280771								-1.05688	-2.11244	-2.15381	-2.22976	-2.26915	-2.21679	-2.2288	-2.22139	-2.22608
	0.087854	0.0048775	0.000353205		-1.05624	-2.3118	0.0314282								-1.05624	-2.11349	-2.15495	-2.23094	-2.27028	-2.21796	-2.22996	-2.2226	-2.2273
	0.0879843	0.00484361	0.000351499		-1.05559	-2.31483	0.0314952								-1.05559	-2.11454	-2.15608	-2.23212	-2.27141	-2.21912	-2.23113	-2.2238	-2.22851
	0.0881145	0.00506905	0.00035371		-1.05495	-2.29507	0.0302838								-1.05495	-2.1156	-2.15722	-2.23329	-2.27254	-2.22028	-2.23229	-2.22501	-2.22972
	0.0882448	0.00571851	0.000353306		-1.05431	-2.24272	0.0268138								-1.05431	-2.11665	-2.15835	-2.23447	-2.27366	-2.22144	-2.23345	-2.22622	-2.23093
	0.088375	0.00503941	0.000353617		-1.05367	-2.29762	0.0304539								-1.05367	-2.1177	-2.15949	-2.23565	-2.27479	-2.2226	-2.23461	-2.22742	-2.23214
	0.0885052	0.00527364	0.000353209		-1.05303	-2.27789	0.0290677								-1.05303	-2.11876	-2.16063	-2.23682	-2.27591	-2.22376	-2.23577	-2.22863	-2.23334
	0.0886355	0.00509851	0.000350695		-1.05239	-2.29256	0.0298522								-1.05239	-2.11981	-2.16176	-2.238	-2.27703	-2.22492	-2.23693	-2.22983	-2.23455
	0.0887657	0.00542104	0.000352231		-1.05175	-2.26592	0.0281991								-1.05175	-2.12087	-2.1629	-2.23917	-2.27815	-2.22608	-2.23809	-2.23104	-2.23576
	0.088896	0.00513987	0.000351888		-1.05112	-2.28905	0.0297127								-1.05112	-2.12193	-2.16403	-2.24034	-2.27927	-2.22723	-2.23924	-2.23224	-2.23696
	0.0890262	0.00518317	0.000349802		-1.05048	-2.2854	0.0292898								-1.05048	-2.12298	-2.16517	-2.24152	-2.28039	-2.22839	-2.2404	-2.23344	-2.23817
	0.0891564	0.0050619	0.000352944		-1.04985	-2.29569	0.0302609								-1.04985	-2.12404	-2.16631	-2.24269	-2.2815	-2.22954	-2.24155	-2.23464	-2.23937
	0.0892867	0.00493807	0.000351317		-1.04921	-2.30644	0.0308767								-1.04921	-2.1251	-2.16744	-2.24386	-2.28262	-2.2307	-2.24271	-2.23585	-2.24058
	0.0894169	0.0054918	0.000350211		-1.04858	-2.26029	0.0276761								-1.04858	-2.12616	-2.16858	-2.24503	-2.28373	-2.23185	-2.24386	-2.23705	-2.24178
	0.0895472	0.00516787	0.000351623		-1.04795	-2.28669	0.0295294								-1.04795	-2.12722	-2.16972	-2.2462	-2.28485	-2.233	-2.24501	-2.23824	-2.24298
	0.0896774	0.00473569	0.000351637		-1.04732	-2.32462	0.0322256								-1.04732	-2.12828	-2.17086	-2.24737	-2.28596	-2.23415	-2.24616	-2.23944	-2.24418
	0.0898077	0.00523219	0.000350936		-1.04669	-2.28132	0.0291095								-1.04669	-2.12934	-2.17199	-2.24853	-2.28707	-2.2353	-2.24731	-2.24064	-2.24538
	0.0899379	0.00482891	0.000351362		-1.04606	-2.31615	0.0315787								-1.04606	-2.13041	-2.17313	-2.2497	-2.28817	-2.23645	-2.24846	-2.24184	-2.24658
	0.0900681	0.00533251	0.00034831		-1.04543	-2.27307	0.0283481								-1.04543	-2.13147	-2.17427	-2.25087	-2.28928	-2.2376	-2.2496	-2.24303	-2.24778
	0.0901984	0.00522393	0.000350087		-1.0448	-2.282	0.029085								-1.0448	-2.13254	-2.17541	-2.25203	-2.29039	-2.23875	-2.25075	-2.24423	-2.24897
	0.0903286	0.00478706	0.000350925		-1.04417	-2.31993	0.0318152								-1.04417	-2.1336	-2.17655	-2.2532	-2.29149	-2.23989	-2.25189	-2.24542	-2.25017
	0.0904588	0.00462709	0.000348474		-1.04355	-2.33469	0.0326852								-1.04355	-2.13467	-2.17768	-2.25436	-2.2926	-2.24104	-2.25304	-2.24662	-2.25137
	0.0905891	0.00524192	0.000349663		-1.04292	-2.28051	0.02895								-1.04292	-2.13573	-2.17882	-2.25552	-2.2937	-2.24218	-2.25418	-2.24781	-2.25256
	0.0907193	0.00526568	0.000348914		-1.0423	-2.27855	0.0287577								-1.0423	-2.1368	-2.17996	-2.25668	-2.2948	-2.24333	-2.25532	-2.249	-2.25375
	0.0908496	0.0047521	0.000348686		-1.04168	-2.32311	0.0318448								-1.04168	-2.13787	-2.1811	-2.25785	-2.2959	-2.24447	-2.25646	-2.25019	-2.25495
	0.0909798	0.00481358	0.000350583		-1.04105	-2.31753	0.0316091								-1.04105	-2.13894	-2.18224	-2.25901	-2.297	-2.24561	-2.2576	-2.25138	-2.25614
	0.09111	0.00505722	0.000347598		-1.04043	-2.29609	0.0298301								-1.04043	-2.14001	-2.18338	-2.26017	-2.29809	-2.24675	-2.25874	-2.25257	-2.25733
	0.0912403	0.00491735	0.000348192		-1.03981	-2.30827	0.030731								-1.03981	-2.14108	-2.18452	-2.26133	-2.29919	-2.24789	-2.25988	-2.25376	-2.25852
	0.0913705	0.00460423	0.000349623		-1.03919	-2.33684	0.0329559								-1.03919	-2.14215	-2.18565	-2.26248	-2.30028	-2.24903	-2.26101	-2.25495	-2.25971
	0.0915008	0.00489341	0.000348227		-1.03858	-2.31039	0.0308845								-1.03858	-2.14322	-2.18679	-2.26364	-2.30138	-2.25017	-2.26215	-2.25614	-2.2609
	0.091631	0.004946	0.000347413		-1.03796	-2.30575	0.0304847								-1.03796	-2.14429	-2.18793	-2.2648	-2.30247	-2.2513	-2.26328	-2.25732	-2.26209
	0.0917613	0.00496834	0.000349294		-1.03734	-2.30379	0.0305119								-1.03734	-2.14536	-2.18907	-2.26595	-2.30356	-2.25244	-2.26442	-2.25851	-2.26327
	0.0918915	0.00490108	0.000351		-1.03672	-2.30971	0.0310817								-1.03672	-2.14644	-2.19021	-2.26711	-2.30465	-2.25358	-2.26555	-2.2597	-2.26446
	0.0920217	0.00515949	0.000358471		-1.03611	-2.28739	0.0301534								-1.03611	-2.14751	-2.19135	-2.26826	-2.30574	-2.25471	-2.26668	-2.26088	-2.26564
	0.092152	0.00488533	0.000359522		-1.0355	-2.31111	0.031939								-1.0355	-2.14859	-2.19249	-2.26942	-2.30682	-2.25584	-2.26781	-2.26206	-2.26683
	0.0922822	0.00515572	0.000363102		-1.03488	-2.28771	0.0305653								-1.03488	-2.14966	-2.19363	-2.27057	-2.30791	-2.25697	-2.26894	-2.26324	-2.26801
	0.0924125	0.00527653	0.000367155		-1.03427	-2.27765	0.0301988								-1.03427	-2.15074	-2.19477	-2.27172	-2.30899	-2.2581	-2.27007	-2.26443	-2.26919
	0.0925427	0.00500335	0.000364886		-1.03366	-2.30074	0.0316509								-1.03366	-2.15182	-2.19591	-2.27287	-2.31008	-2.25923	-2.27119	-2.26561	-2.27037
	0.0926729	0.00469959	0.000368543		-1.03305	-2.32794	0.0340344								-1.03305	-2.15289	-2.19705	-2.27402	-2.31116	-2.26036	-2.27232	-2.26679	-2.27155
	0.0928032	0.00451155	0.000369387		-1.03244	-2.34567	0.0355341								-1.03244	-2.15397	-2.19819	-2.27517	-2.31224	-2.26149	-2.27344	-2.26796	-2.27273
	0.0929334	0.00469142	0.000370501		-1.03183	-2.3287	0.0342748								-1.03183	-2.15505	-2.19933	-2.27632	-2.31332	-2.26262	-2.27456	-2.26914	-2.27391
	0.0930637	0.00511712	0.000373679		-1.03122	-2.29097	0.0316929								-1.03122	-2.15613	-2.20047	-2.27747	-2.3144	-2.26375	-2.27569	-2.27032	-2.27509
	0.0931939	0.00481665	0.000371892		-1.03061	-2.31725	0.033509								-1.03061	-2.15721	-2.20161	-2.27861	-2.31547	-2.26487	-2.27681	-2.2715	-2.27626
	0.0933241	0.00436967	0.000362915		-1.03001	-2.35955	0.0360451								-1.03001	-2.15829	-2.20275	-2.27976	-2.31655	-2.26599	-2.27793	-2.27267	-2.27744
	0.0934544	0.00433932	0.000364351		-1.0294	-2.36258	0.0364408								-1.0294	-2.15938	-2.20389	-2.28091	-2.31762	-2.26712	-2.27905	-2.27385	-2.27861
	0.0935846	0.00459954	0.000359505		-1.0288	-2.33729	0.033922								-1.0288	-2.16046	-2.20503	-2.28205	-2.3187	-2.26824	-2.28016	-2.27502	-2.27979
	0.0937149	0.00486636	0.0003603		-1.02819	-2.3128	0.0321329								-1.02819	-2.16154	-2.20617	-2.28319	-2.31977	-2.26936	-2.28128	-2.27619	-2.28096
	0.0938451	0.00448275	0.00035925		-1.02759	-2.34846	0.034781								-1.02759	-2.16262	-2.20731	-2.28434	-2.32084	-2.27048	-2.2824	-2.27736	-2.28213
	0.0939753	0.00443486	0.000358944		-1.02699	-2.35312	0.0351267								-1.02699	-2.16371	-2.20845	-2.28548	-2.32191	-2.2716	-2.28351	-2.27853	-2.2833
	0.0941056	0.00449896	0.000355403		-1.02638	-2.34689	0.0342845								-1.02638	-2.16479	-2.20959	-2.28662	-2.32298	-2.27272	-2.28462	-2.2797	-2.28447
	0.0942358	0.0046743	0.000357532		-1.02578	-2.33028	0.0331961								-1.02578	-2.16588	-2.21073	-2.28776	-2.32404	-2.27383	-2.28573	-2.28087	-2.28564
	0.0943661	0.00494575	0.000353906		-1.02518	-2.30577	0.031056								-1.02518	-2.16696	-2.21187	-2.2889	-2.32511	-2.27495	-2.28685	-2.28204	-2.28681
	0.0944963	0.00468626	0.000355699		-1.02459	-2.32917	0.0329417								-1.02459	-2.16805	-2.21301	-2.29004	-2.32617	-2.27607	-2.28796	-2.28321	-2.28798
	0.0946266	0.00475432	0.000353302		-1.02399	-2.32291	0.0322513								-1.02399	-2.16914	-2.21415	-2.29118	-2.32723	-2.27718	-2.28906	-2.28438	-2.28914
	0.0947568	0.00489126	0.000354355		-1.02339	-2.31058	0.0314418								-1.02339	-2.17023	-2.21529	-2.29231	-2.32829	-2.27829	-2.29017	-2.28554	-2.29031
	0.094887	0.00506818	0.000353527		-1.02279	-2.29515	0.0302734								-1.02279	-2.17132	-2.21643	-2.29345	-2.32935	-2.27941	-2.29128	-2.28671	-2.29147
	0.0950173	0.0045934	0.000352289		-1.0222	-2.33787	0.0332855								-1.0222	-2.1724	-2.21757	-2.29458	-2.33041	-2.28052	-2.29238	-2.28787	-2.29263
	0.0951475	0.00480866	0.000352873		-1.0216	-2.31798	0.0318482								-1.0216	-2.17349	-2.21871	-2.29572	-2.33147	-2.28163	-2.29349	-2.28903	-2.2938
	0.0952778	0.004863	0.000353453		-1.02101	-2.3131	0.031544								-1.02101	-2.17459	-2.21985	-2.29685	-2.33253	-2.28274	-2.29459	-2.29019	-2.29496
	0.095408	0.00466975	0.000351582		-1.02042	-2.33071	0.0326755								-1.02042	-2.17568	-2.22099	-2.29798	-2.33358	-2.28384	-2.29569	-2.29136	-2.29612
	0.0955382	0.00403376	0.000352675		-1.01982	-2.39429	0.037945								-1.01982	-2.17677	-2.22213	-2.29912	-2.33464	-2.28495	-2.29679	-2.29252	-2.29728
	0.0956685	0.00439195	0.000350914		-1.01923	-2.35734	0.0346764								-1.01923	-2.17786	-2.22327	-2.30025	-2.33569	-2.28606	-2.29789	-2.29367	-2.29843
	0.0957987	0.0044688	0.000350052		-1.01864	-2.34981	0.0339962								-1.01864	-2.17895	-2.22441	-2.30138	-2.33674	-2.28716	-2.29899	-2.29483	-2.29959
	0.095929	0.00422385	0.000352317		-1.01805	-2.37429	0.0362005								-1.01805	-2.18005	-2.22555	-2.30251	-2.33779	-2.28827	-2.30009	-2.29599	-2.30075
	0.0960592	0.00453413	0.000349361		-1.01746	-2.34351	0.0334403								-1.01746	-2.18114	-2.22669	-2.30364	-2.33884	-2.28937	-2.30119	-2.29715	-2.3019
	0.0961894	0.00430348	0.0003499		-1.01687	-2.36618	0.0352869								-1.01687	-2.18224	-2.22783	-2.30476	-2.33989	-2.29047	-2.30228	-2.2983	-2.30306
	0.0963197	0.00453521	0.000353244		-1.01628	-2.3434	0.0338039								-1.01628	-2.18333	-2.22897	-2.30589	-2.34093	-2.29157	-2.30337	-2.29946	-2.30421
	0.0964499	0.00484678	0.000347985		-1.0157	-2.31455	0.0311599								-1.0157	-2.18443	-2.23011	-2.30702	-2.34198	-2.29267	-2.30447	-2.30061	-2.30536
	0.0965802	0.00502998	0.000350479		-1.01511	-2.29843	0.0302402								-1.01511	-2.18552	-2.23125	-2.30814	-2.34302	-2.29377	-2.30556	-2.30176	-2.30651
	0.0967104	0.004008	0.000349854		-1.01453	-2.39707	0.0378834								-1.01453	-2.18662	-2.23239	-2.30926	-2.34406	-2.29487	-2.30665	-2.30291	-2.30766
	0.0968406	0.00432932	0.000345173		-1.01394	-2.36358	0.0346025								-1.01394	-2.18772	-2.23353	-2.31039	-2.3451	-2.29597	-2.30774	-2.30407	-2.30881
	0.0969709	0.00458587	0.000348554		-1.01336	-2.33858	0.0329867								-1.01336	-2.18882	-2.23467	-2.31151	-2.34614	-2.29706	-2.30883	-2.30522	-2.30996
	0.0971011	0.00414081	0.000348391		-1.01278	-2.38291	0.036515								-1.01278	-2.18991	-2.23581	-2.31263	-2.34718	-2.29816	-2.30992	-2.30636	-2.31111
	0.0972314	0.0048266	0.000349102		-1.01219	-2.31636	0.0313906								-1.01219	-2.19101	-2.23695	-2.31375	-2.34822	-2.29925	-2.311	-2.30751	-2.31225
	0.0973616	0.00454354	0.000348964		-1.01161	-2.34261	0.0333331								-1.01161	-2.19211	-2.23809	-2.31487	-2.34926	-2.30035	-2.31209	-2.30866	-2.3134
	0.0974919	0.004558	0.000345991		-1.01103	-2.34123	0.0329443								-1.01103	-2.19321	-2.23923	-2.31599	-2.35029	-2.30144	-2.31317	-2.30981	-2.31454
	0.0976221	0.00441388	0.00034738		-1.01045	-2.35518	0.0341566								-1.01045	-2.19431	-2.24037	-2.31711	-2.35132	-2.30253	-2.31425	-2.31095	-2.31569
	0.0977523	0.00403967	0.000346997		-1.00987	-2.39365	0.0372794								-1.00987	-2.19542	-2.24151	-2.31823	-2.35236	-2.30362	-2.31534	-2.3121	-2.31683
	0.0978826	0.00428828	0.000344459		-1.00929	-2.36772	0.0348614								-1.00929	-2.19652	-2.24264	-2.31934	-2.35339	-2.30471	-2.31642	-2.31324	-2.31797
	0.0980128	0.00486534	0.000347957		-1.00872	-2.31289	0.0310386								-1.00872	-2.19762	-2.24378	-2.32046	-2.35442	-2.3058	-2.3175	-2.31438	-2.31911
	0.098143	0.00423358	0.000344729		-1.00814	-2.37329	0.0353395								-1.00814	-2.19872	-2.24492	-2.32157	-2.35545	-2.30688	-2.31858	-2.31552	-2.32025
	0.0982733	0.00467379	0.000342456		-1.00756	-2.33033	0.0317998								-1.00756	-2.19983	-2.24606	-2.32269	-2.35647	-2.30797	-2.31965	-2.31666	-2.32139
	0.0984035	0.00392516	0.000344363		-1.00699	-2.40614	0.0380758								-1.00699	-2.20093	-2.2472	-2.3238	-2.3575	-2.30906	-2.32073	-2.3178	-2.32253
	0.0985338	0.00464792	0.000343536		-1.00641	-2.33274	0.0320778								-1.00641	-2.20204	-2.24834	-2.32491	-2.35852	-2.31014	-2.32181	-2.31894	-2.32366
	0.098664	0.00445486	0.000342816		-1.00584	-2.35117	0.0333977								-1.00584	-2.20314	-2.24948	-2.32603	-2.35955	-2.31122	-2.32288	-2.32008	-2.3248
	0.0987943	0.00451269	0.000344288		-1.00527	-2.34556	0.0331113								-1.00527	-2.20425	-2.25062	-2.32714	-2.36057	-2.31231	-2.32395	-2.32122	-2.32593
	0.0989245	0.00464587	0.000339567		-1.0047	-2.33293	0.0317211								-1.0047	-2.20535	-2.25176	-2.32825	-2.36159	-2.31339	-2.32503	-2.32235	-2.32706
	0.0990547	0.00390843	0.00034117		-1.00412	-2.408	0.0378842								-1.00412	-2.20646	-2.25289	-2.32935	-2.36261	-2.31447	-2.3261	-2.32349	-2.3282
	0.099185	0.00413517	0.000340535		-1.00355	-2.38351	0.0357403								-1.00355	-2.20757	-2.25403	-2.33046	-2.36363	-2.31555	-2.32717	-2.32462	-2.32933
	0.0993152	0.00410172	0.000338399		-1.00298	-2.38703	0.0358058								-1.00298	-2.20868	-2.25517	-2.33157	-2.36465	-2.31663	-2.32824	-2.32575	-2.33046
	0.0994455	0.00394965	0.000338599		-1.00242	-2.40344	0.0372063								-1.00242	-2.20979	-2.25631	-2.33268	-2.36566	-2.3177	-2.3293	-2.32689	-2.33159
	0.0995757	0.0044128	0.00033994		-1.00185	-2.35529	0.0334332								-1.00185	-2.21089	-2.25745	-2.33378	-2.36668	-2.31878	-2.33037	-2.32802	-2.33271
	0.0997059	0.00441557	0.000337908		-1.00128	-2.35501	0.0332125								-1.00128	-2.212	-2.25858	-2.33489	-2.36769	-2.31985	-2.33144	-2.32915	-2.33384
	0.0998362	0.00434591	0.000339866		-1.00071	-2.36192	0.0339404								-1.00071	-2.21311	-2.25972	-2.33599	-2.36871	-2.32093	-2.3325	-2.33028	-2.33497
	0.0999664	0.00443312	0.000337145		-1.00015	-2.35329	0.0330063								-1.00015	-2.21422	-2.26086	-2.33709	-2.36972	-2.322	-2.33356	-2.33141	-2.33609
	0.100097	0.00409105	0.000338235		-0.99958	-2.38817	0.0358818								-0.99958	-2.21534	-2.262	-2.3382	-2.37073	-2.32308	-2.33463	-2.33253	-2.33722
	0.100227	0.00401792	0.000339576		-0.999016	-2.396	0.0366796								-0.999016	-2.21645	-2.26314	-2.3393	-2.37174	-2.32415	-2.33569	-2.33366	-2.33834
	0.100357	0.00383438	0.000335791		-0.998452	-2.4163	0.038007								-0.998452	-2.21756	-2.26427	-2.3404	-2.37275	-2.32522	-2.33675	-2.33478	-2.33946
	0.100487	0.0045399	0.00033853		-0.997888	-2.34295	0.0323624								-0.997888	-2.21867	-2.26541	-2.3415	-2.37375	-2.32629	-2.33781	-2.33591	-2.34058
	0.100618	0.00421603	0.000338688		-0.997326	-2.3751	0.0348647								-0.997326	-2.21978	-2.26655	-2.34259	-2.37476	-2.32736	-2.33887	-2.33703	-2.3417
	0.100748	0.0045404	0.000336386		-0.996764	-2.34291	0.0321539								-0.996764	-2.2209	-2.26768	-2.34369	-2.37576	-2.32842	-2.33992	-2.33816	-2.34282
	0.100878	0.0042674	0.000337174		-0.996203	-2.36984	0.034291								-0.996203	-2.22201	-2.26882	-2.34479	-2.37677	-2.32949	-2.34098	-2.33928	-2.34394
	0.101008	0.00429241	0.000337729		-0.995643	-2.3673	0.0341474								-0.995643	-2.22313	-2.26996	-2.34588	-2.37777	-2.33056	-2.34203	-2.3404	-2.34506
	0.101139	0.00427494	0.00033823		-0.995083	-2.36907	0.0343378								-0.995083	-2.22424	-2.27109	-2.34698	-2.37877	-2.33162	-2.34309	-2.34152	-2.34617
	0.101269	0.00385893	0.000339766		-0.994524	-2.41353	0.0382123								-0.994524	-2.22536	-2.27223	-2.34807	-2.37977	-2.33268	-2.34414	-2.34264	-2.34729
	0.101399	0.00418831	0.000337701		-0.993966	-2.37796	0.0349931								-0.993966	-2.22647	-2.27337	-2.34917	-2.38077	-2.33375	-2.34519	-2.34375	-2.3484
	0.101529	0.00449558	0.000336612		-0.993409	-2.34721	0.0324963								-0.993409	-2.22759	-2.2745	-2.35026	-2.38176	-2.33481	-2.34624	-2.34487	-2.34951
	0.10166	0.00382637	0.000338893		-0.992852	-2.41721	0.0384384								-0.992852	-2.22871	-2.27564	-2.35135	-2.38276	-2.33587	-2.34729	-2.34599	-2.35063
	0.10179	0.00384359	0.000337044		-0.992296	-2.41526	0.0380574								-0.992296	-2.22982	-2.27677	-2.35244	-2.38375	-2.33693	-2.34834	-2.3471	-2.35174
	0.10192	0.00406678	0.000338381		-0.991741	-2.39075	0.0361115								-0.991741	-2.23094	-2.27791	-2.35353	-2.38474	-2.33799	-2.34939	-2.34821	-2.35284
	0.10205	0.00404488	0.00033875		-0.991186	-2.39309	0.0363466								-0.991186	-2.23206	-2.27904	-2.35462	-2.38574	-2.33905	-2.35043	-2.34933	-2.35395
	0.10218	0.00421328	0.000336574		-0.990632	-2.37538	0.0346697								-0.990632	-2.23318	-2.28018	-2.35571	-2.38673	-2.3401	-2.35148	-2.35044	-2.35506
	0.102311	0.0046984	0.000336591		-0.990079	-2.32805	0.0310915								-0.990079	-2.2343	-2.28131	-2.35679	-2.38772	-2.34116	-2.35252	-2.35155	-2.35617
	0.102441	0.00418988	0.000336349		-0.989526	-2.3778	0.03484								-0.989526	-2.23542	-2.28245	-2.35788	-2.38871	-2.34221	-2.35357	-2.35266	-2.35727
	0.102571	0.00441051	0.000337615		-0.988975	-2.35551	0.0332218								-0.988975	-2.23654	-2.28358	-2.35897	-2.38969	-2.34327	-2.35461	-2.35377	-2.35838
	0.102702	0.00394353	0.000337632		-0.988423	-2.40411	0.0371577								-0.988423	-2.23766	-2.28472	-2.36005	-2.39068	-2.34432	-2.35565	-2.35487	-2.35948
	0.102832	0.0040209	0.00033665		-0.987873	-2.39568	0.0363367								-0.987873	-2.23878	-2.28585	-2.36113	-2.39166	-2.34537	-2.35669	-2.35598	-2.36058
	0.102962	0.00407607	0.000337255		-0.987323	-2.38976	0.0359093								-0.987323	-2.2399	-2.28699	-2.36222	-2.39265	-2.34642	-2.35773	-2.35709	-2.36168
	0.103092	0.0037884	0.000336748		-0.986774	-2.42154	0.0385779								-0.986774	-2.24102	-2.28812	-2.3633	-2.39363	-2.34747	-2.35876	-2.35819	-2.36278
	0.103222	0.00378813	0.000333597		-0.986226	-2.42158	0.0382197								-0.986226	-2.24214	-2.28925	-2.36438	-2.39461	-2.34852	-2.3598	-2.35929	-2.36388
	0.103353	0.00372581	0.000336777		-0.985678	-2.42878	0.0392293								-0.985678	-2.24326	-2.29039	-2.36546	-2.39559	-2.34957	-2.36084	-2.3604	-2.36498
	0.103483	0.00388593	0.00033557		-0.985131	-2.41051	0.0374781								-0.985131	-2.24439	-2.29152	-2.36654	-2.39657	-2.35062	-2.36187	-2.3615	-2.36607
	0.103613	0.0041062	0.000335947		-0.984585	-2.38656	0.0355076								-0.984585	-2.24551	-2.29265	-2.36761	-2.39754	-2.35166	-2.3629	-2.3626	-2.36717
	0.103743	0.00395017	0.00033697		-0.98404	-2.40338	0.0370225								-0.98404	-2.24663	-2.29378	-2.36869	-2.39852	-2.35271	-2.36394	-2.3637	-2.36826
	0.103874	0.00436522	0.000335423		-0.983495	-2.35999	0.0333485								-0.983495	-2.24776	-2.29492	-2.36977	-2.39949	-2.35375	-2.36497	-2.3648	-2.36936
	0.104004	0.00384011	0.000334464		-0.98295	-2.41566	0.0378003								-0.98295	-2.24888	-2.29605	-2.37084	-2.40047	-2.3548	-2.366	-2.36589	-2.37045
	0.104134	0.0037054	0.000337555		-0.982407	-2.43116	0.0395366								-0.982407	-2.25	-2.29718	-2.37192	-2.40144	-2.35584	-2.36702	-2.36699	-2.37154
	0.104264	0.00396801	0.000334827		-0.981864	-2.40143	0.0366216								-0.981864	-2.25113	-2.29831	-2.37299	-2.40241	-2.35688	-2.36805	-2.36808	-2.37263
	0.104395	0.00370914	0.000334604		-0.981322	-2.43073	0.0391515								-0.981322	-2.25225	-2.29944	-2.37406	-2.40338	-2.35792	-2.36908	-2.36918	-2.37372
	0.104525	0.00377778	0.000335968		-0.980781	-2.42276	0.0385968								-0.980781	-2.25338	-2.30057	-2.37513	-2.40435	-2.35896	-2.3701	-2.37027	-2.3748
	0.104655	0.00388021	0.000333482		-0.98024	-2.41114	0.0372998								-0.98024	-2.25451	-2.3017	-2.3762	-2.40532	-2.36	-2.37113	-2.37136	-2.37589
	0.104785	0.00350868	0.000335473		-0.9797	-2.45486	0.0414958								-0.9797	-2.25563	-2.30283	-2.37727	-2.40628	-2.36103	-2.37215	-2.37245	-2.37698
	0.104916	0.00347807	0.000334203		-0.97916	-2.45866	0.0417024								-0.97916	-2.25676	-2.30397	-2.37834	-2.40725	-2.36207	-2.37318	-2.37354	-2.37806
	0.105046	0.00402054	0.000333618		-0.978621	-2.39572	0.0360127								-0.978621	-2.25789	-2.3051	-2.37941	-2.40821	-2.36311	-2.3742	-2.37463	-2.37914
	0.105176	0.00395493	0.000334455		-0.978083	-2.40286	0.0367019								-0.978083	-2.25901	-2.30622	-2.38048	-2.40918	-2.36414	-2.37522	-2.37572	-2.38023
	0.105306	0.0035462	0.000333517		-0.977546	-2.45024	0.0408174								-0.977546	-2.26014	-2.30735	-2.38154	-2.41014	-2.36517	-2.37624	-2.37681	-2.38131
	0.105437	0.0042262	0.000333022		-0.977009	-2.37405	0.0341989								-0.977009	-2.26127	-2.30848	-2.38261	-2.4111	-2.3662	-2.37725	-2.37789	-2.38239
	0.105567	0.00417657	0.00033362		-0.976473	-2.37918	0.0346675								-0.976473	-2.2624	-2.30961	-2.38367	-2.41206	-2.36724	-2.37827	-2.37898	-2.38347
	0.105697	0.00369278	0.000331281		-0.975937	-2.43265	0.0389344								-0.975937	-2.26353	-2.31074	-2.38473	-2.41301	-2.36827	-2.37929	-2.38006	-2.38454
	0.105827	0.0035874	0.000333715		-0.975403	-2.44522	0.0403725								-0.975403	-2.26466	-2.31187	-2.3858	-2.41397	-2.3693	-2.3803	-2.38114	-2.38562
	0.105957	0.00396241	0.000333326		-0.974868	-2.40204	0.0365089								-0.974868	-2.26579	-2.313	-2.38686	-2.41493	-2.37033	-2.38132	-2.38223	-2.3867
	0.106088	0.00392077	0.000333071		-0.974335	-2.40663	0.0368684								-0.974335	-2.26692	-2.31413	-2.38792	-2.41588	-2.37135	-2.38233	-2.38331	-2.38777
	0.106218	0.00417187	0.000333306		-0.973802	-2.37967	0.0346739								-0.973802	-2.26805	-2.31525	-2.38898	-2.41683	-2.37238	-2.38334	-2.38439	-2.38884
	0.106348	0.00405571	0.000330358		-0.97327	-2.39193	0.0353515								-0.97327	-2.26918	-2.31638	-2.39004	-2.41779	-2.3734	-2.38435	-2.38547	-2.38992
	0.106479	0.00398954	0.000332391		-0.972738	-2.39908	0.036159								-0.972738	-2.27031	-2.31751	-2.39109	-2.41874	-2.37443	-2.38536	-2.38654	-2.39099
	0.106609	0.00400397	0.000333106		-0.972207	-2.39751	0.0361062								-0.972207	-2.27144	-2.31863	-2.39215	-2.41969	-2.37545	-2.38637	-2.38762	-2.39206
	0.106739	0.00410607	0.000331079		-0.971677	-2.38657	0.0349941								-0.971677	-2.27257	-2.31976	-2.39321	-2.42063	-2.37648	-2.38738	-2.38869	-2.39313
	0.106869	0.0038924	0.000333262		-0.971147	-2.40978	0.0371584								-0.971147	-2.27371	-2.32089	-2.39426	-2.42158	-2.3775	-2.38839	-2.38977	-2.3942
	0.106999	0.00415567	0.000332428		-0.970619	-2.38136	0.0347173								-0.970619	-2.27484	-2.32201	-2.39532	-2.42253	-2.37852	-2.38939	-2.39084	-2.39526
	0.10713	0.00353549	0.000330036		-0.97009	-2.45155	0.0405137								-0.97009	-2.27597	-2.32314	-2.39637	-2.42347	-2.37954	-2.3904	-2.39192	-2.39633
	0.10726	0.00353587	0.000331531		-0.969563	-2.4515	0.0406928								-0.969563	-2.2771	-2.32426	-2.39742	-2.42442	-2.38056	-2.3914	-2.39299	-2.39739
	0.10739	0.00369689	0.000331869		-0.969036	-2.43216	0.0389601								-0.969036	-2.27824	-2.32539	-2.39847	-2.42536	-2.38158	-2.3924	-2.39406	-2.39846
	0.10752	0.00402639	0.000330478		-0.968509	-2.39508	0.0356219								-0.968509	-2.27937	-2.32651	-2.39952	-2.4263	-2.38259	-2.39341	-2.39513	-2.39952
	0.107651	0.00366517	0.000332842		-0.967984	-2.43591	0.0394125								-0.967984	-2.28051	-2.32764	-2.40057	-2.42724	-2.38361	-2.39441	-2.39619	-2.40058
	0.107781	0.00403066	0.000330033		-0.967458	-2.39462	0.0355361								-0.967458	-2.28164	-2.32876	-2.40162	-2.42818	-2.38463	-2.39541	-2.39726	-2.40164
	0.107911	0.00367231	0.000330238		-0.966934	-2.43506	0.0390281								-0.966934	-2.28277	-2.32989	-2.40267	-2.42912	-2.38564	-2.39641	-2.39833	-2.4027
	0.108041	0.00361906	0.000331427		-0.96641	-2.4414	0.039745								-0.96641	-2.28391	-2.33101	-2.40371	-2.43005	-2.38665	-2.3974	-2.39939	-2.40376
	0.108172	0.00390674	0.000330484		-0.965887	-2.40819	0.0367135								-0.965887	-2.28505	-2.33213	-2.40476	-2.43099	-2.38767	-2.3984	-2.40046	-2.40481
	0.108302	0.00369309	0.000330788		-0.965364	-2.43261	0.0388732								-0.965364	-2.28618	-2.33325	-2.4058	-2.43192	-2.38868	-2.3994	-2.40152	-2.40587
	0.108432	0.0034887	0.000330806		-0.964842	-2.45734	0.0411528								-0.964842	-2.28732	-2.33438	-2.40685	-2.43286	-2.38969	-2.40039	-2.40258	-2.40693
	0.108562	0.00364013	0.000329619		-0.964321	-2.43888	0.0392994								-0.964321	-2.28845	-2.3355	-2.40789	-2.43379	-2.3907	-2.40139	-2.40364	-2.40798
	0.108692	0.00384323	0.000329918		-0.9638	-2.4153	0.0372563								-0.9638	-2.28959	-2.33662	-2.40893	-2.43472	-2.39171	-2.40238	-2.4047	-2.40903
	0.108823	0.003489	0.000329445		-0.96328	-2.4573	0.04098								-0.96328	-2.29073	-2.33774	-2.40997	-2.43565	-2.39272	-2.40337	-2.40576	-2.41008
	0.108953	0.00375724	0.000330473		-0.962761	-2.42513	0.0381731								-0.962761	-2.29186	-2.33886	-2.41101	-2.43658	-2.39372	-2.40436	-2.40682	-2.41113
	0.109083	0.00376516	0.000330789		-0.962242	-2.42422	0.0381292								-0.962242	-2.293	-2.33999	-2.41205	-2.4375	-2.39473	-2.40535	-2.40787	-2.41218
	0.109214	0.00310945	0.000328312		-0.961724	-2.50732	0.045824								-0.961724	-2.29414	-2.34111	-2.41309	-2.43843	-2.39573	-2.40634	-2.40893	-2.41323
	0.109344	0.00373302	0.000329572		-0.961206	-2.42794	0.038316								-0.961206	-2.29528	-2.34223	-2.41413	-2.43935	-2.39674	-2.40733	-2.40998	-2.41428
	0.109474	0.00344614	0.00032888		-0.960689	-2.46267	0.0414185								-0.960689	-2.29641	-2.34335	-2.41516	-2.44028	-2.39774	-2.40831	-2.41104	-2.41532
	0.109604	0.00372985	0.000327244		-0.960173	-2.42831	0.0380777								-0.960173	-2.29755	-2.34446	-2.4162	-2.4412	-2.39874	-2.4093	-2.41209	-2.41637
	0.109734	0.00358304	0.000329311		-0.959657	-2.44575	0.0398881								-0.959657	-2.29869	-2.34558	-2.41723	-2.44212	-2.39974	-2.41028	-2.41314	-2.41741
	0.109865	0.00377684	0.00032746		-0.959142	-2.42287	0.0376287								-0.959142	-2.29983	-2.3467	-2.41827	-2.44304	-2.40075	-2.41127	-2.41419	-2.41845
	0.109995	0.00357512	0.00032854		-0.958627	-2.44671	0.039883								-0.958627	-2.30097	-2.34782	-2.4193	-2.44396	-2.40174	-2.41225	-2.41524	-2.41949
	0.110125	0.00359322	0.000334223		-0.958113	-2.44452	0.0403685								-0.958113	-2.30211	-2.34894	-2.42033	-2.44488	-2.40274	-2.41323	-2.41629	-2.42053
	0.110255	0.00382089	0.000335252		-0.9576	-2.41784	0.03808								-0.9576	-2.30325	-2.35006	-2.42136	-2.44579	-2.40374	-2.41421	-2.41733	-2.42157
	0.110386	0.00357047	0.000340007		-0.957087	-2.44727	0.0413288								-0.957087	-2.30439	-2.35117	-2.42239	-2.44671	-2.40474	-2.41519	-2.41838	-2.42261
	0.110516	0.00355203	0.000342304		-0.956575	-2.44952	0.041824								-0.956575	-2.30553	-2.35229	-2.42342	-2.44762	-2.40573	-2.41617	-2.41943	-2.42365
	0.110646	0.00318175	0.000342263		-0.956063	-2.49733	0.0466857								-0.956063	-2.30667	-2.35341	-2.42444	-2.44853	-2.40673	-2.41715	-2.42047	-2.42468
	0.110776	0.00327314	0.000346813		-0.955553	-2.48504	0.0459854								-0.955553	-2.30781	-2.35452	-2.42547	-2.44945	-2.40772	-2.41812	-2.42151	-2.42572
	0.110907	0.00327706	0.000347967		-0.955043	-2.48452	0.0460833								-0.955043	-2.30895	-2.35564	-2.4265	-2.45036	-2.40872	-2.4191	-2.42255	-2.42675
	0.111037	0.00322916	0.000347953		-0.954533	-2.49091	0.046765								-0.954533	-2.3101	-2.35676	-2.42752	-2.45127	-2.40971	-2.42007	-2.42359	-2.42778
	0.111167	0.00390308	0.000348561		-0.954024	-2.40859	0.038758								-0.954024	-2.31124	-2.35787	-2.42854	-2.45217	-2.4107	-2.42105	-2.42463	-2.42881
	0.111297	0.00279428	0.000350088		-0.953515	-2.55373	0.0543747								-0.953515	-2.31238	-2.35898	-2.42957	-2.45308	-2.41169	-2.42202	-2.42567	-2.42985
	0.111428	0.00394196	0.000351882		-0.953007	-2.40429	0.0387413								-0.953007	-2.31352	-2.3601	-2.43059	-2.45399	-2.41268	-2.42299	-2.42671	-2.43087
	0.111558	0.00355651	0.000356641		-0.9525	-2.44898	0.0435208								-0.9525	-2.31466	-2.36121	-2.43161	-2.45489	-2.41367	-2.42396	-2.42774	-2.4319
	0.111688	0.00350176	0.00035447		-0.951993	-2.45571	0.0439322								-0.951993	-2.31581	-2.36233	-2.43263	-2.45579	-2.41465	-2.42493	-2.42878	-2.43293
	0.111818	0.0037651	0.000354436		-0.951487	-2.42422	0.0408556								-0.951487	-2.31695	-2.36344	-2.43365	-2.45669	-2.41564	-2.4259	-2.42981	-2.43395
	0.111949	0.00345634	0.000356755		-0.950981	-2.46138	0.0447964								-0.950981	-2.31809	-2.36455	-2.43466	-2.4576	-2.41663	-2.42687	-2.43085	-2.43498
	0.112079	0.00341617	0.000356732		-0.950477	-2.46646	0.0453203								-0.950477	-2.31923	-2.36566	-2.43568	-2.4585	-2.41761	-2.42783	-2.43188	-2.436
	0.112209	0.00352878	0.000359632		-0.949972	-2.45238	0.0442307								-0.949972	-2.32038	-2.36678	-2.4367	-2.45939	-2.4186	-2.4288	-2.43291	-2.43702
	0.112339	0.00307599	0.0003608		-0.949468	-2.51202	0.0509062								-0.949468	-2.32152	-2.36789	-2.43771	-2.46029	-2.41958	-2.42976	-2.43394	-2.43804
	0.11247	0.00344277	0.000361558		-0.948965	-2.46309	0.0455784								-0.948965	-2.32267	-2.369	-2.43872	-2.46119	-2.42056	-2.43073	-2.43497	-2.43906
	0.1126	0.00347286	0.000362973		-0.948462	-2.45931	0.0453604								-0.948462	-2.32381	-2.37011	-2.43974	-2.46208	-2.42154	-2.43169	-2.43599	-2.44008
	0.11273	0.00370639	0.000362416		-0.94796	-2.43105	0.0424371								-0.94796	-2.32495	-2.37122	-2.44075	-2.46298	-2.42252	-2.43265	-2.43702	-2.4411
	0.11286	0.00307625	0.000362671		-0.947459	-2.51198	0.051166								-0.947459	-2.3261	-2.37233	-2.44176	-2.46387	-2.4235	-2.43361	-2.43805	-2.44212
	0.11299	0.0040158	0.000366594		-0.946958	-2.39623	0.0396189								-0.946958	-2.32724	-2.37344	-2.44277	-2.46476	-2.42448	-2.43457	-2.43907	-2.44313
	0.113121	0.00330733	0.000363238		-0.946458	-2.48052	0.0476655								-0.946458	-2.32839	-2.37455	-2.44378	-2.46565	-2.42546	-2.43553	-2.44009	-2.44414
	0.113251	0.00345048	0.000367652		-0.945958	-2.46212	0.0462431								-0.945958	-2.32953	-2.37566	-2.44479	-2.46654	-2.42643	-2.43649	-2.44112	-2.44516
	0.113381	0.00325457	0.000367507		-0.945459	-2.48751	0.0490074								-0.945459	-2.33068	-2.37676	-2.44579	-2.46743	-2.42741	-2.43745	-2.44214	-2.44617
	0.113511	0.00407308	0.000366569		-0.944961	-2.39008	0.0390592								-0.944961	-2.33182	-2.37787	-2.4468	-2.46831	-2.42838	-2.4384	-2.44316	-2.44718
	0.113642	0.0034445	0.00036916		-0.944462	-2.46287	0.0465134								-0.944462	-2.33297	-2.37898	-2.4478	-2.4692	-2.42936	-2.43936	-2.44417	-2.44819
	0.113772	0.00317041	0.000368189		-0.943965	-2.49888	0.0504017								-0.943965	-2.33411	-2.38009	-2.44881	-2.47009	-2.43033	-2.44031	-2.44519	-2.4492
	0.113902	0.00348268	0.000369031		-0.943468	-2.45809	0.0459874								-0.943468	-2.33526	-2.38119	-2.44981	-2.47097	-2.4313	-2.44127	-2.44621	-2.45021
	0.114032	0.00344008	0.000372444		-0.942972	-2.46343	0.0469875								-0.942972	-2.33641	-2.3823	-2.45081	-2.47185	-2.43228	-2.44222	-2.44722	-2.45121
	0.114163	0.00319069	0.000371448		-0.942476	-2.49612	0.0505246								-0.942476	-2.33755	-2.38341	-2.45181	-2.47273	-2.43325	-2.44317	-2.44824	-2.45222
	0.114293	0.00407439	0.000371835		-0.941981	-2.38994	0.0396075								-0.941981	-2.3387	-2.38451	-2.45281	-2.47361	-2.43422	-2.44412	-2.44925	-2.45322
	0.114423	0.00338499	0.000372514		-0.941486	-2.47044	0.0477611								-0.941486	-2.33985	-2.38561	-2.45381	-2.47449	-2.43518	-2.44507	-2.45026	-2.45422
	0.114553	0.00347018	0.000372728		-0.940992	-2.45965	0.0466154								-0.940992	-2.34099	-2.38672	-2.45481	-2.47537	-2.43615	-2.44602	-2.45128	-2.45523
	0.114684	0.00321155	0.000375314		-0.940499	-2.49329	0.0507189								-0.940499	-2.34214	-2.38782	-2.45581	-2.47624	-2.43712	-2.44696	-2.45229	-2.45623
	0.114814	0.00311146	0.000376906		-0.940006	-2.50704	0.0525725								-0.940006	-2.34329	-2.38893	-2.4568	-2.47712	-2.43809	-2.44791	-2.45329	-2.45723
	0.114944	0.00351906	0.000374826		-0.939513	-2.45357	0.0462266								-0.939513	-2.34443	-2.39003	-2.4578	-2.47799	-2.43905	-2.44886	-2.4543	-2.45822
	0.115074	0.00337868	0.000371585		-0.939022	-2.47125	0.047731								-0.939022	-2.34558	-2.39113	-2.45879	-2.47887	-2.44002	-2.4498	-2.45531	-2.45922
	0.115205	0.00308846	0.000362457		-0.93853	-2.51026	0.0509335								-0.93853	-2.34673	-2.39223	-2.45978	-2.47974	-2.44098	-2.45075	-2.45632	-2.46022
	0.115335	0.00318194	0.000361927		-0.93804	-2.49731	0.049365								-0.93804	-2.34788	-2.39334	-2.46078	-2.48061	-2.44194	-2.45169	-2.45732	-2.46121
	0.115465	0.00297576	0.000363066		-0.937549	-2.5264	0.0529514								-0.937549	-2.34902	-2.39444	-2.46177	-2.48148	-2.4429	-2.45263	-2.45832	-2.4622
	0.115595	0.00324256	0.000358172		-0.93706	-2.48911	0.0479395								-0.93706	-2.35017	-2.39554	-2.46276	-2.48235	-2.44387	-2.45357	-2.45933	-2.4632
	0.115725	0.00361905	0.00035761		-0.936571	-2.44141	0.0428849								-0.936571	-2.35132	-2.39664	-2.46375	-2.48321	-2.44483	-2.45451	-2.46033	-2.46419
	0.115856	0.00308928	0.000356969		-0.936082	-2.51014	0.0501491								-0.936082	-2.35247	-2.39774	-2.46474	-2.48408	-2.44579	-2.45545	-2.46133	-2.46518
	0.115986	0.00365605	0.000353353		-0.935594	-2.43699	0.0419456								-0.935594	-2.35362	-2.39884	-2.46572	-2.48495	-2.44674	-2.45639	-2.46233	-2.46617
	0.116116	0.00310063	0.000353782		-0.935107	-2.50855	0.0495195								-0.935107	-2.35476	-2.39994	-2.46671	-2.48581	-2.4477	-2.45733	-2.46333	-2.46716
	0.116247	0.00321429	0.000353081		-0.93462	-2.49291	0.0476737								-0.93462	-2.35591	-2.40103	-2.46769	-2.48667	-2.44866	-2.45826	-2.46432	-2.46814
	0.116377	0.00308575	0.000351139		-0.934134	-2.51064	0.0493865								-0.934134	-2.35706	-2.40213	-2.46868	-2.48753	-2.44961	-2.4592	-2.46532	-2.46913
	0.116507	0.00306931	0.000352816		-0.933648	-2.51296	0.0498881								-0.933648	-2.35821	-2.40323	-2.46966	-2.48839	-2.45057	-2.46013	-2.46631	-2.47011
	0.116637	0.00357145	0.000347465		-0.933163	-2.44716	0.0422237								-0.933163	-2.35936	-2.40433	-2.47064	-2.48925	-2.45152	-2.46107	-2.46731	-2.4711
	0.116767	0.00341168	0.000348119		-0.932678	-2.46703	0.0442843								-0.932678	-2.36051	-2.40542	-2.47162	-2.49011	-2.45248	-2.462	-2.4683	-2.47208
	0.116898	0.00300981	0.00034722		-0.932194	-2.52146	0.0500674								-0.932194	-2.36165	-2.40652	-2.4726	-2.49097	-2.45343	-2.46293	-2.46929	-2.47306
	0.117028	0.00279137	0.000346059		-0.93171	-2.55418	0.053805								-0.93171	-2.3628	-2.40761	-2.47358	-2.49183	-2.45438	-2.46386	-2.47028	-2.47404
	0.117158	0.00303372	0.000346713		-0.931227	-2.51802	0.0496002								-0.931227	-2.36395	-2.40871	-2.47456	-2.49268	-2.45533	-2.46479	-2.47127	-2.47502
	0.117288	0.003219	0.000347618		-0.930745	-2.49228	0.0468674								-0.930745	-2.3651	-2.4098	-2.47554	-2.49353	-2.45628	-2.46572	-2.47226	-2.476
	0.117419	0.00311158	0.000343093		-0.930263	-2.50702	0.0478542								-0.930263	-2.36625	-2.4109	-2.47652	-2.49439	-2.45723	-2.46665	-2.47325	-2.47698
	0.117549	0.0035986	0.00034419		-0.929781	-2.44387	0.0415102								-0.929781	-2.3674	-2.41199	-2.47749	-2.49524	-2.45818	-2.46758	-2.47424	-2.47795
	0.117679	0.00334064	0.000342556		-0.929301	-2.47617	0.0445032								-0.929301	-2.36855	-2.41308	-2.47846	-2.49609	-2.45913	-2.46851	-2.47522	-2.47893
	0.117809	0.00343137	0.000344795		-0.92882	-2.46453	0.0436097								-0.92882	-2.3697	-2.41418	-2.47944	-2.49694	-2.46008	-2.46943	-2.47621	-2.4799
	0.11794	0.00363265	0.000343643		-0.92834	-2.43978	0.0410557								-0.92834	-2.37085	-2.41527	-2.48041	-2.49779	-2.46102	-2.47036	-2.47719	-2.48087
	0.11807	0.00301516	0.000342793		-0.927861	-2.52069	0.0493414								-0.927861	-2.372	-2.41636	-2.48138	-2.49863	-2.46197	-2.47128	-2.47817	-2.48185
	0.1182	0.00352098	0.000341734		-0.927382	-2.45334	0.0421225								-0.927382	-2.37315	-2.41745	-2.48235	-2.49948	-2.46291	-2.47221	-2.47915	-2.48282
	0.11833	0.00322896	0.000341815		-0.926904	-2.49094	0.0459429								-0.926904	-2.3743	-2.41854	-2.48332	-2.50032	-2.46386	-2.47313	-2.48013	-2.48379
	0.118461	0.00299029	0.000339852		-0.926426	-2.52429	0.0493249								-0.926426	-2.37544	-2.41963	-2.48429	-2.50117	-2.4648	-2.47405	-2.48111	-2.48475
	0.118591	0.00300032	0.000342052		-0.925949	-2.52283	0.0494783								-0.925949	-2.37659	-2.42072	-2.48526	-2.50201	-2.46574	-2.47497	-2.48209	-2.48572
	0.118721	0.00277854	0.000341094		-0.925472	-2.55618	0.0532779								-0.925472	-2.37774	-2.42181	-2.48622	-2.50285	-2.46668	-2.47589	-2.48307	-2.48669
	0.118851	0.00305817	0.000339398		-0.924996	-2.51454	0.0481657								-0.924996	-2.37889	-2.4229	-2.48719	-2.50369	-2.46762	-2.47681	-2.48404	-2.48765
	0.118982	0.00309404	0.000341169		-0.92452	-2.50947	0.0478556								-0.92452	-2.38004	-2.42399	-2.48815	-2.50453	-2.46856	-2.47773	-2.48502	-2.48861
	0.119112	0.00250842	0.000337525		-0.924045	-2.6006	0.0583977								-0.924045	-2.38119	-2.42508	-2.48911	-2.50537	-2.4695	-2.47864	-2.48599	-2.48958
	0.119242	0.00298697	0.000338021		-0.923571	-2.52477	0.0491137								-0.923571	-2.38234	-2.42616	-2.49008	-2.5062	-2.47044	-2.47956	-2.48696	-2.49054
	0.119372	0.00308673	0.000340241		-0.923096	-2.5105	0.0478384								-0.923096	-2.38349	-2.42725	-2.49104	-2.50704	-2.47137	-2.48047	-2.48793	-2.4915
	0.119502	0.00291091	0.000336183		-0.922623	-2.53597	0.0501229								-0.922623	-2.38464	-2.42833	-2.492	-2.50787	-2.47231	-2.48139	-2.4889	-2.49246
	0.119633	0.00344819	0.000340243		-0.92215	-2.46241	0.0428241								-0.92215	-2.38579	-2.42942	-2.49296	-2.50871	-2.47325	-2.4823	-2.48987	-2.49341
	0.119763	0.00337198	0.000338561		-0.921677	-2.47212	0.0435755								-0.921677	-2.38694	-2.43051	-2.49391	-2.50954	-2.47418	-2.48321	-2.49084	-2.49437
	0.119893	0.00305348	0.000335661		-0.921205	-2.5152	0.0477085								-0.921205	-2.38809	-2.43159	-2.49487	-2.51037	-2.47511	-2.48413	-2.49181	-2.49533
	0.120024	0.00329045	0.000336767		-0.920734	-2.48274	0.0444185								-0.920734	-2.38924	-2.43267	-2.49583	-2.5112	-2.47605	-2.48504	-2.49277	-2.49628
	0.120154	0.00349329	0.000335247		-0.920263	-2.45677	0.0416505								-0.920263	-2.39039	-2.43376	-2.49678	-2.51203	-2.47698	-2.48595	-2.49374	-2.49723
	0.120284	0.00318056	0.000335992		-0.919792	-2.4975	0.0458474								-0.919792	-2.39154	-2.43484	-2.49774	-2.51286	-2.47791	-2.48686	-2.4947	-2.49819
	0.120414	0.00336522	0.000335895		-0.919322	-2.47299	0.0433191								-0.919322	-2.39269	-2.43592	-2.49869	-2.51369	-2.47884	-2.48776	-2.49566	-2.49914
	0.120544	0.00322664	0.000333511		-0.918853	-2.49125	0.044859								-0.918853	-2.39384	-2.437	-2.49964	-2.51451	-2.47977	-2.48867	-2.49663	-2.50009
	0.120675	0.00258255	0.000333031		-0.918384	-2.58795	0.0559662								-0.918384	-2.39499	-2.43808	-2.50059	-2.51534	-2.4807	-2.48958	-2.49759	-2.50104
	0.120805	0.00317482	0.000332368		-0.917915	-2.49828	0.045435								-0.917915	-2.39614	-2.43917	-2.50154	-2.51616	-2.48163	-2.49048	-2.49854	-2.50198
	0.120935	0.00314426	0.000330757		-0.917447	-2.50248	0.0456541								-0.917447	-2.39729	-2.44025	-2.50249	-2.51698	-2.48255	-2.49139	-2.4995	-2.50293
	0.121065	0.00313969	0.000332865		-0.91698	-2.50311	0.046012								-0.91698	-2.39844	-2.44132	-2.50344	-2.5178	-2.48348	-2.49229	-2.50046	-2.50388
	0.121196	0.00356264	0.000331434		-0.916513	-2.44823	0.0403752								-0.916513	-2.39959	-2.4424	-2.50439	-2.51862	-2.48441	-2.4932	-2.50142	-2.50482
	0.121326	0.00322916	0.000330521		-0.916046	-2.49091	0.0444221								-0.916046	-2.40074	-2.44348	-2.50533	-2.51944	-2.48533	-2.4941	-2.50237	-2.50576
	0.121456	0.00260414	0.00033121		-0.915581	-2.58434	0.0551986								-0.915581	-2.40189	-2.44456	-2.50628	-2.52026	-2.48625	-2.495	-2.50332	-2.50671
	0.121586	0.00293952	0.000327844		-0.915115	-2.53172	0.0484039								-0.915115	-2.40304	-2.44564	-2.50722	-2.52108	-2.48718	-2.4959	-2.50428	-2.50765
	0.121717	0.00286628	0.000328663		-0.91465	-2.54268	0.0497648								-0.91465	-2.40419	-2.44671	-2.50816	-2.52189	-2.4881	-2.4968	-2.50523	-2.50859
	0.121847	0.00272415	0.000330352		-0.914186	-2.56477	0.0526302								-0.914186	-2.40534	-2.44779	-2.5091	-2.52271	-2.48902	-2.4977	-2.50618	-2.50953
	0.121977	0.00280237	0.000326773		-0.913722	-2.55247	0.050607								-0.913722	-2.40649	-2.44887	-2.51004	-2.52352	-2.48994	-2.4986	-2.50713	-2.51046
	0.122107	0.00318225	0.000328678		-0.913258	-2.49727	0.0448257								-0.913258	-2.40764	-2.44994	-2.51098	-2.52433	-2.49086	-2.49949	-2.50808	-2.5114
	0.122238	0.0030074	0.000328737		-0.912795	-2.52181	0.0474403								-0.912795	-2.40879	-2.45102	-2.51192	-2.52514	-2.49178	-2.50039	-2.50902	-2.51233
	0.122368	0.00297981	0.0003245		-0.912333	-2.52581	0.0472623								-0.912333	-2.40993	-2.45209	-2.51286	-2.52595	-2.4927	-2.50128	-2.50997	-2.51327
	0.122498	0.0025284	0.000327012		-0.911871	-2.59715	0.0561316								-0.911871	-2.41108	-2.45316	-2.5138	-2.52676	-2.49362	-2.50218	-2.51092	-2.5142
	0.122628	0.00298025	0.000326409		-0.911409	-2.52575	0.0475334								-0.911409	-2.41223	-2.45423	-2.51473	-2.52757	-2.49453	-2.50307	-2.51186	-2.51513
	0.122759	0.00245759	0.0003246		-0.910948	-2.60949	0.057323								-0.910948	-2.41338	-2.45531	-2.51566	-2.52838	-2.49545	-2.50396	-2.5128	-2.51606
	0.122889	0.00328717	0.000326466		-0.910488	-2.48318	0.0431028								-0.910488	-2.41453	-2.45638	-2.5166	-2.52918	-2.49636	-2.50486	-2.51374	-2.51699
	0.123019	0.00303113	0.000323808		-0.910028	-2.5184	0.0463631								-0.910028	-2.41568	-2.45745	-2.51753	-2.52999	-2.49728	-2.50575	-2.51468	-2.51792
	0.123149	0.00285566	0.000325168		-0.909568	-2.54429	0.0494187								-0.909568	-2.41683	-2.45852	-2.51846	-2.53079	-2.49819	-2.50664	-2.51562	-2.51885
	0.12328	0.00316152	0.000323987		-0.909109	-2.5001	0.0444756								-0.909109	-2.41798	-2.45959	-2.51939	-2.53159	-2.4991	-2.50753	-2.51656	-2.51977
	0.12341	0.00308063	0.000323068		-0.908651	-2.51136	0.045514								-0.908651	-2.41913	-2.46066	-2.52032	-2.5324	-2.50001	-2.50841	-2.5175	-2.5207
	0.12354	0.00333701	0.000323211		-0.908192	-2.47664	0.0420357								-0.908192	-2.42028	-2.46173	-2.52125	-2.5332	-2.50092	-2.5093	-2.51843	-2.52162
	0.12367	0.00321892	0.000324384		-0.907735	-2.49229	0.043736								-0.907735	-2.42142	-2.46279	-2.52217	-2.534	-2.50183	-2.51019	-2.51937	-2.52254
	0.1238	0.00304795	0.000321986		-0.907278	-2.51599	0.0458478								-0.907278	-2.42257	-2.46386	-2.5231	-2.53479	-2.50274	-2.51107	-2.5203	-2.52347
	0.123931	0.00306502	0.00032344		-0.906821	-2.51357	0.0457983								-0.906821	-2.42372	-2.46493	-2.52402	-2.53559	-2.50365	-2.51196	-2.52124	-2.52439
	0.124061	0.00308458	0.000321144		-0.906365	-2.5108	0.0451849								-0.906365	-2.42487	-2.466	-2.52495	-2.53639	-2.50456	-2.51284	-2.52217	-2.52531
	0.124191	0.00289151	0.000322527		-0.905909	-2.53888	0.0484095								-0.905909	-2.42602	-2.46706	-2.52587	-2.53718	-2.50547	-2.51373	-2.5231	-2.52622
	0.124321	0.00279163	0.000322316		-0.905454	-2.55414	0.0501088								-0.905454	-2.42716	-2.46813	-2.52679	-2.53797	-2.50637	-2.51461	-2.52403	-2.52714
	0.124452	0.0027635	0.000318412		-0.904999	-2.55854	0.0500058								-0.904999	-2.42831	-2.46919	-2.52771	-2.53877	-2.50728	-2.51549	-2.52496	-2.52806
	0.124582	0.00271086	0.000319892		-0.904545	-2.56689	0.0512136								-0.904545	-2.42946	-2.47025	-2.52863	-2.53956	-2.50818	-2.51637	-2.52588	-2.52897
	0.124712	0.00254939	0.000320765		-0.904091	-2.59356	0.0546061								-0.904091	-2.43061	-2.47132	-2.52955	-2.54035	-2.50908	-2.51725	-2.52681	-2.52988
	0.124842	0.00285919	0.000318325		-0.903638	-2.54376	0.0483189								-0.903638	-2.43176	-2.47238	-2.53047	-2.54114	-2.50999	-2.51813	-2.52773	-2.5308
	0.124973	0.00270267	0.00031904		-0.903185	-2.56821	0.0512321								-0.903185	-2.4329	-2.47344	-2.53138	-2.54193	-2.51089	-2.51901	-2.52866	-2.53171
	0.125103	0.00293303	0.00031894		-0.902733	-2.53268	0.0471935								-0.902733	-2.43405	-2.4745	-2.5323	-2.54271	-2.51179	-2.51988	-2.52958	-2.53262
	0.125233	0.00295122	0.000319884		-0.902281	-2.53	0.0470414								-0.902281	-2.4352	-2.47556	-2.53321	-2.5435	-2.51269	-2.52076	-2.5305	-2.53353
	0.125363	0.00331667	0.00031897		-0.901829	-2.4793	0.0417385								-0.901829	-2.43635	-2.47662	-2.53412	-2.54428	-2.51359	-2.52164	-2.53142	-2.53443
	0.125494	0.00291755	0.000318615		-0.901378	-2.53498	0.0473956								-0.901378	-2.43749	-2.47768	-2.53504	-2.54507	-2.51449	-2.52251	-2.53234	-2.53534
	0.125624	0.00259007	0.000317282		-0.900928	-2.58669	0.0531648								-0.900928	-2.43864	-2.47874	-2.53595	-2.54585	-2.51538	-2.52338	-2.53326	-2.53625
	0.125754	0.00281911	0.000319956		-0.900478	-2.54989	0.0492569								-0.900478	-2.43979	-2.4798	-2.53686	-2.54663	-2.51628	-2.52426	-2.53418	-2.53715
	0.125884	0.00268338	0.000317775		-0.900028	-2.57132	0.0513958								-0.900028	-2.44093	-2.48086	-2.53776	-2.54741	-2.51718	-2.52513	-2.53509	-2.53805
	0.126015	0.00294061	0.000318197		-0.899579	-2.53156	0.0469623								-0.899579	-2.44208	-2.48192	-2.53867	-2.54819	-2.51807	-2.526	-2.53601	-2.53896
	0.126145	0.00322462	0.000318624		-0.899131	-2.49152	0.0428834								-0.899131	-2.44323	-2.48297	-2.53958	-2.54897	-2.51897	-2.52687	-2.53692	-2.53986
	0.126275	0.00246419	0.000317493		-0.898683	-2.60833	0.0559177								-0.898683	-2.44437	-2.48403	-2.54048	-2.54975	-2.51986	-2.52774	-2.53783	-2.54076
	0.126405	0.00289647	0.000317973		-0.898235	-2.53813	0.0476443								-0.898235	-2.44552	-2.48508	-2.54139	-2.55052	-2.52075	-2.52861	-2.53875	-2.54165
	0.126535	0.00294503	0.000318087		-0.897788	-2.53091	0.0468755								-0.897788	-2.44667	-2.48614	-2.54229	-2.5513	-2.52165	-2.52948	-2.53966	-2.54255
	0.126666	0.00240955	0.000317322		-0.897341	-2.61806	0.0571549								-0.897341	-2.44781	-2.48719	-2.54319	-2.55207	-2.52254	-2.53034	-2.54057	-2.54345
	0.126796	0.00340401	0.000318059		-0.896894	-2.46801	0.0405515								-0.896894	-2.44896	-2.48825	-2.54409	-2.55285	-2.52343	-2.53121	-2.54147	-2.54434
	0.126926	0.00253387	0.000317142		-0.896449	-2.59622	0.0543199								-0.896449	-2.4501	-2.4893	-2.54499	-2.55362	-2.52432	-2.53207	-2.54238	-2.54524
	0.127056	0.00287422	0.000316811		-0.896003	-2.54148	0.0478376								-0.896003	-2.45125	-2.49035	-2.54589	-2.55439	-2.52521	-2.53294	-2.54329	-2.54613
	0.127187	0.0026505	0.000318351		-0.895558	-2.57667	0.0521277								-0.895558	-2.4524	-2.4914	-2.54679	-2.55516	-2.5261	-2.5338	-2.54419	-2.54702
	0.127317	0.00259126	0.00031575		-0.895114	-2.58649	0.0528837								-0.895114	-2.45354	-2.49245	-2.54769	-2.55593	-2.52698	-2.53467	-2.5451	-2.54791
	0.127447	0.00281481	0.000318315		-0.89467	-2.55055	0.0490792								-0.89467	-2.45469	-2.4935	-2.54858	-2.55669	-2.52787	-2.53553	-2.546	-2.5488
	0.127578	0.00286643	0.000316281		-0.894226	-2.54266	0.0478874								-0.894226	-2.45583	-2.49456	-2.54948	-2.55746	-2.52876	-2.53639	-2.5469	-2.54969
	0.127708	0.00280644	0.000316446		-0.893783	-2.55184	0.0489366								-0.893783	-2.45698	-2.4956	-2.55037	-2.55823	-2.52964	-2.53725	-2.5478	-2.55058
	0.127838	0.00258857	0.000317013		-0.89334	-2.58694	0.0531505								-0.89334	-2.45812	-2.49665	-2.55126	-2.55899	-2.53052	-2.53811	-2.5487	-2.55147
	0.127968	0.00274689	0.000315942		-0.892898	-2.56116	0.0499178								-0.892898	-2.45927	-2.4977	-2.55215	-2.55975	-2.53141	-2.53897	-2.5496	-2.55235
	0.128098	0.00286999	0.00031543		-0.892456	-2.54212	0.0476993								-0.892456	-2.46041	-2.49875	-2.55304	-2.56052	-2.53229	-2.53983	-2.5505	-2.55324
	0.128229	0.00290826	0.000316357		-0.892015	-2.53637	0.04721								-0.892015	-2.46155	-2.49979	-2.55393	-2.56128	-2.53317	-2.54068	-2.55139	-2.55412
	0.128359	0.00294429	0.000314103		-0.891574	-2.53102	0.0463001								-0.891574	-2.4627	-2.50084	-2.55482	-2.56204	-2.53406	-2.54154	-2.55229	-2.555
	0.128489	0.00268817	0.000315795		-0.891134	-2.57054	0.0509845								-0.891134	-2.46384	-2.50189	-2.55571	-2.5628	-2.53494	-2.54239	-2.55318	-2.55588
	0.128619	0.00273555	0.000314181		-0.890694	-2.56296	0.0498453								-0.890694	-2.46499	-2.50293	-2.5566	-2.56355	-2.53582	-2.54325	-2.55408	-2.55676
	0.12875	0.00255865	0.000313913		-0.890254	-2.59199	0.0532461								-0.890254	-2.46613	-2.50398	-2.55748	-2.56431	-2.53669	-2.5441	-2.55497	-2.55764
	0.12888	0.00305467	0.000314416		-0.889815	-2.51504	0.0446714								-0.889815	-2.46727	-2.50502	-2.55836	-2.56507	-2.53757	-2.54496	-2.55586	-2.55852
	0.12901	0.0027154	0.000315644		-0.889376	-2.56617	0.0504491								-0.889376	-2.46842	-2.50606	-2.55925	-2.56582	-2.53845	-2.54581	-2.55675	-2.55939
	0.12914	0.00286169	0.000313106		-0.888938	-2.54338	0.0474853								-0.888938	-2.46956	-2.50711	-2.56013	-2.56657	-2.53933	-2.54666	-2.55764	-2.56027
	0.129271	0.00293893	0.000315915		-0.8885	-2.53181	0.046652								-0.8885	-2.4707	-2.50815	-2.56101	-2.56733	-2.5402	-2.54751	-2.55853	-2.56114
	0.129401	0.00252491	0.000313562		-0.888063	-2.59775	0.0538973								-0.888063	-2.47185	-2.50919	-2.56189	-2.56808	-2.54108	-2.54836	-2.55942	-2.56202
	0.129531	0.00272277	0.00031325		-0.887626	-2.56499	0.049931								-0.887626	-2.47299	-2.51023	-2.56277	-2.56883	-2.54195	-2.54921	-2.5603	-2.56289
	0.129661	0.00229773	0.000314556		-0.88719	-2.6387	0.059414								-0.88719	-2.47413	-2.51127	-2.56365	-2.56958	-2.54283	-2.55006	-2.56119	-2.56376
	0.129792	0.00262872	0.000312725		-0.886754	-2.58026	0.0516307								-0.886754	-2.47527	-2.51231	-2.56452	-2.57033	-2.5437	-2.5509	-2.56207	-2.56463
	0.129922	0.0027585	0.000314174		-0.886318	-2.55933	0.0494297								-0.886318	-2.47642	-2.51335	-2.5654	-2.57108	-2.54457	-2.55175	-2.56295	-2.5655
	0.130052	0.00223674	0.000314139		-0.885883	-2.65038	0.0609531								-0.885883	-2.47756	-2.51439	-2.56627	-2.57182	-2.54544	-2.5526	-2.56384	-2.56637
	0.130182	0.0026744	0.000312622		-0.885448	-2.57277	0.0507321								-0.885448	-2.4787	-2.51543	-2.56714	-2.57257	-2.54631	-2.55344	-2.56472	-2.56724
	0.130312	0.00236191	0.000312656		-0.885014	-2.62674	0.0574503								-0.885014	-2.47984	-2.51646	-2.56802	-2.57331	-2.54718	-2.55429	-2.5656	-2.5681
	0.130443	0.0024501	0.000313141		-0.88458	-2.61082	0.0554685								-0.88458	-2.48098	-2.5175	-2.56889	-2.57405	-2.54805	-2.55513	-2.56647	-2.56897
	0.130573	0.00242083	0.000311758		-0.884147	-2.61604	0.0558912								-0.884147	-2.48212	-2.51853	-2.56976	-2.5748	-2.54892	-2.55597	-2.56735	-2.56983
	0.130703	0.00241772	0.000313908		-0.883714	-2.61659	0.056349								-0.883714	-2.48327	-2.51957	-2.57063	-2.57554	-2.54979	-2.55681	-2.56823	-2.57069
	0.130833	0.00226389	0.000312267		-0.883281	-2.64514	0.0598633								-0.883281	-2.48441	-2.5206	-2.57149	-2.57628	-2.55066	-2.55766	-2.5691	-2.57155
	0.130964	0.0026716	0.000313658		-0.882849	-2.57323	0.0509535								-0.882849	-2.48555	-2.52164	-2.57236	-2.57702	-2.55152	-2.5585	-2.56998	-2.57241
	0.131094	0.002863	0.000313123		-0.882418	-2.54318	0.0474661								-0.882418	-2.48669	-2.52267	-2.57323	-2.57775	-2.55239	-2.55933	-2.57085	-2.57327
	0.131224	0.00245331	0.000310365		-0.881986	-2.61025	0.0549047								-0.881986	-2.48783	-2.5237	-2.57409	-2.57849	-2.55325	-2.56017	-2.57172	-2.57413
	0.131354	0.00250125	0.000312506		-0.881555	-2.60184	0.054224								-0.881555	-2.48897	-2.52474	-2.57495	-2.57923	-2.55412	-2.56101	-2.5726	-2.57499
	0.131485	0.00242453	0.000312576		-0.881125	-2.61537	0.0559523								-0.881125	-2.49011	-2.52577	-2.57582	-2.57996	-2.55498	-2.56185	-2.57347	-2.57585
	0.131615	0.00283143	0.00031203		-0.880695	-2.54799	0.0478278								-0.880695	-2.49125	-2.5268	-2.57668	-2.5807	-2.55584	-2.56268	-2.57434	-2.5767
	0.131745	0.00265984	0.000314248		-0.880265	-2.57514	0.0512751								-0.880265	-2.49239	-2.52783	-2.57754	-2.58143	-2.55671	-2.56352	-2.5752	-2.57756
	0.131875	0.00257202	0.000313054		-0.879836	-2.58973	0.0528243								-0.879836	-2.49352	-2.52886	-2.5784	-2.58216	-2.55757	-2.56435	-2.57607	-2.57841
	0.132006	0.00219467	0.000310613		-0.879408	-2.65863	0.0614242								-0.879408	-2.49466	-2.52989	-2.57926	-2.58289	-2.55843	-2.56519	-2.57694	-2.57926
	0.132136	0.00265788	0.000311185		-0.878979	-2.57546	0.0508129								-0.878979	-2.4958	-2.53092	-2.58011	-2.58362	-2.55929	-2.56602	-2.5778	-2.58011
	0.132266	0.00256273	0.000311183		-0.878551	-2.5913	0.052699								-0.878551	-2.49694	-2.53194	-2.58097	-2.58435	-2.56015	-2.56685	-2.57867	-2.58096
	0.132396	0.00203672	0.000310987		-0.878124	-2.69107	0.0662675								-0.878124	-2.49808	-2.53297	-2.58182	-2.58508	-2.561	-2.56768	-2.57953	-2.58181
	0.132527	0.00277615	0.000311229		-0.877697	-2.55656	0.0486549								-0.877697	-2.49922	-2.534	-2.58268	-2.58581	-2.56186	-2.56852	-2.58039	-2.58266
	0.132657	0.00308181	0.000310085		-0.87727	-2.51119	0.0436681								-0.87727	-2.50035	-2.53502	-2.58353	-2.58653	-2.56272	-2.56935	-2.58125	-2.5835
	0.132787	0.00273467	0.000310282		-0.876844	-2.5631	0.0492426								-0.876844	-2.50149	-2.53605	-2.58438	-2.58726	-2.56357	-2.57018	-2.58211	-2.58435
	0.132917	0.00231832	0.000309755		-0.876418	-2.63483	0.0579876								-0.876418	-2.50263	-2.53707	-2.58523	-2.58798	-2.56443	-2.571	-2.58297	-2.5852
	0.133048	0.00270972	0.000311607		-0.875993	-2.56708	0.0499082								-0.875993	-2.50376	-2.5381	-2.58608	-2.5887	-2.56528	-2.57183	-2.58383	-2.58604
	0.133178	0.00271519	0.000310956		-0.875568	-2.5662	0.0497037								-0.875568	-2.5049	-2.53912	-2.58693	-2.58943	-2.56614	-2.57266	-2.58469	-2.58688
	0.133308	0.00215947	0.000310331		-0.875144	-2.66565	0.0623688								-0.875144	-2.50604	-2.54014	-2.58778	-2.59015	-2.56699	-2.57348	-2.58554	-2.58772
	0.133438	0.00245119	0.000310304		-0.874719	-2.61062	0.0549415								-0.874719	-2.50717	-2.54117	-2.58863	-2.59087	-2.56784	-2.57431	-2.5864	-2.58856
	0.133569	0.00220903	0.000310222		-0.874296	-2.6558	0.0609482								-0.874296	-2.50831	-2.54219	-2.58947	-2.59159	-2.56869	-2.57513	-2.58725	-2.5894
	0.133699	0.00291999	0.000309047		-0.873872	-2.53462	0.0459338								-0.873872	-2.50944	-2.54321	-2.59032	-2.59231	-2.56954	-2.57596	-2.5881	-2.59024
	0.133829	0.00262335	0.000309663		-0.87345	-2.58114	0.0512299								-0.87345	-2.51058	-2.54423	-2.59116	-2.59302	-2.57039	-2.57678	-2.58896	-2.59108
	0.133959	0.00296219	0.00030994		-0.873027	-2.52839	0.0454104								-0.873027	-2.51171	-2.54525	-2.592	-2.59374	-2.57124	-2.5776	-2.58981	-2.59191
	0.13409	0.00238432	0.000309266		-0.872605	-2.62264	0.0562935								-0.872605	-2.51285	-2.54627	-2.59284	-2.59445	-2.57209	-2.57842	-2.59066	-2.59275
	0.13422	0.00260289	0.000310185		-0.872184	-2.58454	0.0517195								-0.872184	-2.51398	-2.54728	-2.59368	-2.59517	-2.57294	-2.57924	-2.5915	-2.59358
	0.13435	0.0027892	0.00030703		-0.871762	-2.55452	0.047774								-0.871762	-2.51512	-2.5483	-2.59452	-2.59588	-2.57379	-2.58006	-2.59235	-2.59442
	0.13448	0.00247937	0.000309537		-0.871342	-2.60566	0.0541827								-0.871342	-2.51625	-2.54932	-2.59536	-2.59659	-2.57463	-2.58088	-2.5932	-2.59525
	0.13461	0.00320781	0.000311311		-0.870921	-2.49379	0.0421188								-0.870921	-2.51738	-2.55033	-2.5962	-2.5973	-2.57548	-2.5817	-2.59404	-2.59608
	0.134741	0.00287453	0.00030698		-0.870501	-2.54143	0.0463483								-0.870501	-2.51852	-2.55135	-2.59703	-2.59801	-2.57632	-2.58252	-2.59489	-2.59691
	0.134871	0.00235708	0.000310041		-0.870082	-2.62763	0.0570866								-0.870082	-2.51965	-2.55236	-2.59787	-2.59872	-2.57717	-2.58333	-2.59573	-2.59774
	0.135001	0.00258315	0.000309175		-0.869662	-2.58785	0.0519451								-0.869662	-2.52078	-2.55338	-2.5987	-2.59943	-2.57801	-2.58415	-2.59657	-2.59857
	0.135131	0.00296527	0.000308102		-0.869244	-2.52794	0.0450942								-0.869244	-2.52192	-2.55439	-2.59953	-2.60014	-2.57885	-2.58497	-2.59741	-2.59939
	0.135262	0.00252124	0.000308906		-0.868825	-2.59839	0.0531744								-0.868825	-2.52305	-2.55541	-2.60037	-2.60084	-2.57969	-2.58578	-2.59825	-2.60022
	0.135392	0.00217932	0.000308152		-0.868407	-2.66168	0.0613669								-0.868407	-2.52418	-2.55642	-2.6012	-2.60155	-2.58053	-2.58659	-2.59909	-2.60104
	0.135522	0.00238992	0.000307985		-0.86799	-2.62162	0.0559288								-0.86799	-2.52531	-2.55743	-2.60202	-2.60225	-2.58137	-2.5874	-2.59993	-2.60187
	0.135652	0.0027817	0.000310039		-0.867573	-2.55569	0.0483721								-0.867573	-2.52644	-2.55844	-2.60285	-2.60296	-2.58221	-2.58822	-2.60077	-2.60269
	0.135783	0.00238398	0.000308368		-0.867156	-2.6227	0.056138								-0.867156	-2.52757	-2.55945	-2.60368	-2.60366	-2.58305	-2.58903	-2.6016	-2.60351
	0.135913	0.00257539	0.000308388		-0.866739	-2.58916	0.051969								-0.866739	-2.5287	-2.56046	-2.60451	-2.60436	-2.58389	-2.58984	-2.60244	-2.60433
	0.136043	0.00276644	0.000308006		-0.866323	-2.55808	0.0483201								-0.866323	-2.52983	-2.56147	-2.60533	-2.60506	-2.58473	-2.59065	-2.60327	-2.60515
	0.136173	0.00280305	0.000305926		-0.865908	-2.55237	0.047367								-0.865908	-2.53096	-2.56248	-2.60615	-2.60576	-2.58556	-2.59146	-2.60411	-2.60597
	0.136304	0.00204904	0.00030797		-0.865493	-2.68845	0.06523								-0.865493	-2.53209	-2.56348	-2.60698	-2.60646	-2.5864	-2.59226	-2.60494	-2.60678
	0.136434	0.0023016	0.000306201		-0.865078	-2.63797	0.0577386								-0.865078	-2.53322	-2.56449	-2.6078	-2.60715	-2.58723	-2.59307	-2.60577	-2.6076
	0.136564	0.00207877	0.000307377		-0.864664	-2.68219	0.0641734								-0.864664	-2.53435	-2.5655	-2.60862	-2.60785	-2.58807	-2.59388	-2.6066	-2.60841
	0.136694	0.00258262	0.000307524		-0.86425	-2.58794	0.0516783								-0.86425	-2.53548	-2.5665	-2.60944	-2.60854	-2.5889	-2.59468	-2.60743	-2.60923
	0.136824	0.00252284	0.000305071		-0.863836	-2.59811	0.0524809								-0.863836	-2.5366	-2.56751	-2.61025	-2.60924	-2.58973	-2.59548	-2.60825	-2.61004
	0.136955	0.00220393	0.000306728		-0.863423	-2.6568	0.0604011								-0.863423	-2.53773	-2.56851	-2.61107	-2.60993	-2.59056	-2.59629	-2.60908	-2.61085
	0.137085	0.00245252	0.000307433		-0.86301	-2.61039	0.0544036								-0.86301	-2.53886	-2.56952	-2.61189	-2.61062	-2.5914	-2.59709	-2.6099	-2.61166
	0.137215	0.00227331	0.000305395		-0.862597	-2.64334	0.0583033								-0.862597	-2.53999	-2.57052	-2.6127	-2.61131	-2.59223	-2.59789	-2.61073	-2.61247
	0.137346	0.00258161	0.000306645		-0.862186	-2.58811	0.0515507								-0.862186	-2.54111	-2.57152	-2.61351	-2.612	-2.59305	-2.59869	-2.61155	-2.61328
	0.137476	0.00242693	0.000305438		-0.861774	-2.61494	0.0546205								-0.861774	-2.54224	-2.57252	-2.61433	-2.61269	-2.59388	-2.59949	-2.61237	-2.61409
	0.137606	0.00248876	0.000304695		-0.861363	-2.60402	0.053134								-0.861363	-2.54337	-2.57352	-2.61514	-2.61338	-2.59471	-2.60029	-2.61319	-2.61489
	0.137736	0.00262857	0.000306409		-0.860952	-2.58028	0.0505909								-0.860952	-2.54449	-2.57452	-2.61595	-2.61407	-2.59554	-2.60109	-2.61401	-2.6157
	0.137867	0.00230551	0.000305202		-0.860541	-2.63723	0.0574527								-0.860541	-2.54562	-2.57552	-2.61676	-2.61475	-2.59636	-2.60189	-2.61483	-2.6165
	0.137997	0.00247524	0.000305447		-0.860131	-2.60638	0.053556								-0.860131	-2.54674	-2.57652	-2.61757	-2.61544	-2.59719	-2.60269	-2.61565	-2.6173
	0.138127	0.00251896	0.000306642		-0.859722	-2.59878	0.0528323								-0.859722	-2.54786	-2.57752	-2.61837	-2.61612	-2.59801	-2.60348	-2.61647	-2.61811
	0.138257	0.00235813	0.000304059		-0.859312	-2.62743	0.0559604								-0.859312	-2.54899	-2.57852	-2.61918	-2.61681	-2.59884	-2.60428	-2.61728	-2.61891
	0.138387	0.00263683	0.000305618		-0.858903	-2.57892	0.0503021								-0.858903	-2.55011	-2.57951	-2.61998	-2.61749	-2.59966	-2.60507	-2.6181	-2.61971
	0.138518	0.00195404	0.000306322		-0.858495	-2.70907	0.0680353								-0.858495	-2.55124	-2.58051	-2.62079	-2.61817	-2.60048	-2.60587	-2.61891	-2.6205
	0.138648	0.00245341	0.000303767		-0.858087	-2.61023	0.0537354								-0.858087	-2.55236	-2.5815	-2.62159	-2.61885	-2.6013	-2.60666	-2.61972	-2.6213
	0.138778	0.00259706	0.000305774		-0.857679	-2.58552	0.0510984								-0.857679	-2.55348	-2.5825	-2.62239	-2.61953	-2.60212	-2.60745	-2.62054	-2.6221
	0.138908	0.00237333	0.000305274		-0.857271	-2.62464	0.055824								-0.857271	-2.5546	-2.58349	-2.62319	-2.62021	-2.60294	-2.60824	-2.62135	-2.62289
	0.139039	0.00220004	0.000303556		-0.856865	-2.65757	0.0598822								-0.856865	-2.55572	-2.58449	-2.62399	-2.62088	-2.60376	-2.60903	-2.62215	-2.62369
	0.139169	0.00254299	0.000306076		-0.856458	-2.59466	0.0522366								-0.856458	-2.55685	-2.58548	-2.62479	-2.62156	-2.60458	-2.60982	-2.62296	-2.62448
	0.139299	0.00288053	0.000304306		-0.856052	-2.54053	0.0458488								-0.856052	-2.55797	-2.58647	-2.62558	-2.62223	-2.6054	-2.61061	-2.62377	-2.62527
	0.139429	0.00256348	0.000304179		-0.855646	-2.59117	0.0514978								-0.855646	-2.55909	-2.58746	-2.62638	-2.62291	-2.60622	-2.6114	-2.62458	-2.62606
	0.13956	0.00221465	0.000305609		-0.85524	-2.65469	0.0598895								-0.85524	-2.56021	-2.58845	-2.62717	-2.62358	-2.60703	-2.61219	-2.62538	-2.62685
	0.13969	0.00215045	0.000304173		-0.854835	-2.66747	0.0613876								-0.854835	-2.56133	-2.58944	-2.62797	-2.62425	-2.60785	-2.61297	-2.62619	-2.62764
	0.13982	0.00218308	0.000304463		-0.85443	-2.66093	0.0605277								-0.85443	-2.56245	-2.59043	-2.62876	-2.62492	-2.60866	-2.61376	-2.62699	-2.62843
	0.13995	0.00254351	0.000305161		-0.854026	-2.59457	0.0520696								-0.854026	-2.56356	-2.59142	-2.62955	-2.62559	-2.60947	-2.61454	-2.62779	-2.62922
	0.14008	0.00263983	0.000302369		-0.853622	-2.57842	0.0497108								-0.853622	-2.56468	-2.59241	-2.63034	-2.62626	-2.61029	-2.61533	-2.62859	-2.63
	0.140211	0.00242533	0.000303844		-0.853219	-2.61523	0.0543712								-0.853219	-2.5658	-2.59339	-2.63113	-2.62693	-2.6111	-2.61611	-2.62939	-2.63079
	0.140341	0.0028222	0.000303493		-0.852815	-2.54941	0.0466714								-0.852815	-2.56692	-2.59438	-2.63192	-2.6276	-2.61191	-2.61689	-2.63019	-2.63157
	0.140471	0.00267569	0.00030454		-0.852412	-2.57256	0.0493967								-0.852412	-2.56803	-2.59537	-2.6327	-2.62827	-2.61272	-2.61767	-2.63099	-2.63235
	0.140601	0.00257648	0.000303049		-0.85201	-2.58897	0.0510476								-0.85201	-2.56915	-2.59635	-2.63349	-2.62893	-2.61353	-2.61845	-2.63178	-2.63314
	0.140732	0.00220858	0.000302631		-0.851608	-2.65589	0.0594689								-0.851608	-2.57027	-2.59734	-2.63427	-2.62959	-2.61434	-2.61923	-2.63258	-2.63392
	0.140862	0.00210379	0.000301989		-0.851206	-2.677	0.0622986								-0.851206	-2.57138	-2.59832	-2.63506	-2.63026	-2.61515	-2.62001	-2.63338	-2.6347
	0.140992	0.00235166	0.000303152		-0.850805	-2.62863	0.0559469								-0.850805	-2.5725	-2.5993	-2.63584	-2.63092	-2.61595	-2.62079	-2.63417	-2.63547
	0.141123	0.00220396	0.000301845		-0.850404	-2.6568	0.0594388								-0.850404	-2.57361	-2.60029	-2.63662	-2.63158	-2.61676	-2.62157	-2.63496	-2.63625
	0.141253	0.00247991	0.000303539		-0.850003	-2.60556	0.0531213								-0.850003	-2.57473	-2.60127	-2.6374	-2.63224	-2.61757	-2.62234	-2.63575	-2.63703
	0.141383	0.00277603	0.000302566		-0.849603	-2.55658	0.0473026								-0.849603	-2.57584	-2.60225	-2.63818	-2.6329	-2.61837	-2.62312	-2.63654	-2.6378
	0.141513	0.00238246	0.000301385		-0.849203	-2.62297	0.0549017								-0.849203	-2.57696	-2.60323	-2.63896	-2.63356	-2.61918	-2.62389	-2.63733	-2.63858
	0.141643	0.00301188	0.000302851		-0.848804	-2.52116	0.0436396								-0.848804	-2.57807	-2.60421	-2.63973	-2.63422	-2.61998	-2.62467	-2.63812	-2.63935
	0.141774	0.00200015	0.000301099		-0.848404	-2.69894	0.0653337								-0.848404	-2.57918	-2.60519	-2.64051	-2.63487	-2.62078	-2.62544	-2.63891	-2.64012
	0.141904	0.00180653	0.000301962		-0.848006	-2.74315	0.0725433								-0.848006	-2.58029	-2.60616	-2.64128	-2.63553	-2.62159	-2.62621	-2.6397	-2.64089
	0.142034	0.00176685	0.000303032		-0.847607	-2.7528	0.0744351								-0.847607	-2.58141	-2.60714	-2.64206	-2.63619	-2.62239	-2.62699	-2.64048	-2.64167
	0.142164	0.00223493	0.000301374		-0.847209	-2.65074	0.0585237								-0.847209	-2.58252	-2.60812	-2.64283	-2.63684	-2.62319	-2.62776	-2.64127	-2.64243
	0.142295	0.00219118	0.000301532		-0.846812	-2.65932	0.0597236								-0.846812	-2.58363	-2.6091	-2.6436	-2.63749	-2.62399	-2.62853	-2.64205	-2.6432
	0.142425	0.00203779	0.000302029		-0.846414	-2.69084	0.0643249								-0.846414	-2.58474	-2.61007	-2.64437	-2.63814	-2.62479	-2.6293	-2.64283	-2.64397
	0.142555	0.00217097	0.000300791		-0.846017	-2.66335	0.0601313								-0.846017	-2.58585	-2.61105	-2.64514	-2.63879	-2.62558	-2.63006	-2.64361	-2.64474
	0.142685	0.00222709	0.000301618		-0.84562	-2.65226	0.0587771								-0.84562	-2.58696	-2.61202	-2.64591	-2.63945	-2.62638	-2.63083	-2.6444	-2.6455
	0.142816	0.00226274	0.000300997		-0.845224	-2.64537	0.0577321								-0.845224	-2.58807	-2.61299	-2.64668	-2.64009	-2.62718	-2.6316	-2.64518	-2.64627
	0.142946	0.00231217	0.000301442		-0.844828	-2.63598	0.0565814								-0.844828	-2.58918	-2.61397	-2.64744	-2.64074	-2.62798	-2.63237	-2.64595	-2.64703
	0.143076	0.00224825	0.000301029		-0.844433	-2.64816	0.0581104								-0.844433	-2.59029	-2.61494	-2.64821	-2.64139	-2.62877	-2.63313	-2.64673	-2.64779
	0.143206	0.00233237	0.000300668		-0.844038	-2.6322	0.0559473								-0.844038	-2.59139	-2.61591	-2.64897	-2.64204	-2.62956	-2.6339	-2.64751	-2.64855
	0.143337	0.00231675	0.000301006		-0.843643	-2.63512	0.0563879								-0.843643	-2.5925	-2.61688	-2.64973	-2.64268	-2.63036	-2.63466	-2.64828	-2.64931
	0.143467	0.00268614	0.000302833		-0.843249	-2.57087	0.0489287								-0.843249	-2.59361	-2.61785	-2.6505	-2.64333	-2.63115	-2.63542	-2.64906	-2.65007
	0.143597	0.00218234	0.000299213		-0.842854	-2.66108	0.0595043								-0.842854	-2.59472	-2.61882	-2.65126	-2.64397	-2.63194	-2.63619	-2.64983	-2.65083
	0.143727	0.00259892	0.000301467		-0.842461	-2.58521	0.0503428								-0.842461	-2.59582	-2.61979	-2.65202	-2.64461	-2.63274	-2.63695	-2.65061	-2.65159
	0.143857	0.00215682	0.000299595		-0.842067	-2.66619	0.0602852								-0.842067	-2.59693	-2.62076	-2.65277	-2.64525	-2.63353	-2.63771	-2.65138	-2.65234
	0.143988	0.00222238	0.000299843		-0.841674	-2.65318	0.0585552								-0.841674	-2.59803	-2.62173	-2.65353	-2.6459	-2.63432	-2.63847	-2.65215	-2.6531
	0.144118	0.0022093	0.000298341		-0.841282	-2.65575	0.0586068								-0.841282	-2.59914	-2.62269	-2.65429	-2.64654	-2.63511	-2.63923	-2.65292	-2.65385
	0.144248	0.0024042	0.000298781		-0.84089	-2.61903	0.0539352								-0.84089	-2.60024	-2.62366	-2.65504	-2.64717	-2.63589	-2.63998	-2.65369	-2.65461
	0.144378	0.0022203	0.000298727		-0.840497	-2.65359	0.058392								-0.840497	-2.60135	-2.62463	-2.6558	-2.64781	-2.63668	-2.64074	-2.65446	-2.65536
	0.144509	0.00248786	0.000299382		-0.840106	-2.60417	0.0522264								-0.840106	-2.60245	-2.62559	-2.65655	-2.64845	-2.63747	-2.6415	-2.65522	-2.65611
	0.144639	0.00234935	0.000296948		-0.839715	-2.62905	0.0548557								-0.839715	-2.60355	-2.62656	-2.6573	-2.64909	-2.63826	-2.64226	-2.65599	-2.65686
	0.144769	0.00248811	0.00029946		-0.839324	-2.60413	0.0522347								-0.839324	-2.60465	-2.62752	-2.65805	-2.64972	-2.63904	-2.64301	-2.65675	-2.65761
	0.144899	0.00243956	0.000297363		-0.838933	-2.61269	0.0529012								-0.838933	-2.60576	-2.62848	-2.6588	-2.65036	-2.63983	-2.64377	-2.65752	-2.65836
	0.14503	0.00220324	0.00029742		-0.838543	-2.65694	0.0585866								-0.838543	-2.60686	-2.62944	-2.65955	-2.65099	-2.64061	-2.64452	-2.65828	-2.65911
	0.14516	0.00229585	0.00029813		-0.838153	-2.63906	0.0563576								-0.838153	-2.60796	-2.63041	-2.6603	-2.65162	-2.64139	-2.64527	-2.65904	-2.65986
	0.14529	0.00187807	0.000297962		-0.837764	-2.72629	0.0688556								-0.837764	-2.60906	-2.63137	-2.66105	-2.65225	-2.64218	-2.64602	-2.6598	-2.6606
	0.14542	0.00224051	0.000297121		-0.837375	-2.64965	0.0575541								-0.837375	-2.61016	-2.63233	-2.66179	-2.65289	-2.64296	-2.64678	-2.66056	-2.66135
	0.145551	0.00257411	0.000300031		-0.836986	-2.58937	0.0505858								-0.836986	-2.61126	-2.63329	-2.66254	-2.65352	-2.64374	-2.64753	-2.66132	-2.66209
	0.145681	0.00208265	0.000296359		-0.836597	-2.68138	0.0617577								-0.836597	-2.61236	-2.63425	-2.66328	-2.65414	-2.64452	-2.64828	-2.66208	-2.66283
	0.145811	0.00204072	0.000298002		-0.836209	-2.69022	0.063376								-0.836209	-2.61346	-2.6352	-2.66402	-2.65477	-2.6453	-2.64903	-2.66284	-2.66357
	0.145941	0.00223041	0.000298726		-0.835821	-2.65162	0.058127								-0.835821	-2.61456	-2.63616	-2.66476	-2.6554	-2.64608	-2.64977	-2.6636	-2.66432
	0.146072	0.00233022	0.000296654		-0.835434	-2.6326	0.0552513								-0.835434	-2.61565	-2.63712	-2.66551	-2.65603	-2.64686	-2.65052	-2.66435	-2.66506
	0.146202	0.00267916	0.000297676		-0.835047	-2.572	0.0482209								-0.835047	-2.61675	-2.63808	-2.66624	-2.65665	-2.64764	-2.65127	-2.66511	-2.6658
	0.146332	0.00239256	0.000296626		-0.83466	-2.62114	0.0538066								-0.83466	-2.61785	-2.63903	-2.66698	-2.65728	-2.64841	-2.65202	-2.66586	-2.66653
	0.146462	0.0020875	0.000297		-0.834274	-2.68037	0.0617475								-0.834274	-2.61895	-2.63999	-2.66772	-2.6579	-2.64919	-2.65276	-2.66661	-2.66727
	0.146593	0.00236208	0.000297708		-0.833888	-2.62671	0.0546999								-0.833888	-2.62004	-2.64094	-2.66846	-2.65852	-2.64997	-2.65351	-2.66737	-2.66801
	0.146723	0.00219678	0.000296844		-0.833502	-2.65821	0.0586451								-0.833502	-2.62114	-2.6419	-2.66919	-2.65915	-2.65074	-2.65425	-2.66812	-2.66874
	0.146853	0.00209775	0.000296778		-0.833117	-2.67825	0.0613998								-0.833117	-2.62223	-2.64285	-2.66993	-2.65977	-2.65151	-2.65499	-2.66887	-2.66948
	0.146983	0.00224534	0.000297795		-0.832732	-2.64872	0.0575605								-0.832732	-2.62333	-2.6438	-2.67066	-2.66039	-2.65229	-2.65573	-2.66962	-2.67021
	0.147114	0.00230285	0.000296991		-0.832347	-2.63773	0.0559716								-0.832347	-2.62442	-2.64475	-2.67139	-2.66101	-2.65306	-2.65648	-2.67037	-2.67094
	0.147244	0.00220018	0.000296363		-0.831963	-2.65754	0.0584596								-0.831963	-2.62551	-2.64571	-2.67212	-2.66163	-2.65383	-2.65722	-2.67111	-2.67168
	0.147374	0.00222489	0.000297615		-0.831579	-2.65269	0.0580545								-0.831579	-2.62661	-2.64666	-2.67285	-2.66224	-2.6546	-2.65796	-2.67186	-2.67241
	0.147504	0.00208709	0.000296113		-0.831195	-2.68046	0.0615751								-0.831195	-2.6277	-2.64761	-2.67358	-2.66286	-2.65537	-2.6587	-2.6726	-2.67314
	0.147635	0.00196291	0.000297635		-0.830812	-2.7071	0.0658072								-0.830812	-2.62879	-2.64856	-2.67431	-2.66348	-2.65614	-2.65943	-2.67335	-2.67386
	0.147765	0.0023059	0.000296286		-0.830429	-2.63716	0.0557648								-0.830429	-2.62988	-2.6495	-2.67504	-2.66409	-2.65691	-2.66017	-2.67409	-2.67459
	0.147895	0.0021053	0.000297303		-0.830047	-2.67669	0.0612879								-0.830047	-2.63097	-2.65045	-2.67576	-2.66471	-2.65768	-2.66091	-2.67483	-2.67532
	0.148025	0.002257	0.000297636		-0.829664	-2.64647	0.0572327								-0.829664	-2.63206	-2.6514	-2.67649	-2.66532	-2.65845	-2.66165	-2.67558	-2.67605
	0.148155	0.00273729	0.000295504		-0.829282	-2.56268	0.0468524								-0.829282	-2.63315	-2.65235	-2.67721	-2.66593	-2.65922	-2.66238	-2.67632	-2.67677
	0.148286	0.00201351	0.000296385		-0.828901	-2.69605	0.0638839								-0.828901	-2.63424	-2.65329	-2.67793	-2.66654	-2.65998	-2.66312	-2.67706	-2.67749
	0.148416	0.00202512	0.000296776		-0.82852	-2.69355	0.0636015								-0.82852	-2.63533	-2.65424	-2.67865	-2.66715	-2.66075	-2.66385	-2.67779	-2.67822
	0.148546	0.0018728	0.000295269		-0.828138	-2.72751	0.0684251								-0.828138	-2.63642	-2.65518	-2.67937	-2.66776	-2.66151	-2.66458	-2.67853	-2.67894
	0.148676	0.00215771	0.0002957		-0.827758	-2.66601	0.0594768								-0.827758	-2.63751	-2.65613	-2.68009	-2.66837	-2.66227	-2.66532	-2.67927	-2.67966
	0.148807	0.00228679	0.000295828		-0.827378	-2.64077	0.056144								-0.827378	-2.6386	-2.65707	-2.68081	-2.66898	-2.66304	-2.66605	-2.68001	-2.68038
	0.148937	0.00248893	0.000295261		-0.826998	-2.60399	0.0514852								-0.826998	-2.63968	-2.65801	-2.68153	-2.66959	-2.6638	-2.66678	-2.68074	-2.6811
	0.149067	0.00190107	0.000296784		-0.826618	-2.721	0.0677535								-0.826618	-2.64077	-2.65896	-2.68225	-2.6702	-2.66456	-2.66751	-2.68147	-2.68182
	0.149197	0.001744	0.000295177		-0.826239	-2.75845	0.0734558								-0.826239	-2.64186	-2.6599	-2.68296	-2.6708	-2.66532	-2.66824	-2.68221	-2.68254
	0.149328	0.00198977	0.000295473		-0.82586	-2.7012	0.0644472								-0.82586	-2.64294	-2.66084	-2.68367	-2.67141	-2.66608	-2.66896	-2.68294	-2.68325
	0.149458	0.00195987	0.000294828		-0.825481	-2.70777	0.0652876								-0.825481	-2.64403	-2.66178	-2.68439	-2.67201	-2.66684	-2.66969	-2.68367	-2.68397
	0.149588	0.00196345	0.000293895		-0.825103	-2.70698	0.0649624								-0.825103	-2.64511	-2.66272	-2.6851	-2.67261	-2.6676	-2.67042	-2.6844	-2.68468
	0.149718	0.00215613	0.000294729		-0.824725	-2.66633	0.059325								-0.824725	-2.64619	-2.66366	-2.68581	-2.67321	-2.66836	-2.67115	-2.68513	-2.6854
	0.149849	0.00219377	0.000295313		-0.824347	-2.65881	0.0584227								-0.824347	-2.64728	-2.66459	-2.68652	-2.67382	-2.66911	-2.67187	-2.68586	-2.68611
	0.149979	0.00203407	0.000293907		-0.82397	-2.69163	0.0627097								-0.82397	-2.64836	-2.66553	-2.68723	-2.67442	-2.66987	-2.67259	-2.68659	-2.68682
	0.150109	0.00217906	0.000295266		-0.823593	-2.66173	0.0588076								-0.823593	-2.64944	-2.66647	-2.68794	-2.67502	-2.67063	-2.67332	-2.68731	-2.68753
	0.150239	0.0024158	0.000293988		-0.823216	-2.61694	0.0528151								-0.823216	-2.65052	-2.6674	-2.68864	-2.67561	-2.67138	-2.67404	-2.68804	-2.68824
	0.15037	0.00198971	0.000294815		-0.82284	-2.70121	0.0643056								-0.82284	-2.6516	-2.66834	-2.68935	-2.67621	-2.67213	-2.67476	-2.68876	-2.68895
	0.1505	0.0021102	0.000294455		-0.822464	-2.67568	0.0605599								-0.822464	-2.65268	-2.66927	-2.69005	-2.67681	-2.67289	-2.67548	-2.68949	-2.68966
	0.15063	0.00223589	0.000294678		-0.822089	-2.65055	0.0571988								-0.822089	-2.65376	-2.67021	-2.69076	-2.6774	-2.67364	-2.67621	-2.69021	-2.69037
	0.15076	0.00244583	0.000294521		-0.821713	-2.61157	0.0522612								-0.821713	-2.65484	-2.67114	-2.69146	-2.678	-2.67439	-2.67692	-2.69093	-2.69107
	0.150891	0.00223788	0.000294998		-0.821338	-2.65016	0.05721								-0.821338	-2.65592	-2.67207	-2.69216	-2.67859	-2.67514	-2.67764	-2.69165	-2.69178
	0.151021	0.00181173	0.000292827		-0.820963	-2.74191	0.0701468								-0.820963	-2.657	-2.67301	-2.69286	-2.67919	-2.67589	-2.67836	-2.69237	-2.69248
	0.151151	0.00202413	0.000294812		-0.820589	-2.69376	0.0632116								-0.820589	-2.65807	-2.67394	-2.69356	-2.67978	-2.67664	-2.67908	-2.69309	-2.69318
	0.151281	0.00243716	0.000294377		-0.820215	-2.61312	0.0524216								-0.820215	-2.65915	-2.67487	-2.69426	-2.68037	-2.67739	-2.6798	-2.69381	-2.69389
	0.151412	0.00161286	0.000293291		-0.819841	-2.7924	0.0789209								-0.819841	-2.66023	-2.6758	-2.69496	-2.68096	-2.67814	-2.68051	-2.69452	-2.69459
	0.151542	0.00193097	0.000294602		-0.819468	-2.71422	0.0662141								-0.819468	-2.6613	-2.67673	-2.69565	-2.68155	-2.67888	-2.68123	-2.69524	-2.69529
	0.151672	0.00182223	0.000293967		-0.819095	-2.7394	0.0700141								-0.819095	-2.66238	-2.67766	-2.69635	-2.68214	-2.67963	-2.68194	-2.69595	-2.69599
	0.151802	0.00164712	0.000293222		-0.818722	-2.78327	0.077261								-0.818722	-2.66345	-2.67858	-2.69704	-2.68273	-2.68037	-2.68265	-2.69667	-2.69669
	0.151932	0.00211122	0.000295079		-0.81835	-2.67547	0.0606588								-0.81835	-2.66453	-2.67951	-2.69774	-2.68332	-2.68112	-2.68337	-2.69738	-2.69738
	0.152063	0.00202725	0.000291824		-0.817977	-2.69309	0.0624745								-0.817977	-2.6656	-2.68044	-2.69843	-2.68391	-2.68186	-2.68408	-2.69809	-2.69808
	0.152193	0.0022389	0.000293172		-0.817606	-2.64997	0.0568299								-0.817606	-2.66667	-2.68136	-2.69912	-2.68449	-2.68261	-2.68479	-2.6988	-2.69877
	0.152323	0.00228116	0.000293398		-0.817234	-2.64184	0.0558202								-0.817234	-2.66775	-2.68229	-2.69981	-2.68508	-2.68335	-2.6855	-2.69952	-2.69947
	0.152453	0.00243487	0.000293177		-0.816863	-2.61352	0.0522569								-0.816863	-2.66882	-2.68321	-2.7005	-2.68566	-2.68409	-2.68621	-2.70022	-2.70016
	0.152584	0.00227099	0.000293048		-0.816492	-2.64378	0.0560033								-0.816492	-2.66989	-2.68414	-2.70119	-2.68624	-2.68483	-2.68692	-2.70093	-2.70086
	0.152714	0.00160829	0.000293203		-0.816121	-2.79364	0.0791213								-0.816121	-2.67096	-2.68506	-2.70187	-2.68683	-2.68557	-2.68762	-2.70164	-2.70155
	0.152844	0.00230755	0.000292449		-0.815751	-2.63685	0.0550034								-0.815751	-2.67203	-2.68598	-2.70256	-2.68741	-2.68631	-2.68833	-2.70235	-2.70224
	0.152974	0.00211578	0.000293099		-0.815381	-2.67453	0.060122								-0.815381	-2.6731	-2.68691	-2.70324	-2.68799	-2.68705	-2.68904	-2.70305	-2.70293
	0.153105	0.00201371	0.000292002		-0.815012	-2.696	0.0629331								-0.815012	-2.67417	-2.68783	-2.70393	-2.68857	-2.68778	-2.68974	-2.70376	-2.70362
	0.153235	0.00216126	0.000294942		-0.814642	-2.66529	0.059227								-0.814642	-2.67523	-2.68875	-2.70461	-2.68915	-2.68852	-2.69045	-2.70446	-2.70431
	0.153365	0.00230107	0.000292402		-0.814273	-2.63807	0.0551493								-0.814273	-2.6763	-2.68967	-2.70529	-2.68973	-2.68926	-2.69115	-2.70516	-2.70499
	0.153495	0.00185435	0.00029116		-0.813905	-2.73181	0.0681444								-0.813905	-2.67737	-2.69059	-2.70597	-2.6903	-2.68999	-2.69185	-2.70586	-2.70568
	0.153626	0.00235973	0.000292782		-0.813536	-2.62714	0.0538483								-0.813536	-2.67844	-2.6915	-2.70665	-2.69088	-2.69073	-2.69255	-2.70657	-2.70636
	0.153756	0.00226528	0.000291621		-0.813168	-2.64488	0.0558709								-0.813168	-2.6795	-2.69242	-2.70733	-2.69146	-2.69146	-2.69325	-2.70727	-2.70705
	0.153886	0.002065	0.000292919		-0.812801	-2.68508	0.0615627								-0.812801	-2.68057	-2.69334	-2.70801	-2.69203	-2.69219	-2.69396	-2.70796	-2.70773
	0.154016	0.00227766	0.000292753		-0.812433	-2.64251	0.0557831								-0.812433	-2.68163	-2.69426	-2.70868	-2.69261	-2.69292	-2.69465	-2.70866	-2.70841
	0.154146	0.0020122	0.000292756		-0.812066	-2.69633	0.0631429								-0.812066	-2.68269	-2.69517	-2.70936	-2.69318	-2.69366	-2.69535	-2.70936	-2.7091
	0.154277	0.00174449	0.000291889		-0.811699	-2.75833	0.0726171								-0.811699	-2.68376	-2.69609	-2.71003	-2.69375	-2.69439	-2.69605	-2.71006	-2.70978
	0.154407	0.00208701	0.000291189		-0.811333	-2.68048	0.0605537								-0.811333	-2.68482	-2.697	-2.71071	-2.69432	-2.69512	-2.69675	-2.71075	-2.71046
	0.154537	0.00160065	0.000290867		-0.810967	-2.7957	0.0788657								-0.810967	-2.68588	-2.69791	-2.71138	-2.6949	-2.69585	-2.69745	-2.71145	-2.71114
	0.154668	0.00197308	0.00029177		-0.810601	-2.70486	0.0641778								-0.810601	-2.68694	-2.69883	-2.71205	-2.69547	-2.69657	-2.69814	-2.71214	-2.71181
	0.154798	0.00186435	0.000291801		-0.810235	-2.72947	0.0679281								-0.810235	-2.688	-2.69974	-2.71272	-2.69604	-2.6973	-2.69884	-2.71283	-2.71249
	0.154928	0.0020351	0.00029185		-0.80987	-2.69141	0.0622392								-0.80987	-2.68906	-2.70065	-2.71339	-2.6966	-2.69803	-2.69953	-2.71352	-2.71317
	0.155058	0.00177867	0.00029252		-0.809505	-2.7499	0.0713756								-0.809505	-2.69012	-2.70156	-2.71406	-2.69717	-2.69875	-2.70022	-2.71421	-2.71384
	0.155189	0.00191715	0.000290676		-0.80914	-2.71734	0.0658026								-0.80914	-2.69118	-2.70247	-2.71473	-2.69774	-2.69948	-2.70092	-2.7149	-2.71452
	0.155319	0.00181218	0.000290411		-0.808776	-2.7418	0.0695506								-0.808776	-2.69224	-2.70338	-2.71539	-2.6983	-2.7002	-2.70161	-2.71559	-2.71519
	0.155449	0.00173922	0.000290406		-0.808412	-2.75965	0.0724671								-0.808412	-2.6933	-2.70429	-2.71606	-2.69887	-2.70093	-2.7023	-2.71628	-2.71586
	0.155579	0.00204645	0.000290793		-0.808048	-2.689	0.0616699								-0.808048	-2.69436	-2.7052	-2.71672	-2.69943	-2.70165	-2.70299	-2.71697	-2.71653
	0.155709	0.00213326	0.000291296		-0.807685	-2.67096	0.0592626								-0.807685	-2.69541	-2.70611	-2.71738	-2.7	-2.70237	-2.70368	-2.71765	-2.7172
	0.15584	0.00185147	0.000290774		-0.807322	-2.73248	0.0681598								-0.807322	-2.69647	-2.70701	-2.71805	-2.70056	-2.70309	-2.70437	-2.71834	-2.71787
	0.15597	0.00204145	0.000289704		-0.806959	-2.69006	0.0615892								-0.806959	-2.69752	-2.70792	-2.71871	-2.70112	-2.70381	-2.70505	-2.71902	-2.71854
	0.1561	0.00207239	0.000290069		-0.806597	-2.68353	0.0607462								-0.806597	-2.69858	-2.70882	-2.71937	-2.70168	-2.70453	-2.70574	-2.71971	-2.71921
	0.15623	0.00165921	0.000289708		-0.806234	-2.7801	0.0757789								-0.806234	-2.69963	-2.70973	-2.72003	-2.70224	-2.70525	-2.70643	-2.72039	-2.71988
	0.156361	0.00205924	0.000290044		-0.805873	-2.68629	0.061129								-0.805873	-2.70068	-2.71063	-2.72068	-2.7028	-2.70597	-2.70711	-2.72107	-2.72054
	0.156491	0.0016735	0.000289585		-0.805511	-2.77637	0.0751								-0.805511	-2.70174	-2.71154	-2.72134	-2.70336	-2.70669	-2.7078	-2.72175	-2.72121
	0.156621	0.00194761	0.000289263		-0.80515	-2.7105	0.0644585								-0.80515	-2.70279	-2.71244	-2.722	-2.70392	-2.7074	-2.70848	-2.72243	-2.72187
	0.156751	0.00179494	0.000289846		-0.804789	-2.74595	0.070082								-0.804789	-2.70384	-2.71334	-2.72265	-2.70448	-2.70812	-2.70916	-2.72311	-2.72254
	0.156882	0.00204333	0.000289476		-0.804428	-2.68966	0.0614843								-0.804428	-2.70489	-2.71424	-2.72331	-2.70503	-2.70883	-2.70984	-2.72379	-2.7232
	0.157012	0.0019109	0.000288486		-0.804068	-2.71876	0.0655203								-0.804068	-2.70594	-2.71514	-2.72396	-2.70559	-2.70955	-2.71052	-2.72446	-2.72386
	0.157142	0.00174189	0.000289416		-0.803707	-2.75898	0.0721094								-0.803707	-2.70699	-2.71604	-2.72461	-2.70615	-2.71026	-2.71121	-2.72514	-2.72452
	0.157272	0.00219785	0.000289912		-0.803348	-2.658	0.0572478								-0.803348	-2.70804	-2.71694	-2.72526	-2.7067	-2.71097	-2.71188	-2.72581	-2.72518
	0.157403	0.00159551	0.000288444		-0.802988	-2.7971	0.0784605								-0.802988	-2.70909	-2.71784	-2.72591	-2.70725	-2.71169	-2.71256	-2.72649	-2.72584
	0.157533	0.00192735	0.000289321		-0.802629	-2.71504	0.0651491								-0.802629	-2.71014	-2.71874	-2.72656	-2.70781	-2.7124	-2.71324	-2.72716	-2.7265
	0.157663	0.00182139	0.000288642		-0.80227	-2.7396	0.0687776								-0.80227	-2.71118	-2.71964	-2.72721	-2.70836	-2.71311	-2.71392	-2.72783	-2.72715
	0.157793	0.00203338	0.000288304		-0.801911	-2.69178	0.061535								-0.801911	-2.71223	-2.72053	-2.72786	-2.70891	-2.71382	-2.7146	-2.72851	-2.72781
	0.157923	0.00217791	0.000288963		-0.801553	-2.66196	0.0575826								-0.801553	-2.71327	-2.72143	-2.7285	-2.70946	-2.71453	-2.71527	-2.72918	-2.72847
	0.158054	0.00172964	0.00028828		-0.801195	-2.76204	0.072335								-0.801195	-2.71432	-2.72232	-2.72915	-2.71001	-2.71523	-2.71595	-2.72985	-2.72912
	0.158184	0.00230638	0.000288732		-0.800837	-2.63707	0.0543319								-0.800837	-2.71536	-2.72322	-2.72979	-2.71056	-2.71594	-2.71662	-2.73051	-2.72977
	0.158314	0.00164985	0.000288764		-0.80048	-2.78256	0.0759605								-0.80048	-2.71641	-2.72411	-2.73043	-2.7111	-2.71665	-2.71729	-2.73118	-2.73043
	0.158444	0.0018952	0.000288485		-0.800123	-2.72234	0.066063								-0.800123	-2.71745	-2.72501	-2.73108	-2.71165	-2.71735	-2.71797	-2.73185	-2.73108
	0.158575	0.00137788	0.000288254		-0.799766	-2.86079	0.0907932								-0.799766	-2.71849	-2.7259	-2.73172	-2.7122	-2.71806	-2.71864	-2.73252	-2.73173
	0.158705	0.00228739	0.000288259		-0.799409	-2.64066	0.054693								-0.799409	-2.71954	-2.72679	-2.73236	-2.71274	-2.71876	-2.71931	-2.73318	-2.73238
	0.158835	0.00186878	0.000289161		-0.799053	-2.72844	0.0671539								-0.799053	-2.72058	-2.72768	-2.733	-2.71329	-2.71947	-2.71998	-2.73385	-2.73303
	0.158966	0.00230875	0.000288769		-0.798697	-2.63662	0.054283								-0.798697	-2.72162	-2.72857	-2.73364	-2.71383	-2.72017	-2.72065	-2.73451	-2.73368
	0.159096	0.00203454	0.000288559		-0.798342	-2.69153	0.0615543								-0.798342	-2.72266	-2.72946	-2.73427	-2.71437	-2.72087	-2.72132	-2.73517	-2.73432
	0.159226	0.00208846	0.000286861		-0.797986	-2.68017	0.0596122								-0.797986	-2.7237	-2.73035	-2.73491	-2.71492	-2.72157	-2.72198	-2.73583	-2.73497
	0.159356	0.00214235	0.000287894		-0.797631	-2.66911	0.0583219								-0.797631	-2.72474	-2.73124	-2.73554	-2.71546	-2.72227	-2.72265	-2.73649	-2.73562
	0.159486	0.00186555	0.00028815		-0.797276	-2.72919	0.0670349								-0.797276	-2.72577	-2.73213	-2.73618	-2.716	-2.72297	-2.72332	-2.73715	-2.73626
	0.159617	0.00261088	0.000288148		-0.796922	-2.58321	0.0478981								-0.796922	-2.72681	-2.73301	-2.73681	-2.71654	-2.72367	-2.72398	-2.73781	-2.7369
	0.159747	0.00207109	0.000286331		-0.796568	-2.6838	0.0600012								-0.796568	-2.72785	-2.7339	-2.73744	-2.71708	-2.72437	-2.72465	-2.73847	-2.73755
	0.159877	0.00177797	0.000287873		-0.796214	-2.75008	0.0702693								-0.796214	-2.72888	-2.73479	-2.73807	-2.71762	-2.72507	-2.72531	-2.73913	-2.73819
	0.160007	0.0023036	0.000288216		-0.79586	-2.63759	0.0543001								-0.79586	-2.72992	-2.73567	-2.73871	-2.71816	-2.72576	-2.72597	-2.73979	-2.73883
	0.160138	0.00173667	0.000286384		-0.795507	-2.76028	0.0715685								-0.795507	-2.73095	-2.73656	-2.73933	-2.71869	-2.72646	-2.72664	-2.74044	-2.73947
	0.160268	0.00199427	0.000286225		-0.795153	-2.70022	0.0622893								-0.795153	-2.73199	-2.73744	-2.73996	-2.71923	-2.72715	-2.7273	-2.7411	-2.74011
	0.160398	0.00187125	0.000287349		-0.794801	-2.72787	0.0666451								-0.794801	-2.73302	-2.73832	-2.74059	-2.71977	-2.72785	-2.72796	-2.74175	-2.74075
	0.160528	0.00163058	0.00028676		-0.794448	-2.78766	0.0763249								-0.794448	-2.73405	-2.73921	-2.74122	-2.7203	-2.72854	-2.72862	-2.7424	-2.74139
	0.160659	0.0017771	0.000286275		-0.794096	-2.75029	0.0699136								-0.794096	-2.73509	-2.74009	-2.74184	-2.72083	-2.72924	-2.72928	-2.74306	-2.74203
	0.160789	0.00199364	0.000286911		-0.793744	-2.70035	0.0624584								-0.793744	-2.73612	-2.74097	-2.74247	-2.72137	-2.72993	-2.72994	-2.74371	-2.74266
	0.160919	0.00165156	0.000286197		-0.793392	-2.78211	0.0752074								-0.793392	-2.73715	-2.74185	-2.74309	-2.7219	-2.73062	-2.7306	-2.74436	-2.7433
	0.161049	0.00207767	0.000286127		-0.793041	-2.68242	0.0597685								-0.793041	-2.73818	-2.74273	-2.74371	-2.72243	-2.73131	-2.73125	-2.74501	-2.74393
	0.16118	0.0017425	0.000286708		-0.79269	-2.75883	0.0714096								-0.79269	-2.73921	-2.74361	-2.74434	-2.72296	-2.732	-2.73191	-2.74566	-2.74457
	0.16131	0.00220581	0.00028537		-0.792339	-2.65643	0.0561474								-0.792339	-2.74024	-2.74449	-2.74496	-2.72349	-2.73269	-2.73256	-2.74631	-2.7452
	0.16144	0.00171306	0.00028618		-0.791989	-2.76623	0.0725029								-0.791989	-2.74127	-2.74536	-2.74558	-2.72402	-2.73338	-2.73322	-2.74695	-2.74583
	0.16157	0.0017767	0.000286237		-0.791638	-2.75039	0.06992								-0.791638	-2.74229	-2.74624	-2.7462	-2.72455	-2.73406	-2.73387	-2.7476	-2.74646
	0.1617	0.00204869	0.00028562		-0.791289	-2.68852	0.0605064								-0.791289	-2.74332	-2.74712	-2.74681	-2.72508	-2.73475	-2.73452	-2.74824	-2.7471
	0.161831	0.0020092	0.000286347		-0.790939	-2.69698	0.0618528								-0.790939	-2.74435	-2.74799	-2.74743	-2.72561	-2.73544	-2.73518	-2.74889	-2.74772
	0.161961	0.00166383	0.000285354		-0.79059	-2.77889	0.0744329								-0.79059	-2.74537	-2.74887	-2.74805	-2.72614	-2.73612	-2.73583	-2.74953	-2.74835
	0.162091	0.00166162	0.000285808		-0.790241	-2.77947	0.0746504								-0.790241	-2.7464	-2.74974	-2.74866	-2.72666	-2.73681	-2.73648	-2.75018	-2.74898
	0.162221	0.00200677	0.000285526		-0.789892	-2.6975	0.0617501								-0.789892	-2.74742	-2.75062	-2.74928	-2.72719	-2.73749	-2.73713	-2.75082	-2.74961
	0.162352	0.00185752	0.000285133		-0.789543	-2.73107	0.06662								-0.789543	-2.74845	-2.75149	-2.74989	-2.72771	-2.73817	-2.73778	-2.75146	-2.75024
	0.162482	0.00193215	0.00028417		-0.789195	-2.71396	0.0638304								-0.789195	-2.74947	-2.75236	-2.7505	-2.72824	-2.73886	-2.73843	-2.7521	-2.75086
	0.162612	0.00177718	0.000285394		-0.788847	-2.75027	0.0696953								-0.788847	-2.75049	-2.75324	-2.75112	-2.72876	-2.73954	-2.73907	-2.75274	-2.75149
	0.162742	0.00214956	0.000285665		-0.788499	-2.66765	0.0576763								-0.788499	-2.75151	-2.75411	-2.75173	-2.72928	-2.74022	-2.73972	-2.75338	-2.75211
	0.162873	0.00183097	0.000285471		-0.788152	-2.73732	0.0676659								-0.788152	-2.75254	-2.75498	-2.75234	-2.7298	-2.7409	-2.74037	-2.75402	-2.75273
	0.163003	0.00142398	0.000284073		-0.787805	-2.8465	0.0865796								-0.787805	-2.75356	-2.75585	-2.75295	-2.73033	-2.74158	-2.74101	-2.75466	-2.75336
	0.163133	0.00157766	0.000285212		-0.787458	-2.80199	0.0784592								-0.787458	-2.75458	-2.75672	-2.75355	-2.73085	-2.74226	-2.74166	-2.75529	-2.75398
	0.163263	0.00191433	0.000284518		-0.787111	-2.71798	0.0645035								-0.787111	-2.7556	-2.75759	-2.75416	-2.73137	-2.74294	-2.7423	-2.75593	-2.7546
	0.163394	0.00185969	0.000284148		-0.786765	-2.73056	0.0663123								-0.786765	-2.75661	-2.75845	-2.75477	-2.73188	-2.74361	-2.74294	-2.75656	-2.75522
	0.163524	0.00192978	0.000284778		-0.786419	-2.71449	0.0640454								-0.786419	-2.75763	-2.75932	-2.75537	-2.7324	-2.74429	-2.74359	-2.7572	-2.75584
	0.163654	0.0017545	0.00028419		-0.786073	-2.75585	0.0702984								-0.786073	-2.75865	-2.76019	-2.75598	-2.73292	-2.74497	-2.74423	-2.75783	-2.75646
	0.163784	0.00212497	0.000284053		-0.785727	-2.67265	0.0580145								-0.785727	-2.75967	-2.76106	-2.75658	-2.73344	-2.74564	-2.74487	-2.75846	-2.75708
	0.163915	0.00191302	0.000285482		-0.785382	-2.71828	0.0647664								-0.785382	-2.76068	-2.76192	-2.75718	-2.73395	-2.74632	-2.74551	-2.7591	-2.75769
	0.164045	0.0021828	0.000284494		-0.785038	-2.66099	0.0565652								-0.785038	-2.7617	-2.76279	-2.75779	-2.73447	-2.74699	-2.74615	-2.75973	-2.75831
	0.164175	0.00194346	0.000283408		-0.784693	-2.71142	0.0632886								-0.784693	-2.76271	-2.76365	-2.75839	-2.73499	-2.74766	-2.74679	-2.76036	-2.75893
	0.164305	0.0018008	0.000284033		-0.784348	-2.74453	0.068453								-0.784348	-2.76373	-2.76451	-2.75899	-2.7355	-2.74833	-2.74743	-2.76099	-2.75954
	0.164436	0.00195848	0.000282279		-0.784004	-2.70808	0.0625531								-0.784004	-2.76474	-2.76538	-2.75959	-2.73601	-2.74901	-2.74806	-2.76162	-2.76015
	0.164566	0.00202385	0.00028395		-0.78366	-2.69382	0.060891								-0.78366	-2.76575	-2.76624	-2.76019	-2.73653	-2.74968	-2.7487	-2.76224	-2.76077
	0.164696	0.00216462	0.000284071		-0.783317	-2.66462	0.0569555								-0.783317	-2.76677	-2.7671	-2.76078	-2.73704	-2.75035	-2.74933	-2.76287	-2.76138
	0.164826	0.00195172	0.000283254		-0.782973	-2.70958	0.0629867								-0.782973	-2.76778	-2.76796	-2.76138	-2.73755	-2.75102	-2.74997	-2.7635	-2.76199
	0.164957	0.00179302	0.000283107		-0.782631	-2.74641	0.068526								-0.782631	-2.76879	-2.76882	-2.76198	-2.73806	-2.75168	-2.7506	-2.76412	-2.7626
	0.165087	0.00158493	0.00028268		-0.782288	-2.79999	0.077406								-0.782288	-2.7698	-2.76968	-2.76257	-2.73857	-2.75235	-2.75124	-2.76475	-2.76321
	0.165217	0.00201657	0.000283776		-0.781945	-2.69539	0.0610733								-0.781945	-2.77081	-2.77054	-2.76316	-2.73908	-2.75302	-2.75187	-2.76537	-2.76382
	0.165347	0.00200151	0.000283233		-0.781603	-2.69864	0.0614152								-0.781603	-2.77182	-2.7714	-2.76376	-2.73959	-2.75369	-2.7525	-2.76599	-2.76443
	0.165477	0.00174404	0.000282751		-0.781261	-2.75844	0.0703618								-0.781261	-2.77282	-2.77226	-2.76435	-2.7401	-2.75435	-2.75313	-2.76662	-2.76504
	0.165608	0.00226335	0.000283811		-0.780919	-2.64525	0.0544211								-0.780919	-2.77383	-2.77312	-2.76494	-2.74061	-2.75502	-2.75376	-2.76724	-2.76565
	0.165738	0.00184398	0.000283233		-0.780578	-2.73424	0.0666618								-0.780578	-2.77484	-2.77397	-2.76553	-2.74111	-2.75568	-2.75439	-2.76786	-2.76625
	0.165868	0.0013963	0.000282096		-0.780237	-2.85502	0.0876814								-0.780237	-2.77584	-2.77483	-2.76612	-2.74162	-2.75634	-2.75502	-2.76848	-2.76686
	0.165998	0.00158805	0.000283199		-0.779896	-2.79914	0.0773957								-0.779896	-2.77685	-2.77568	-2.76671	-2.74213	-2.75701	-2.75565	-2.7691	-2.76746
	0.166129	0.00166414	0.000281818		-0.779555	-2.77881	0.0734968								-0.779555	-2.77785	-2.77654	-2.7673	-2.74263	-2.75767	-2.75627	-2.76972	-2.76807
	0.166259	0.00222299	0.000283171		-0.779215	-2.65306	0.0552842								-0.779215	-2.77886	-2.77739	-2.76789	-2.74313	-2.75833	-2.7569	-2.77033	-2.76867
	0.166389	0.00160794	0.000283488		-0.778875	-2.79373	0.0765164								-0.778875	-2.77986	-2.77825	-2.76847	-2.74364	-2.75899	-2.75753	-2.77095	-2.76927
	0.166519	0.00211973	0.000282168		-0.778535	-2.67372	0.0577719								-0.778535	-2.78086	-2.7791	-2.76906	-2.74414	-2.75965	-2.75815	-2.77157	-2.76987
	0.16665	0.00178339	0.000283192		-0.778195	-2.74875	0.0689166								-0.778195	-2.78187	-2.77995	-2.76964	-2.74464	-2.76031	-2.75878	-2.77218	-2.77047
	0.16678	0.00152726	0.000283896		-0.777856	-2.81609	0.0806744								-0.777856	-2.78287	-2.7808	-2.77023	-2.74515	-2.76097	-2.7594	-2.7728	-2.77107
	0.16691	0.00215068	0.000280955		-0.777517	-2.66742	0.0566957								-0.777517	-2.78387	-2.78165	-2.77081	-2.74565	-2.76162	-2.76002	-2.77341	-2.77167
	0.16704	0.00152832	0.0002826		-0.777178	-2.81579	0.0802505								-0.777178	-2.78487	-2.7825	-2.77139	-2.74615	-2.76228	-2.76064	-2.77402	-2.77227
	0.167171	0.00142002	0.000282132		-0.77684	-2.84771	0.086228								-0.77684	-2.78587	-2.78335	-2.77197	-2.74665	-2.76294	-2.76126	-2.77463	-2.77287
	0.167301	0.00207569	0.000281968		-0.776502	-2.68284	0.0589559								-0.776502	-2.78687	-2.7842	-2.77255	-2.74715	-2.76359	-2.76188	-2.77525	-2.77347
	0.167431	0.00201808	0.000281976		-0.776164	-2.69506	0.0606407								-0.776164	-2.78786	-2.78505	-2.77313	-2.74764	-2.76424	-2.7625	-2.77586	-2.77406
	0.167561	0.001857	0.00028146		-0.775826	-2.73119	0.0657802								-0.775826	-2.78886	-2.78589	-2.77371	-2.74814	-2.7649	-2.76312	-2.77647	-2.77466
	0.167692	0.00182086	0.000282045		-0.775489	-2.73972	0.067225								-0.775489	-2.78986	-2.78674	-2.77429	-2.74864	-2.76555	-2.76374	-2.77707	-2.77525
	0.167822	0.0014146	0.000282548		-0.775152	-2.84937	0.0866859								-0.775152	-2.79085	-2.78759	-2.77486	-2.74914	-2.7662	-2.76436	-2.77768	-2.77584
	0.167952	0.00185369	0.000280835		-0.774815	-2.73196	0.0657512								-0.774815	-2.79185	-2.78843	-2.77544	-2.74963	-2.76686	-2.76497	-2.77829	-2.77644
	0.168082	0.00173175	0.000282603		-0.774478	-2.76151	0.0708242								-0.774478	-2.79284	-2.78928	-2.77601	-2.75013	-2.76751	-2.76559	-2.7789	-2.77703
	0.168212	0.00161652	0.000281949		-0.774142	-2.79142	0.075697								-0.774142	-2.79383	-2.79012	-2.77659	-2.75062	-2.76816	-2.7662	-2.7795	-2.77762
	0.168343	0.00201014	0.000279974		-0.773805	-2.69677	0.060448								-0.773805	-2.79483	-2.79096	-2.77716	-2.75112	-2.7688	-2.76682	-2.78011	-2.77821
	0.168473	0.00157714	0.000280847		-0.77347	-2.80213	0.0772839								-0.77347	-2.79582	-2.79181	-2.77773	-2.75161	-2.76945	-2.76743	-2.78071	-2.7788
	0.168603	0.00202695	0.000280473		-0.773134	-2.69316	0.0600534								-0.773134	-2.79681	-2.79265	-2.77831	-2.7521	-2.7701	-2.76804	-2.78131	-2.77939
	0.168734	0.00152983	0.000280395		-0.772799	-2.81536	0.0795458								-0.772799	-2.7978	-2.79349	-2.77888	-2.75259	-2.77075	-2.76865	-2.78192	-2.77998
	0.168864	0.00139773	0.000281239		-0.772464	-2.85458	0.0873257								-0.772464	-2.79879	-2.79433	-2.77945	-2.75309	-2.77139	-2.76927	-2.78252	-2.78057
	0.168994	0.00190341	0.000279601		-0.772129	-2.72047	0.0637523								-0.772129	-2.79978	-2.79517	-2.78002	-2.75358	-2.77204	-2.76988	-2.78312	-2.78115
	0.169124	0.002268	0.000280338		-0.771794	-2.64436	0.053645								-0.771794	-2.80077	-2.79601	-2.78058	-2.75407	-2.77268	-2.77049	-2.78372	-2.78174
	0.169255	0.00178299	0.000280695		-0.77146	-2.74885	0.0683244								-0.77146	-2.80175	-2.79685	-2.78115	-2.75456	-2.77333	-2.77109	-2.78432	-2.78233
	0.169385	0.00166937	0.000279037		-0.771126	-2.77745	0.0725437								-0.771126	-2.80274	-2.79768	-2.78172	-2.75504	-2.77397	-2.7717	-2.78492	-2.78291
	0.169515	0.00153297	0.000281396		-0.770792	-2.81447	0.0796661								-0.770792	-2.80373	-2.79852	-2.78228	-2.75553	-2.77461	-2.77231	-2.78551	-2.78349
	0.169645	0.00178968	0.000280351		-0.770458	-2.74722	0.0679855								-0.770458	-2.80471	-2.79936	-2.78285	-2.75602	-2.77526	-2.77292	-2.78611	-2.78408
	0.169775	0.00177388	0.000279209		-0.770125	-2.75108	0.0683117								-0.770125	-2.8057	-2.80019	-2.78341	-2.75651	-2.7759	-2.77352	-2.78671	-2.78466
	0.169906	0.00156507	0.000281242		-0.769792	-2.80547	0.0779895								-0.769792	-2.80668	-2.80103	-2.78398	-2.75699	-2.77654	-2.77413	-2.7873	-2.78524
	0.170036	0.00183368	0.000279275		-0.769459	-2.73668	0.0660995								-0.769459	-2.80766	-2.80186	-2.78454	-2.75748	-2.77718	-2.77473	-2.7879	-2.78582
	0.170166	0.00184067	0.000280158		-0.769127	-2.73502	0.0660568								-0.769127	-2.80865	-2.8027	-2.7851	-2.75796	-2.77782	-2.77533	-2.78849	-2.7864
	0.170296	0.00208599	0.000281502		-0.768795	-2.68069	0.0585678								-0.768795	-2.80963	-2.80353	-2.78566	-2.75845	-2.77845	-2.77594	-2.78908	-2.78698
	0.170427	0.00200852	0.000278904		-0.768463	-2.69712	0.0602655								-0.768463	-2.81061	-2.80436	-2.78622	-2.75893	-2.77909	-2.77654	-2.78968	-2.78756
	0.170557	0.00197765	0.00028037		-0.768131	-2.70385	0.0615278								-0.768131	-2.81159	-2.80519	-2.78678	-2.75942	-2.77973	-2.77714	-2.79027	-2.78814
	0.170687	0.0016247	0.000281129		-0.767799	-2.78923	0.0750969								-0.767799	-2.81257	-2.80602	-2.78734	-2.7599	-2.78036	-2.77774	-2.79086	-2.78871
	0.170817	0.00178264	0.000278068		-0.767468	-2.74894	0.0676982								-0.767468	-2.81355	-2.80685	-2.7879	-2.76038	-2.781	-2.77834	-2.79145	-2.78929
	0.170948	0.00171123	0.000279601		-0.767137	-2.76669	0.0709122								-0.767137	-2.81452	-2.80768	-2.78845	-2.76086	-2.78163	-2.77894	-2.79204	-2.78986
	0.171078	0.00161168	0.000278724		-0.766806	-2.79272	0.0750561								-0.766806	-2.8155	-2.80851	-2.78901	-2.76134	-2.78227	-2.77953	-2.79263	-2.79044
	0.171208	0.00181004	0.000278243		-0.766476	-2.74231	0.0667153								-0.766476	-2.81648	-2.80934	-2.78956	-2.76182	-2.7829	-2.78013	-2.79321	-2.79101
	0.171338	0.00179947	0.000279726		-0.766146	-2.74486	0.067465								-0.766146	-2.81745	-2.81016	-2.79012	-2.7623	-2.78353	-2.78073	-2.7938	-2.79159
	0.171469	0.00196943	0.000279345		-0.765815	-2.70566	0.0615587								-0.765815	-2.81843	-2.81099	-2.79067	-2.76278	-2.78416	-2.78132	-2.79439	-2.79216
	0.171599	0.0015093	0.000278225		-0.765486	-2.82122	0.0800038								-0.765486	-2.8194	-2.81182	-2.79122	-2.76326	-2.78479	-2.78192	-2.79497	-2.79273
	0.171729	0.0017543	0.000279528		-0.765156	-2.7559	0.0691531								-0.765156	-2.82038	-2.81264	-2.79177	-2.76374	-2.78542	-2.78251	-2.79556	-2.7933
	0.171859	0.00167315	0.000278374		-0.764827	-2.77647	0.0722078								-0.764827	-2.82135	-2.81347	-2.79233	-2.76422	-2.78605	-2.78311	-2.79614	-2.79387
	0.171989	0.00196463	0.000279471		-0.764498	-2.70672	0.0617371								-0.764498	-2.82232	-2.81429	-2.79288	-2.76469	-2.78668	-2.7837	-2.79672	-2.79444
	0.17212	0.00195501	0.000279849		-0.764169	-2.70885	0.0621246								-0.764169	-2.82329	-2.81511	-2.79342	-2.76517	-2.78731	-2.78429	-2.79731	-2.79501
	0.17225	0.0016197	0.000278078		-0.763841	-2.79057	0.0745113								-0.763841	-2.82426	-2.81594	-2.79397	-2.76564	-2.78794	-2.78488	-2.79789	-2.79558
	0.17238	0.0015773	0.000278393		-0.763513	-2.80209	0.076601								-0.763513	-2.82523	-2.81676	-2.79452	-2.76612	-2.78856	-2.78547	-2.79847	-2.79614
	0.172511	0.00196707	0.000277697		-0.763184	-2.70618	0.061269								-0.763184	-2.8262	-2.81758	-2.79507	-2.76659	-2.78919	-2.78606	-2.79905	-2.79671
	0.172641	0.00126644	0.000278344		-0.762857	-2.89742	0.0953865								-0.762857	-2.82717	-2.8184	-2.79561	-2.76707	-2.78981	-2.78665	-2.79963	-2.79728
	0.172771	0.00156448	0.000278793		-0.762529	-2.80563	0.0773395								-0.762529	-2.82814	-2.81922	-2.79616	-2.76754	-2.79044	-2.78724	-2.8002	-2.79784
	0.172901	0.00169537	0.000276478		-0.762202	-2.77074	0.0707759								-0.762202	-2.8291	-2.82004	-2.7967	-2.76801	-2.79106	-2.78783	-2.80078	-2.7984
	0.173031	0.00206002	0.000277938		-0.761875	-2.68613	0.0585552								-0.761875	-2.83007	-2.82085	-2.79725	-2.76848	-2.79168	-2.78841	-2.80136	-2.79897
	0.173162	0.00163287	0.000277766		-0.761548	-2.78705	0.0738274								-0.761548	-2.83103	-2.82167	-2.79779	-2.76895	-2.79231	-2.789	-2.80194	-2.79953
	0.173292	0.00176143	0.000276953		-0.761222	-2.75413	0.0682385								-0.761222	-2.832	-2.82249	-2.79833	-2.76943	-2.79293	-2.78958	-2.80251	-2.80009
	0.173422	0.00155261	0.000278099		-0.760895	-2.80894	0.0777369								-0.760895	-2.83296	-2.8233	-2.79887	-2.7699	-2.79355	-2.79017	-2.80309	-2.80065
	0.173552	0.00137435	0.00027733		-0.760569	-2.8619	0.0875767								-0.760569	-2.83392	-2.82412	-2.79941	-2.77036	-2.79417	-2.79075	-2.80366	-2.80121
	0.173683	0.00163125	0.00027701		-0.760244	-2.78748	0.0736995								-0.760244	-2.83488	-2.82493	-2.79995	-2.77083	-2.79479	-2.79133	-2.80423	-2.80177
	0.173813	0.00166042	0.000277945		-0.759918	-2.77978	0.0726492								-0.759918	-2.83585	-2.82575	-2.80049	-2.7713	-2.7954	-2.79192	-2.8048	-2.80233
	0.173943	0.00164639	0.00027695		-0.759593	-2.78347	0.0730059								-0.759593	-2.83681	-2.82656	-2.80103	-2.77177	-2.79602	-2.7925	-2.80538	-2.80289
	0.174073	0.00125456	0.000277839		-0.759268	-2.90151	0.096115								-0.759268	-2.83777	-2.82737	-2.80157	-2.77224	-2.79664	-2.79308	-2.80595	-2.80345
	0.174204	0.0015783	0.00027839		-0.758943	-2.80181	0.0765515								-0.758943	-2.83873	-2.82818	-2.8021	-2.7727	-2.79726	-2.79366	-2.80652	-2.80401
	0.174334	0.00155081	0.000276865		-0.758618	-2.80944	0.0774817								-0.758618	-2.83968	-2.82899	-2.80264	-2.77317	-2.79787	-2.79424	-2.80709	-2.80456
	0.174464	0.00179382	0.000277207		-0.758294	-2.74622	0.0670679								-0.758294	-2.84064	-2.8298	-2.80317	-2.77364	-2.79849	-2.79481	-2.80765	-2.80512
	0.174594	0.00170299	0.00027734		-0.75797	-2.76879	0.0706789								-0.75797	-2.8416	-2.83061	-2.80371	-2.7741	-2.7991	-2.79539	-2.80822	-2.80567
	0.174725	0.00185488	0.00027754		-0.757646	-2.73168	0.0649381								-0.757646	-2.84255	-2.83142	-2.80424	-2.77456	-2.79971	-2.79597	-2.80879	-2.80623
	0.174855	0.00177871	0.000275842		-0.757322	-2.74989	0.0673046								-0.757322	-2.84351	-2.83223	-2.80477	-2.77503	-2.80033	-2.79654	-2.80936	-2.80678
	0.174985	0.00204714	0.00027659		-0.756999	-2.68885	0.058638								-0.756999	-2.84446	-2.83304	-2.80531	-2.77549	-2.80094	-2.79712	-2.80992	-2.80733
	0.175115	0.00167174	0.000276426		-0.756676	-2.77683	0.0717628								-0.756676	-2.84542	-2.83384	-2.80584	-2.77595	-2.80155	-2.79769	-2.81049	-2.80788
	0.175245	0.00161422	0.000276833		-0.756353	-2.79204	0.0744295								-0.756353	-2.84637	-2.83465	-2.80637	-2.77642	-2.80216	-2.79827	-2.81105	-2.80843
	0.175376	0.00157017	0.000275815		-0.75603	-2.80405	0.0762362								-0.75603	-2.84732	-2.83546	-2.8069	-2.77688	-2.80277	-2.79884	-2.81161	-2.80899
	0.175506	0.00169706	0.000276278		-0.755708	-2.7703	0.0706544								-0.755708	-2.84827	-2.83626	-2.80743	-2.77734	-2.80338	-2.79941	-2.81218	-2.80953
	0.175636	0.00162348	0.000276433		-0.755386	-2.78955	0.0738979								-0.755386	-2.84922	-2.83706	-2.80796	-2.7778	-2.80399	-2.79999	-2.81274	-2.81008
	0.175766	0.00147837	0.000275846		-0.755064	-2.83022	0.0809792								-0.755064	-2.85017	-2.83787	-2.80848	-2.77826	-2.80459	-2.80056	-2.8133	-2.81063
	0.175897	0.00199531	0.000277556		-0.754742	-2.69999	0.0603712								-0.754742	-2.85112	-2.83867	-2.80901	-2.77872	-2.8052	-2.80113	-2.81386	-2.81118
	0.176027	0.00165601	0.000275332		-0.754421	-2.78094	0.072158								-0.754421	-2.85207	-2.83947	-2.80953	-2.77918	-2.80581	-2.8017	-2.81442	-2.81173
	0.176157	0.00155997	0.000276921		-0.7541	-2.80688	0.0770424								-0.7541	-2.85302	-2.84027	-2.81006	-2.77964	-2.80641	-2.80226	-2.81498	-2.81227
	0.176288	0.00154487	0.000276195		-0.753778	-2.81111	0.0775913								-0.753778	-2.85396	-2.84107	-2.81058	-2.78009	-2.80702	-2.80283	-2.81554	-2.81282
	0.176418	0.00203248	0.000275052		-0.753458	-2.69197	0.0587326								-0.753458	-2.85491	-2.84187	-2.81111	-2.78055	-2.80762	-2.8034	-2.81609	-2.81336
	0.176548	0.00145814	0.000275783		-0.753137	-2.8362	0.0820838								-0.753137	-2.85585	-2.84267	-2.81163	-2.78101	-2.80822	-2.80397	-2.81665	-2.81391
	0.176678	0.00147078	0.000275999		-0.752817	-2.83245	0.0814424								-0.752817	-2.8568	-2.84347	-2.81215	-2.78146	-2.80883	-2.80453	-2.81721	-2.81445
	0.176808	0.00152171	0.000274607		-0.752497	-2.81767	0.0783193								-0.752497	-2.85774	-2.84426	-2.81267	-2.78192	-2.80943	-2.8051	-2.81776	-2.81499
	0.176939	0.00174213	0.000275485		-0.752177	-2.75892	0.068629								-0.752177	-2.85869	-2.84506	-2.8132	-2.78237	-2.81003	-2.80566	-2.81832	-2.81553
	0.177069	0.0015329	0.000274066		-0.751858	-2.81449	0.0775946								-0.751858	-2.85963	-2.84586	-2.81371	-2.78283	-2.81063	-2.80623	-2.81887	-2.81608
	0.177199	0.00201501	0.000274761		-0.751538	-2.69572	0.0591789								-0.751538	-2.86057	-2.84665	-2.81423	-2.78328	-2.81123	-2.80679	-2.81942	-2.81662
	0.177329	0.00145343	0.000275915		-0.751219	-2.83761	0.0823894								-0.751219	-2.86151	-2.84745	-2.81475	-2.78374	-2.81183	-2.80735	-2.81998	-2.81716
	0.17746	0.0015653	0.000274337		-0.750901	-2.8054	0.0760635								-0.750901	-2.86245	-2.84824	-2.81527	-2.78419	-2.81243	-2.80791	-2.82053	-2.8177
	0.17759	0.00128531	0.000274894		-0.750582	-2.89099	0.0928212								-0.750582	-2.86339	-2.84903	-2.81579	-2.78464	-2.81303	-2.80847	-2.82108	-2.81823
	0.17772	0.00170746	0.000275579		-0.750263	-2.76765	0.0700464								-0.750263	-2.86433	-2.84983	-2.8163	-2.78509	-2.81362	-2.80903	-2.82163	-2.81877
	0.17785	0.00182238	0.000274242		-0.749945	-2.73936	0.0653107								-0.749945	-2.86526	-2.85062	-2.81682	-2.78555	-2.81422	-2.80959	-2.82218	-2.81931
	0.177981	0.00147858	0.000274658		-0.749627	-2.83016	0.0806188								-0.749627	-2.8662	-2.85141	-2.81733	-2.786	-2.81482	-2.81015	-2.82273	-2.81985
	0.178111	0.00178917	0.000274682		-0.74931	-2.74735	0.0666297								-0.74931	-2.86714	-2.8522	-2.81785	-2.78645	-2.81541	-2.81071	-2.82328	-2.82038
	0.178241	0.00134197	0.00027512		-0.748992	-2.87226	0.0889752								-0.748992	-2.86807	-2.85299	-2.81836	-2.7869	-2.81601	-2.81127	-2.82383	-2.82092
	0.178371	0.00162843	0.000275435		-0.748675	-2.78823	0.0734073								-0.748675	-2.86901	-2.85378	-2.81887	-2.78735	-2.8166	-2.81182	-2.82437	-2.82145
	0.178502	0.00154402	0.000274433		-0.748358	-2.81135	0.0771389								-0.748358	-2.86994	-2.85457	-2.81939	-2.7878	-2.81719	-2.81238	-2.82492	-2.82198
	0.178632	0.00147135	0.000273954		-0.748041	-2.83228	0.0808075								-0.748041	-2.87087	-2.85535	-2.8199	-2.78824	-2.81779	-2.81293	-2.82546	-2.82252
	0.178762	0.00188983	0.000275041		-0.747725	-2.72358	0.0631632								-0.747725	-2.87181	-2.85614	-2.82041	-2.78869	-2.81838	-2.81349	-2.82601	-2.82305
	0.178892	0.00191904	0.000272976		-0.747408	-2.71692	0.0617347								-0.747408	-2.87274	-2.85693	-2.82092	-2.78914	-2.81897	-2.81404	-2.82655	-2.82358
	0.179023	0.00196402	0.000274973		-0.747092	-2.70685	0.0607623								-0.747092	-2.87367	-2.85771	-2.82143	-2.78959	-2.81956	-2.81459	-2.8271	-2.82411
	0.179153	0.00152102	0.000274138		-0.746776	-2.81787	0.0782212								-0.746776	-2.8746	-2.8585	-2.82194	-2.79003	-2.82015	-2.81515	-2.82764	-2.82464
	0.179283	0.00186524	0.000272905		-0.746461	-2.72927	0.0634991								-0.746461	-2.87553	-2.85928	-2.82245	-2.79048	-2.82074	-2.8157	-2.82818	-2.82517
	0.179413	0.00175812	0.000274225		-0.746146	-2.75495	0.0676938								-0.746146	-2.87646	-2.86006	-2.82295	-2.79092	-2.82133	-2.81625	-2.82872	-2.8257
	0.179543	0.00171078	0.000273432		-0.74583	-2.76681	0.0693657								-0.74583	-2.87739	-2.86084	-2.82346	-2.79137	-2.82192	-2.8168	-2.82926	-2.82623
	0.179674	0.00153521	0.000272821		-0.745515	-2.81383	0.0771259								-0.745515	-2.87831	-2.86163	-2.82396	-2.79181	-2.8225	-2.81735	-2.8298	-2.82676
	0.179804	0.00200353	0.000274913		-0.745201	-2.6982	0.0595509								-0.745201	-2.87924	-2.86241	-2.82447	-2.79226	-2.82309	-2.8179	-2.83034	-2.82729
	0.179934	0.00184641	0.000272567		-0.744886	-2.73367	0.0640671								-0.744886	-2.88016	-2.86319	-2.82497	-2.7927	-2.82368	-2.81845	-2.83088	-2.82781
	0.180064	0.00192765	0.00027396		-0.744572	-2.71497	0.0616805								-0.744572	-2.88109	-2.86397	-2.82548	-2.79314	-2.82426	-2.81899	-2.83142	-2.82834
	0.180195	0.00174323	0.000273866		-0.744258	-2.75865	0.0681826								-0.744258	-2.88201	-2.86475	-2.82598	-2.79359	-2.82485	-2.81954	-2.83196	-2.82886
	0.180325	0.00163765	0.000272587		-0.743944	-2.78578	0.0722392								-0.743944	-2.88294	-2.86552	-2.82648	-2.79403	-2.82543	-2.82009	-2.83249	-2.82939
	0.180455	0.00172843	0.000273433		-0.743631	-2.76235	0.0686576								-0.743631	-2.88386	-2.8663	-2.82699	-2.79447	-2.82601	-2.82063	-2.83303	-2.82991
	0.180585	0.00145449	0.000273452		-0.743317	-2.83729	0.0815945								-0.743317	-2.88478	-2.86708	-2.82749	-2.79491	-2.8266	-2.82118	-2.83356	-2.83043
	0.180716	0.0014577	0.000272515		-0.743004	-2.83633	0.0811358								-0.743004	-2.8857	-2.86786	-2.82799	-2.79535	-2.82718	-2.82172	-2.8341	-2.83096
	0.180846	0.00154767	0.000273564		-0.742691	-2.81032	0.0767133								-0.742691	-2.88662	-2.86863	-2.82849	-2.79579	-2.82776	-2.82226	-2.83463	-2.83148
	0.180976	0.00157775	0.000271549		-0.742379	-2.80196	0.0746964								-0.742379	-2.88754	-2.86941	-2.82899	-2.79623	-2.82834	-2.82281	-2.83517	-2.832
	0.181106	0.00187868	0.000272818		-0.742066	-2.72615	0.0630245								-0.742066	-2.88846	-2.87018	-2.82949	-2.79667	-2.82892	-2.82335	-2.8357	-2.83252
	0.181237	0.00182254	0.0002735		-0.741754	-2.73932	0.0651284								-0.741754	-2.88938	-2.87095	-2.82998	-2.79711	-2.8295	-2.82389	-2.83623	-2.83304
	0.181367	0.00173011	0.000271913		-0.741442	-2.76193	0.0682096								-0.741442	-2.8903	-2.87173	-2.83048	-2.79755	-2.83008	-2.82443	-2.83676	-2.83356
	0.181497	0.00166229	0.000272426		-0.74113	-2.77929	0.0711266								-0.74113	-2.89121	-2.8725	-2.83098	-2.79798	-2.83066	-2.82497	-2.83729	-2.83408
	0.181627	0.00163903	0.000273327		-0.740819	-2.78541	0.0723746								-0.740819	-2.89213	-2.87327	-2.83147	-2.79842	-2.83123	-2.82551	-2.83782	-2.8346
	0.181758	0.00181851	0.000271126		-0.740507	-2.74028	0.064706								-0.740507	-2.89305	-2.87404	-2.83197	-2.79886	-2.83181	-2.82605	-2.83835	-2.83512
	0.181888	0.00151575	0.000273019		-0.740196	-2.81937	0.0781727								-0.740196	-2.89396	-2.87481	-2.83246	-2.7993	-2.83239	-2.82659	-2.83888	-2.83563
	0.182018	0.00168605	0.000272306		-0.739886	-2.77313	0.0700933								-0.739886	-2.89487	-2.87558	-2.83296	-2.79973	-2.83296	-2.82712	-2.83941	-2.83615
	0.182148	0.00185842	0.00027207		-0.739575	-2.73086	0.0635369								-0.739575	-2.89579	-2.87635	-2.83345	-2.80017	-2.83354	-2.82766	-2.83994	-2.83667
	0.182279	0.00115158	0.000273078		-0.739265	-2.93871	0.102916								-0.739265	-2.8967	-2.87712	-2.83395	-2.8006	-2.83411	-2.8282	-2.84046	-2.83718
	0.182409	0.00143682	0.000271664		-0.738954	-2.8426	0.0820576								-0.738954	-2.89761	-2.87789	-2.83444	-2.80104	-2.83469	-2.82873	-2.84099	-2.83769
	0.182539	0.00148134	0.000271542		-0.738644	-2.82935	0.0795559								-0.738644	-2.89852	-2.87865	-2.83493	-2.80147	-2.83526	-2.82927	-2.84152	-2.83821
	0.182669	0.0016298	0.000272671		-0.738334	-2.78787	0.0726098								-0.738334	-2.89944	-2.87942	-2.83542	-2.8019	-2.83583	-2.8298	-2.84204	-2.83872
	0.1828	0.0018034	0.000270678		-0.738025	-2.74391	0.0651404								-0.738025	-2.90035	-2.88018	-2.83591	-2.80234	-2.8364	-2.83034	-2.84257	-2.83923
	0.18293	0.0017695	0.000272407		-0.737716	-2.75215	0.0668124								-0.737716	-2.90125	-2.88095	-2.8364	-2.80277	-2.83698	-2.83087	-2.84309	-2.83975
	0.18306	0.00168766	0.00027094		-0.737407	-2.77272	0.0696751								-0.737407	-2.90216	-2.88171	-2.83689	-2.8032	-2.83755	-2.8314	-2.84361	-2.84026
	0.18319	0.0015217	0.000271236		-0.737098	-2.81767	0.0773584								-0.737098	-2.90307	-2.88248	-2.83738	-2.80363	-2.83812	-2.83193	-2.84413	-2.84077
	0.18332	0.00134984	0.000272157		-0.736789	-2.86972	0.0875039								-0.736789	-2.90398	-2.88324	-2.83787	-2.80407	-2.83869	-2.83246	-2.84466	-2.84128
	0.183451	0.0016486	0.000270167		-0.736481	-2.78288	0.0711225								-0.736481	-2.90488	-2.884	-2.83835	-2.8045	-2.83925	-2.83299	-2.84518	-2.84179
	0.183581	0.00165921	0.000271609		-0.736173	-2.7801	0.0710448								-0.736173	-2.90579	-2.88476	-2.83884	-2.80493	-2.83982	-2.83352	-2.8457	-2.8423
	0.183711	0.001432	0.000271747		-0.735864	-2.84406	0.0823591								-0.735864	-2.90669	-2.88552	-2.83933	-2.80536	-2.84039	-2.83405	-2.84622	-2.84281
	0.183841	0.00158423	0.000271101		-0.735557	-2.80018	0.0742682								-0.735557	-2.9076	-2.88628	-2.83981	-2.80579	-2.84096	-2.83458	-2.84674	-2.84331
	0.183972	0.00142379	0.000270765		-0.735249	-2.84655	0.0825345								-0.735249	-2.9085	-2.88704	-2.8403	-2.80622	-2.84152	-2.83511	-2.84726	-2.84382
	0.184102	0.0014576	0.000270686		-0.734942	-2.83636	0.0805967								-0.734942	-2.90941	-2.8878	-2.84078	-2.80665	-2.84209	-2.83564	-2.84777	-2.84433
	0.184232	0.00107446	0.000271256		-0.734635	-2.96881	0.109567								-0.734635	-2.91031	-2.88856	-2.84126	-2.80707	-2.84266	-2.83616	-2.84829	-2.84483
	0.184362	0.00171268	0.000275721		-0.734328	-2.76632	0.0698689								-0.734328	-2.91121	-2.88931	-2.84175	-2.8075	-2.84322	-2.83669	-2.84881	-2.84534
	0.184493	0.00170347	0.000278675		-0.734021	-2.76867	0.0709992								-0.734021	-2.91211	-2.89007	-2.84223	-2.80793	-2.84378	-2.83722	-2.84932	-2.84584
	0.184623	0.00150572	0.000280733		-0.733714	-2.82226	0.0809168								-0.733714	-2.91301	-2.89083	-2.84271	-2.80836	-2.84435	-2.83774	-2.84984	-2.84635
	0.184753	0.0017856	0.000281204		-0.733408	-2.74822	0.0683482								-0.733408	-2.91391	-2.89158	-2.84319	-2.80878	-2.84491	-2.83826	-2.85036	-2.84685
	0.184883	0.00145963	0.000282758		-0.733102	-2.83576	0.084074								-0.733102	-2.91481	-2.89234	-2.84367	-2.80921	-2.84547	-2.83879	-2.85087	-2.84736
	0.185014	0.00147335	0.000284146		-0.732796	-2.83169	0.0837001								-0.732796	-2.91571	-2.89309	-2.84415	-2.80964	-2.84603	-2.83931	-2.85138	-2.84786
	0.185144	0.0014751	0.000286672		-0.732491	-2.83118	0.0843439								-0.732491	-2.9166	-2.89384	-2.84463	-2.81006	-2.8466	-2.83983	-2.8519	-2.84836
	0.185274	0.00144416	0.000285577		-0.732185	-2.84038	0.0858218								-0.732185	-2.9175	-2.8946	-2.84511	-2.81049	-2.84716	-2.84035	-2.85241	-2.84886
	0.185404	0.00118392	0.000288348		-0.73188	-2.92668	0.105702								-0.73188	-2.91839	-2.89535	-2.84559	-2.81091	-2.84772	-2.84088	-2.85292	-2.84936
	0.185534	0.00148767	0.000287781		-0.731575	-2.82749	0.0839546								-0.731575	-2.91929	-2.8961	-2.84606	-2.81133	-2.84828	-2.8414	-2.85343	-2.84986
	0.185665	0.00159404	0.00028937		-0.73127	-2.7975	0.0787852								-0.73127	-2.92018	-2.89685	-2.84654	-2.81176	-2.84883	-2.84192	-2.85394	-2.85036
	0.185795	0.00151655	0.000289767		-0.730966	-2.81914	0.0829245								-0.730966	-2.92108	-2.8976	-2.84702	-2.81218	-2.84939	-2.84243	-2.85445	-2.85086
	0.185925	0.00149925	0.000290583		-0.730662	-2.82413	0.0841173								-0.730662	-2.92197	-2.89835	-2.84749	-2.8126	-2.84995	-2.84295	-2.85496	-2.85136
	0.186056	0.0012176	0.00029235		-0.730357	-2.9145	0.104205								-0.730357	-2.92286	-2.89909	-2.84797	-2.81303	-2.85051	-2.84347	-2.85547	-2.85185
	0.186186	0.00123554	0.00029374		-0.730053	-2.90814	0.10318								-0.730053	-2.92375	-2.89984	-2.84844	-2.81345	-2.85106	-2.84399	-2.85598	-2.85235
	0.186316	0.00182606	0.000292654		-0.72975	-2.73848	0.0695552								-0.72975	-2.92464	-2.90059	-2.84892	-2.81387	-2.85162	-2.84451	-2.85648	-2.85285
	0.186446	0.00164009	0.000294089		-0.729446	-2.78513	0.0778219								-0.729446	-2.92553	-2.90134	-2.84939	-2.81429	-2.85217	-2.84502	-2.85699	-2.85334
	0.186577	0.00169212	0.000294164		-0.729143	-2.77157	0.0754479								-0.729143	-2.92642	-2.90208	-2.84986	-2.81471	-2.85273	-2.84554	-2.8575	-2.85384
	0.186707	0.00146891	0.000294756		-0.72884	-2.833	0.0870879								-0.72884	-2.92731	-2.90283	-2.85033	-2.81513	-2.85328	-2.84605	-2.858	-2.85433
	0.186837	0.00142808	0.000296747		-0.728537	-2.84525	0.0901827								-0.728537	-2.9282	-2.90357	-2.85081	-2.81555	-2.85384	-2.84657	-2.85851	-2.85483
	0.186967	0.00157436	0.00029555		-0.728235	-2.8029	0.0814735								-0.728235	-2.92909	-2.90431	-2.85128	-2.81597	-2.85439	-2.84708	-2.85901	-2.85532
	0.187097	0.00114454	0.000297149		-0.727932	-2.94137	0.112676								-0.727932	-2.92997	-2.90505	-2.85175	-2.81639	-2.85494	-2.84759	-2.85952	-2.85581
	0.187228	0.00158175	0.000299855		-0.72763	-2.80086	0.0822741								-0.72763	-2.93086	-2.9058	-2.85222	-2.81681	-2.85549	-2.84811	-2.86002	-2.85631
	0.187358	0.00141196	0.000297006		-0.727328	-2.85018	0.091292								-0.727328	-2.93174	-2.90654	-2.85269	-2.81723	-2.85604	-2.84862	-2.86052	-2.8568
	0.187488	0.00180628	0.000299373		-0.727026	-2.74321	0.0719313								-0.727026	-2.93263	-2.90728	-2.85315	-2.81764	-2.8566	-2.84913	-2.86102	-2.85729
	0.187618	0.00177119	0.000299734		-0.726725	-2.75173	0.0734447								-0.726725	-2.93351	-2.90802	-2.85362	-2.81806	-2.85715	-2.84964	-2.86152	-2.85778
	0.187749	0.00146277	0.000299709		-0.726423	-2.83482	0.0889228								-0.726423	-2.93439	-2.90876	-2.85409	-2.81848	-2.85769	-2.85015	-2.86203	-2.85827
	0.187879	0.00163714	0.000300831		-0.726122	-2.78591	0.0797493								-0.726122	-2.93527	-2.90949	-2.85456	-2.8189	-2.85824	-2.85066	-2.86253	-2.85876
	0.188009	0.00159033	0.000301585		-0.725821	-2.79851	0.0823023								-0.725821	-2.93615	-2.91023	-2.85502	-2.81931	-2.85879	-2.85117	-2.86302	-2.85925
	0.188139	0.00197529	0.000300858		-0.72552	-2.70437	0.0661028								-0.72552	-2.93703	-2.91097	-2.85549	-2.81973	-2.85934	-2.85168	-2.86352	-2.85973
	0.18827	0.00126618	0.000303457		-0.72522	-2.8975	0.104014								-0.72522	-2.93791	-2.9117	-2.85595	-2.82014	-2.85989	-2.85219	-2.86402	-2.86022
	0.1884	0.00148118	0.000301832		-0.72492	-2.82939	0.0884397								-0.72492	-2.93879	-2.91244	-2.85642	-2.82056	-2.86043	-2.85269	-2.86452	-2.86071
	0.18853	0.00133043	0.000305287		-0.724619	-2.87601	0.0995878								-0.724619	-2.93967	-2.91318	-2.85688	-2.82097	-2.86098	-2.8532	-2.86502	-2.8612
	0.18866	0.00137737	0.000305313		-0.724319	-2.86095	0.096202								-0.724319	-2.94055	-2.91391	-2.85734	-2.82139	-2.86153	-2.85371	-2.86551	-2.86168
	0.188791	0.00170692	0.000303925		-0.72402	-2.76779	0.0772758								-0.72402	-2.94142	-2.91464	-2.85781	-2.8218	-2.86207	-2.85421	-2.86601	-2.86217
	0.188921	0.00145475	0.000305773		-0.72372	-2.83721	0.091222								-0.72372	-2.9423	-2.91537	-2.85827	-2.82221	-2.86262	-2.85472	-2.8665	-2.86265
	0.189051	0.00170006	0.000306977		-0.723421	-2.76954	0.0783666								-0.723421	-2.94317	-2.91611	-2.85873	-2.82263	-2.86316	-2.85522	-2.867	-2.86313
	0.189181	0.00151825	0.000306604		-0.723122	-2.81866	0.0876444								-0.723122	-2.94405	-2.91684	-2.85919	-2.82304	-2.8637	-2.85572	-2.86749	-2.86362
	0.189311	0.00132566	0.000300316		-0.722823	-2.87757	0.0983188								-0.722823	-2.94492	-2.91757	-2.85965	-2.82345	-2.86425	-2.85623	-2.86799	-2.8641
	0.189442	0.00142449	0.000296526		-0.722524	-2.84634	0.0903428								-0.722524	-2.94579	-2.9183	-2.86011	-2.82386	-2.86479	-2.85673	-2.86848	-2.86458
	0.189572	0.00167508	0.000295902		-0.722226	-2.77596	0.0766659								-0.722226	-2.94667	-2.91903	-2.86057	-2.82427	-2.86533	-2.85723	-2.86897	-2.86507
	0.189702	0.001826	0.000294308		-0.721928	-2.7385	0.0699505								-0.721928	-2.94754	-2.91975	-2.86103	-2.82468	-2.86587	-2.85773	-2.86946	-2.86555
	0.189832	0.00136922	0.00029261		-0.721629	-2.86353	0.0927482								-0.721629	-2.94841	-2.92048	-2.86149	-2.8251	-2.86641	-2.85823	-2.86995	-2.86603
	0.189963	0.00174352	0.000292578		-0.721332	-2.75857	0.0728291								-0.721332	-2.94928	-2.92121	-2.86195	-2.82551	-2.86695	-2.85874	-2.87044	-2.86651
	0.190093	0.00184145	0.000292832		-0.721034	-2.73484	0.0690159								-0.721034	-2.95015	-2.92193	-2.8624	-2.82592	-2.86749	-2.85924	-2.87093	-2.86699
	0.190223	0.00181319	0.000290199		-0.720737	-2.74156	0.0694613								-0.720737	-2.95101	-2.92266	-2.86286	-2.82633	-2.86803	-2.85973	-2.87142	-2.86747
	0.190354	0.00170728	0.000289918		-0.720439	-2.7677	0.0736986								-0.720439	-2.95188	-2.92338	-2.86332	-2.82673	-2.86857	-2.86023	-2.87191	-2.86794
	0.190484	0.00144831	0.000287261		-0.720142	-2.83914	0.0860804								-0.720142	-2.95275	-2.92411	-2.86377	-2.82714	-2.86911	-2.86073	-2.8724	-2.86842
	0.190614	0.00149319	0.000287033		-0.719845	-2.82588	0.083427								-0.719845	-2.95361	-2.92483	-2.86423	-2.82755	-2.86964	-2.86123	-2.87289	-2.8689
	0.190744	0.00186249	0.000287032		-0.719549	-2.72991	0.0668847								-0.719549	-2.95448	-2.92555	-2.86468	-2.82796	-2.87018	-2.86173	-2.87337	-2.86938
	0.190874	0.0017481	0.000285502		-0.719252	-2.75743	0.0708816								-0.719252	-2.95534	-2.92627	-2.86514	-2.82837	-2.87072	-2.86222	-2.87386	-2.86985
	0.191005	0.00143909	0.000285624		-0.718956	-2.84191	0.0861382								-0.718956	-2.95621	-2.927	-2.86559	-2.82877	-2.87125	-2.86272	-2.87435	-2.87033
	0.191135	0.00164261	0.000285076		-0.71866	-2.78447	0.0753211								-0.71866	-2.95707	-2.92772	-2.86604	-2.82918	-2.87179	-2.86322	-2.87483	-2.8708
	0.191265	0.00152947	0.000281891		-0.718364	-2.81546	0.079989								-0.718364	-2.95793	-2.92843	-2.86649	-2.82959	-2.87232	-2.86371	-2.87531	-2.87128
	0.191395	0.00158031	0.000283848		-0.718069	-2.80126	0.0779531								-0.718069	-2.95879	-2.92915	-2.86695	-2.82999	-2.87286	-2.86421	-2.8758	-2.87175
	0.191526	0.00142837	0.000282425		-0.717773	-2.84516	0.0858128								-0.717773	-2.95965	-2.92987	-2.8674	-2.8304	-2.87339	-2.8647	-2.87628	-2.87222
	0.191656	0.00144316	0.000281981		-0.717478	-2.84069	0.0847999								-0.717478	-2.96051	-2.93059	-2.86785	-2.8308	-2.87393	-2.86519	-2.87677	-2.8727
	0.191786	0.00165267	0.000282432		-0.717183	-2.78181	0.0741682								-0.717183	-2.96137	-2.93131	-2.8683	-2.83121	-2.87446	-2.86569	-2.87725	-2.87317
	0.191916	0.00134059	0.000279396		-0.716888	-2.8727	0.090451								-0.716888	-2.96223	-2.93202	-2.86875	-2.83161	-2.87499	-2.86618	-2.87773	-2.87364
	0.192047	0.00202922	0.000280443		-0.716593	-2.69267	0.0599798								-0.716593	-2.96309	-2.93274	-2.8692	-2.83202	-2.87552	-2.86667	-2.87821	-2.87411
	0.192177	0.00154628	0.000280326		-0.716299	-2.81071	0.0786801								-0.716299	-2.96394	-2.93345	-2.86965	-2.83242	-2.87605	-2.86716	-2.87869	-2.87458
	0.192307	0.00164359	0.00027882		-0.716005	-2.78421	0.0736242								-0.716005	-2.9648	-2.93416	-2.87009	-2.83283	-2.87658	-2.86765	-2.87917	-2.87505
	0.192437	0.00152905	0.000280132		-0.715711	-2.81558	0.0795117								-0.715711	-2.96565	-2.93488	-2.87054	-2.83323	-2.87711	-2.86814	-2.87965	-2.87552
	0.192568	0.00199359	0.000280269		-0.715417	-2.70036	0.0610138								-0.715417	-2.96651	-2.93559	-2.87099	-2.83363	-2.87764	-2.86863	-2.88013	-2.87599
	0.192698	0.00179965	0.000276177		-0.715123	-2.74481	0.0666022								-0.715123	-2.96736	-2.9363	-2.87143	-2.83403	-2.87817	-2.86912	-2.88061	-2.87646
	0.192828	0.00168424	0.000277607		-0.71483	-2.7736	0.0715345								-0.71483	-2.96822	-2.93701	-2.87188	-2.83444	-2.8787	-2.86961	-2.88108	-2.87693
	0.192958	0.00171484	0.000275858		-0.714537	-2.76578	0.0698154								-0.714537	-2.96907	-2.93772	-2.87233	-2.83484	-2.87923	-2.8701	-2.88156	-2.87739
	0.193088	0.00147042	0.000277114		-0.714244	-2.83256	0.0817914								-0.714244	-2.96992	-2.93843	-2.87277	-2.83524	-2.87976	-2.87059	-2.88204	-2.87786
	0.193219	0.00153609	0.000275966		-0.713951	-2.81358	0.0779703								-0.713951	-2.97077	-2.93914	-2.87321	-2.83564	-2.88029	-2.87108	-2.88251	-2.87833
	0.193349	0.00153282	0.000275594		-0.713658	-2.81451	0.0780313								-0.713658	-2.97162	-2.93985	-2.87366	-2.83604	-2.88081	-2.87156	-2.88299	-2.87879
	0.193479	0.00156938	0.000275303		-0.713366	-2.80427	0.076133								-0.713366	-2.97247	-2.94055	-2.8741	-2.83644	-2.88134	-2.87205	-2.88346	-2.87926
	0.193609	0.0015111	0.000274911		-0.713073	-2.82071	0.0789566								-0.713073	-2.97332	-2.94126	-2.87455	-2.83684	-2.88187	-2.87254	-2.88394	-2.87972
	0.19374	0.00162259	0.000273546		-0.712781	-2.78979	0.0731664								-0.712781	-2.97416	-2.94196	-2.87499	-2.83724	-2.88239	-2.87302	-2.88441	-2.88018
	0.19387	0.001932	0.000274627		-0.712489	-2.71399	0.0616915								-0.712489	-2.97501	-2.94267	-2.87543	-2.83764	-2.88292	-2.87351	-2.88489	-2.88065
	0.194	0.00137776	0.000273868		-0.712198	-2.86083	0.0862695								-0.712198	-2.97586	-2.94337	-2.87587	-2.83804	-2.88344	-2.87399	-2.88536	-2.88111
	0.19413	0.00161973	0.000274729		-0.711906	-2.79056	0.0736125								-0.711906	-2.9767	-2.94408	-2.87631	-2.83844	-2.88396	-2.87448	-2.88583	-2.88157
	0.194261	0.00155689	0.000272908		-0.711615	-2.80774	0.0760761								-0.711615	-2.97755	-2.94478	-2.87675	-2.83884	-2.88449	-2.87496	-2.8863	-2.88204
	0.194391	0.00131094	0.000272041		-0.711324	-2.88242	0.0900619								-0.711324	-2.97839	-2.94548	-2.87719	-2.83923	-2.88501	-2.87544	-2.88677	-2.8825
	0.194521	0.00110353	0.00027132		-0.711033	-2.95722	0.106706								-0.711033	-2.97923	-2.94618	-2.87763	-2.83963	-2.88553	-2.87593	-2.88724	-2.88296
	0.194651	0.00149546	0.00027271		-0.710742	-2.82523	0.0791435								-0.710742	-2.98007	-2.94688	-2.87807	-2.84003	-2.88606	-2.87641	-2.88771	-2.88342
	0.194782	0.00150703	0.000270439		-0.710452	-2.82188	0.0778819								-0.710452	-2.98092	-2.94758	-2.87851	-2.84043	-2.88658	-2.87689	-2.88818	-2.88388
	0.194912	0.00147431	0.000271845		-0.710162	-2.83141	0.0800244								-0.710162	-2.98176	-2.94828	-2.87895	-2.84082	-2.8871	-2.87737	-2.88865	-2.88434
	0.195042	0.00144677	0.000269703		-0.709872	-2.8396	0.0809051								-0.709872	-2.9826	-2.94898	-2.87938	-2.84122	-2.88762	-2.87785	-2.88912	-2.8848
	0.195172	0.00162718	0.000269917		-0.709582	-2.78856	0.071992								-0.709582	-2.98344	-2.94968	-2.87982	-2.84161	-2.88814	-2.87833	-2.88959	-2.88525
	0.195303	0.00127101	0.000270432		-0.709292	-2.89585	0.092342								-0.709292	-2.98427	-2.95037	-2.88026	-2.84201	-2.88866	-2.87881	-2.89005	-2.88571
	0.195433	0.00148995	0.000270778		-0.709003	-2.82683	0.0788735								-0.709003	-2.98511	-2.95107	-2.88069	-2.8424	-2.88918	-2.87929	-2.89052	-2.88617
	0.195563	0.00141574	0.000270174		-0.708713	-2.84902	0.0828227								-0.708713	-2.98595	-2.95177	-2.88113	-2.8428	-2.8897	-2.87977	-2.89099	-2.88663
	0.195693	0.00146566	0.000271822		-0.708424	-2.83397	0.0804898								-0.708424	-2.98678	-2.95246	-2.88157	-2.84319	-2.89022	-2.88025	-2.89145	-2.88708
	0.195824	0.00165948	0.000268917		-0.708135	-2.78003	0.0703294								-0.708135	-2.98762	-2.95315	-2.882	-2.84359	-2.89074	-2.88073	-2.89192	-2.88754
	0.195954	0.00145657	0.000270491		-0.707846	-2.83667	0.0805955								-0.707846	-2.98845	-2.95385	-2.88243	-2.84398	-2.89125	-2.88121	-2.89238	-2.88799
	0.196084	0.00153976	0.000269949		-0.707558	-2.81255	0.0760885								-0.707558	-2.98929	-2.95454	-2.88287	-2.84438	-2.89177	-2.88169	-2.89285	-2.88845
	0.196214	0.00142372	0.000269312		-0.707269	-2.84658	0.0820958								-0.707269	-2.99012	-2.95523	-2.8833	-2.84477	-2.89229	-2.88216	-2.89331	-2.8889
	0.196345	0.00124738	0.000270231		-0.706981	-2.904	0.0940211								-0.706981	-2.99095	-2.95592	-2.88373	-2.84516	-2.89281	-2.88264	-2.89377	-2.88936
	0.196475	0.00140058	0.000270245		-0.706693	-2.85369	0.0837414								-0.706693	-2.99178	-2.95661	-2.88417	-2.84556	-2.89332	-2.88312	-2.89423	-2.88981
	0.196605	0.00141223	0.000269283		-0.706405	-2.85009	0.0827547								-0.706405	-2.99261	-2.9573	-2.8846	-2.84595	-2.89384	-2.88359	-2.8947	-2.89026
	0.196735	0.00172661	0.000270808		-0.706118	-2.76281	0.0680701								-0.706118	-2.99344	-2.95799	-2.88503	-2.84634	-2.89435	-2.88407	-2.89516	-2.89071
	0.196865	0.00148259	0.000267285		-0.70583	-2.82898	0.0782426								-0.70583	-2.99427	-2.95868	-2.88546	-2.84673	-2.89487	-2.88454	-2.89562	-2.89116
	0.196996	0.00156547	0.000269468		-0.705543	-2.80536	0.0747053								-0.705543	-2.9951	-2.95937	-2.88589	-2.84712	-2.89538	-2.88502	-2.89608	-2.89162
	0.197126	0.00168831	0.000269116		-0.705256	-2.77255	0.0691794								-0.705256	-2.99593	-2.96005	-2.88632	-2.84751	-2.8959	-2.88549	-2.89654	-2.89207
	0.197256	0.00129277	0.000267655		-0.704969	-2.88848	0.0898553								-0.704969	-2.99676	-2.96074	-2.88675	-2.8479	-2.89641	-2.88596	-2.897	-2.89252
	0.197386	0.0013893	0.000268653		-0.704683	-2.8572	0.083924								-0.704683	-2.99758	-2.96143	-2.88718	-2.8483	-2.89692	-2.88644	-2.89746	-2.89297
	0.197517	0.00134142	0.000267451		-0.704396	-2.87244	0.0865304								-0.704396	-2.99841	-2.96211	-2.88761	-2.84869	-2.89744	-2.88691	-2.89791	-2.89342
	0.197647	0.00128326	0.00026786		-0.70411	-2.89169	0.0905906								-0.70411	-2.99923	-2.96279	-2.88804	-2.84908	-2.89795	-2.88738	-2.89837	-2.89386
	0.197777	0.00135987	0.000268783		-0.703824	-2.8665	0.0857818								-0.703824	-3.00006	-2.96348	-2.88846	-2.84947	-2.89846	-2.88786	-2.89883	-2.89431
	0.197907	0.00151451	0.000268073		-0.703538	-2.81973	0.0768193								-0.703538	-3.00088	-2.96416	-2.88889	-2.84985	-2.89897	-2.88833	-2.89929	-2.89476
	0.198038	0.00162955	0.000268589		-0.703252	-2.78793	0.0715335								-0.703252	-3.0017	-2.96484	-2.88932	-2.85024	-2.89948	-2.8888	-2.89974	-2.89521
	0.198168	0.00146797	0.000268744		-0.702967	-2.83328	0.0794532								-0.702967	-3.00252	-2.96552	-2.88975	-2.85063	-2.89999	-2.88927	-2.9002	-2.89565
	0.198298	0.00127572	0.000266408		-0.702681	-2.89424	0.0906319								-0.702681	-3.00335	-2.9662	-2.89017	-2.85102	-2.9005	-2.88974	-2.90065	-2.8961
	0.198428	0.00135799	0.000267427		-0.702396	-2.8671	0.085467								-0.702396	-3.00417	-2.96688	-2.8906	-2.85141	-2.90101	-2.89021	-2.90111	-2.89655
	0.198559	0.00147897	0.000267257		-0.702111	-2.83004	0.078426								-0.702111	-3.00499	-2.96756	-2.89102	-2.8518	-2.90152	-2.89068	-2.90156	-2.89699
	0.198689	0.0017072	0.000267174		-0.701826	-2.76772	0.0679202								-0.701826	-3.0058	-2.96824	-2.89145	-2.85218	-2.90203	-2.89115	-2.90202	-2.89744
	0.198819	0.0015406	0.000267841		-0.701542	-2.81231	0.075453								-0.701542	-3.00662	-2.96892	-2.89187	-2.85257	-2.90254	-2.89162	-2.90247	-2.89788
	0.198949	0.00138639	0.000267019		-0.701258	-2.85811	0.0835884								-0.701258	-3.00744	-2.96959	-2.8923	-2.85296	-2.90305	-2.89209	-2.90292	-2.89832
	0.19908	0.00164651	0.000266642		-0.700973	-2.78344	0.0702836								-0.700973	-3.00826	-2.97027	-2.89272	-2.85334	-2.90356	-2.89256	-2.90337	-2.89877
	0.19921	0.00131555	0.000267561		-0.700689	-2.88089	0.0882683								-0.700689	-3.00907	-2.97095	-2.89314	-2.85373	-2.90407	-2.89302	-2.90382	-2.89921
	0.19934	0.00187181	0.000266036		-0.700405	-2.72774	0.0616834								-0.700405	-3.00989	-2.97162	-2.89356	-2.85412	-2.90457	-2.89349	-2.90428	-2.89965
	0.19947	0.00130764	0.000267384		-0.700122	-2.88351	0.0887437								-0.700122	-3.0107	-2.97229	-2.89399	-2.8545	-2.90508	-2.89396	-2.90473	-2.90009
	0.1996	0.00147152	0.000267148		-0.699838	-2.83223	0.0787907								-0.699838	-3.01151	-2.97297	-2.89441	-2.85489	-2.90559	-2.89442	-2.90518	-2.90053
	0.199731	0.00120138	0.00026627		-0.699555	-2.92032	0.0961903								-0.699555	-3.01233	-2.97364	-2.89483	-2.85527	-2.90609	-2.89489	-2.90563	-2.90098
	0.199861	0.00122883	0.000266406		-0.699272	-2.91051	0.0940897								-0.699272	-3.01314	-2.97431	-2.89525	-2.85566	-2.9066	-2.89536	-2.90607	-2.90142
	0.199991	0.00126339	0.000266034		-0.698989	-2.89846	0.091388								-0.698989	-3.01395	-2.97498	-2.89567	-2.85604	-2.9071	-2.89582	-2.90652	-2.90186
	0.200122	0.00139206	0.000266042		-0.698706	-2.85634	0.0829434								-0.698706	-3.01476	-2.97565	-2.89609	-2.85643	-2.90761	-2.89629	-2.90697	-2.90229
	0.200252	0.00161298	0.000267288		-0.698424	-2.79237	0.0719184								-0.698424	-3.01557	-2.97632	-2.89651	-2.85681	-2.90811	-2.89675	-2.90742	-2.90273
	0.200382	0.00152451	0.000265776		-0.698141	-2.81687	0.0756616								-0.698141	-3.01638	-2.97699	-2.89693	-2.85719	-2.90862	-2.89722	-2.90787	-2.90317
	0.200512	0.00138133	0.000266911		-0.697859	-2.8597	0.0838608								-0.697859	-3.01719	-2.97766	-2.89735	-2.85758	-2.90912	-2.89768	-2.90831	-2.90361
	0.200643	0.00139373	0.000266338		-0.697577	-2.85582	0.0829362								-0.697577	-3.018	-2.97833	-2.89777	-2.85796	-2.90963	-2.89815	-2.90876	-2.90405
	0.200773	0.00138392	0.000265105		-0.697295	-2.85889	0.0831376								-0.697295	-3.01881	-2.97899	-2.89818	-2.85834	-2.91013	-2.89861	-2.9092	-2.90448
	0.200903	0.00131863	0.000267183		-0.697014	-2.87988	0.0879378								-0.697014	-3.01961	-2.97966	-2.8986	-2.85873	-2.91063	-2.89907	-2.90965	-2.90492
	0.201033	0.00110466	0.000265872		-0.696732	-2.95677	0.104456								-0.696732	-3.02042	-2.98033	-2.89902	-2.85911	-2.91113	-2.89954	-2.91009	-2.90536
	0.201163	0.00146562	0.00026513		-0.696451	-2.83398	0.0785103								-0.696451	-3.02122	-2.98099	-2.89944	-2.85949	-2.91164	-2.9	-2.91054	-2.90579
	0.201294	0.00141903	0.000266481		-0.69617	-2.84801	0.0815013								-0.69617	-3.02203	-2.98166	-2.89985	-2.85987	-2.91214	-2.90046	-2.91098	-2.90623
	0.201424	0.00183402	0.00026378		-0.695889	-2.7366	0.0624204								-0.695889	-3.02283	-2.98232	-2.90027	-2.86025	-2.91264	-2.90092	-2.91142	-2.90666
	0.201554	0.0011869	0.000266169		-0.695608	-2.92559	0.0973269								-0.695608	-3.02363	-2.98298	-2.90068	-2.86063	-2.91314	-2.90138	-2.91187	-2.9071
	0.201684	0.00132957	0.00026596		-0.695328	-2.87629	0.086815								-0.695328	-3.02444	-2.98364	-2.9011	-2.86102	-2.91364	-2.90184	-2.91231	-2.90753
	0.201815	0.00154423	0.000264652		-0.695047	-2.81129	0.0743796								-0.695047	-3.02524	-2.98431	-2.90151	-2.8614	-2.91414	-2.90231	-2.91275	-2.90796
	0.201945	0.00114162	0.000265719		-0.694767	-2.94248	0.101016								-0.694767	-3.02604	-2.98497	-2.90193	-2.86178	-2.91464	-2.90277	-2.91319	-2.9084
	0.202075	0.00178574	0.000266742		-0.694487	-2.74818	0.0648281								-0.694487	-3.02684	-2.98563	-2.90234	-2.86216	-2.91514	-2.90323	-2.91363	-2.90883
	0.202205	0.00154661	0.000263347		-0.694207	-2.81062	0.0738988								-0.694207	-3.02764	-2.98629	-2.90276	-2.86254	-2.91564	-2.90369	-2.91407	-2.90926
	0.202336	0.00135427	0.000264851		-0.693928	-2.86829	0.0848763								-0.693928	-3.02844	-2.98694	-2.90317	-2.86292	-2.91614	-2.90415	-2.91451	-2.90969
	0.202466	0.00120917	0.000264205		-0.693648	-2.91751	0.0948295								-0.693648	-3.02924	-2.9876	-2.90358	-2.86329	-2.91664	-2.9046	-2.91495	-2.91012
	0.202596	0.0012971	0.000264656		-0.693369	-2.88703	0.0885519								-0.693369	-3.03003	-2.98826	-2.90399	-2.86367	-2.91714	-2.90506	-2.91539	-2.91055
	0.202726	0.00150711	0.000264142		-0.69309	-2.82186	0.0760647								-0.69309	-3.03083	-2.98892	-2.90441	-2.86405	-2.91764	-2.90552	-2.91583	-2.91098
	0.202857	0.0010919	0.000264649		-0.692811	-2.96182	0.105191								-0.692811	-3.03163	-2.98957	-2.90482	-2.86443	-2.91813	-2.90598	-2.91627	-2.91141
	0.202987	0.00133338	0.000263748		-0.692532	-2.87505	0.0858471								-0.692532	-3.03242	-2.99023	-2.90523	-2.86481	-2.91863	-2.90644	-2.91671	-2.91184
	0.203117	0.00133691	0.000264614		-0.692254	-2.8739	0.0859016								-0.692254	-3.03322	-2.99088	-2.90564	-2.86519	-2.91913	-2.9069	-2.91714	-2.91227
	0.203247	0.00134511	0.000262664		-0.691975	-2.87124	0.0847487								-0.691975	-3.03401	-2.99154	-2.90605	-2.86557	-2.91963	-2.90735	-2.91758	-2.9127
	0.203377	0.00154265	0.000265333		-0.691697	-2.81173	0.0746473								-0.691697	-3.0348	-2.99219	-2.90646	-2.86594	-2.92012	-2.90781	-2.91801	-2.91313
	0.203508	0.00122062	0.000263661		-0.691419	-2.91342	0.0937466								-0.691419	-3.0356	-2.99284	-2.90687	-2.86632	-2.92062	-2.90827	-2.91845	-2.91356
	0.203638	0.00135133	0.000263844		-0.691141	-2.86924	0.0847375								-0.691141	-3.03639	-2.99349	-2.90728	-2.8667	-2.92111	-2.90872	-2.91889	-2.91398
	0.203768	0.00159282	0.000263651		-0.690863	-2.79783	0.0718377								-0.690863	-3.03718	-2.99415	-2.90769	-2.86707	-2.92161	-2.90918	-2.91932	-2.91441
	0.203899	0.00135567	0.000263172		-0.690586	-2.86785	0.0842512								-0.690586	-3.03797	-2.9948	-2.9081	-2.86745	-2.92211	-2.90964	-2.91975	-2.91484
	0.204029	0.00143772	0.000263395		-0.690309	-2.84233	0.0795104								-0.690309	-3.03876	-2.99545	-2.90851	-2.86783	-2.9226	-2.91009	-2.92019	-2.91526
	0.204159	0.00112713	0.000264576		-0.690031	-2.94803	0.101875								-0.690031	-3.03955	-2.9961	-2.90891	-2.8682	-2.9231	-2.91055	-2.92062	-2.91569
	0.204289	0.00114153	0.000262416		-0.689755	-2.94251	0.0997683								-0.689755	-3.04034	-2.99674	-2.90932	-2.86858	-2.92359	-2.911	-2.92105	-2.91611
	0.20442	0.0016227	0.000263608		-0.689478	-2.78976	0.0705035								-0.689478	-3.04113	-2.99739	-2.90973	-2.86895	-2.92408	-2.91146	-2.92149	-2.91654
	0.20455	0.00151112	0.000263209		-0.689201	-2.8207	0.0755947								-0.689201	-3.04192	-2.99804	-2.91013	-2.86933	-2.92458	-2.91191	-2.92192	-2.91696
	0.20468	0.00162828	0.000262637		-0.688925	-2.78827	0.0700031								-0.688925	-3.0427	-2.99868	-2.91054	-2.8697	-2.92507	-2.91237	-2.92235	-2.91738
	0.20481	0.00144491	0.000264273		-0.688648	-2.84016	0.0793784								-0.688648	-3.04349	-2.99933	-2.91095	-2.87008	-2.92556	-2.91282	-2.92278	-2.91781
	0.20494	0.00178864	0.000263354		-0.688372	-2.74748	0.063901								-0.688372	-3.04427	-2.99998	-2.91135	-2.87045	-2.92606	-2.91327	-2.92321	-2.91823
	0.205071	0.00140412	0.000263028		-0.688097	-2.8526	0.0812995								-0.688097	-3.04506	-3.00062	-2.91176	-2.87083	-2.92655	-2.91373	-2.92364	-2.91865
	0.205201	0.00140654	0.000263431		-0.687821	-2.85185	0.0812838								-0.687821	-3.04584	-3.00126	-2.91216	-2.8712	-2.92704	-2.91418	-2.92407	-2.91907
	0.205331	0.00130394	0.000262121		-0.687545	-2.88474	0.0872435								-0.687545	-3.04663	-3.00191	-2.91257	-2.87157	-2.92753	-2.91463	-2.9245	-2.91949
	0.205461	0.00147412	0.000262939		-0.68727	-2.83147	0.0774127								-0.68727	-3.04741	-3.00255	-2.91297	-2.87195	-2.92803	-2.91508	-2.92493	-2.91992
	0.205592	0.00141118	0.000262906		-0.686995	-2.85042	0.0808552								-0.686995	-3.04819	-3.00319	-2.91338	-2.87232	-2.92852	-2.91554	-2.92536	-2.92034
	0.205722	0.00160615	0.000262483		-0.686719	-2.79421	0.0709259								-0.686719	-3.04897	-3.00383	-2.91378	-2.87269	-2.92901	-2.91599	-2.92579	-2.92076
	0.205852	0.00138311	0.000262488		-0.686445	-2.85914	0.082365								-0.686445	-3.04975	-3.00447	-2.91418	-2.87307	-2.9295	-2.91644	-2.92622	-2.92118
	0.205982	0.00133087	0.000262623		-0.68617	-2.87586	0.0856422								-0.68617	-3.05053	-3.00511	-2.91458	-2.87344	-2.92999	-2.91689	-2.92664	-2.9216
	0.206113	0.00147384	0.000261716		-0.685895	-2.83155	0.0770672								-0.685895	-3.05131	-3.00575	-2.91499	-2.87381	-2.93048	-2.91734	-2.92707	-2.92201
	0.206243	0.00133784	0.000261551		-0.685621	-2.8736	0.0848482								-0.685621	-3.05209	-3.00639	-2.91539	-2.87418	-2.93097	-2.91779	-2.9275	-2.92243
	0.206373	0.00149224	0.000260399		-0.685347	-2.82616	0.0757338								-0.685347	-3.05287	-3.00703	-2.91579	-2.87455	-2.93146	-2.91825	-2.92792	-2.92285
	0.206503	0.00093842	0.000261563		-0.685073	-3.0276	0.120967								-0.685073	-3.05365	-3.00766	-2.91619	-2.87493	-2.93195	-2.9187	-2.92835	-2.92327
	0.206633	0.00149719	0.000262562		-0.684799	-2.82472	0.0761107								-0.684799	-3.05442	-3.0083	-2.91659	-2.8753	-2.93244	-2.91915	-2.92877	-2.92369
	0.206764	0.00153254	0.000260596		-0.684525	-2.81459	0.0737983								-0.684525	-3.0552	-3.00894	-2.91699	-2.87567	-2.93293	-2.9196	-2.9292	-2.9241
	0.206894	0.00120856	0.000260973		-0.684252	-2.91773	0.0937169								-0.684252	-3.05598	-3.00957	-2.91739	-2.87604	-2.93342	-2.92005	-2.92962	-2.92452
	0.207024	0.00075823	0.000260703		-0.683979	-3.1202	0.149223								-0.683979	-3.05675	-3.01021	-2.91779	-2.87641	-2.93391	-2.9205	-2.93004	-2.92493
	0.207154	0.00137261	0.000260482		-0.683706	-2.86245	0.0823608								-0.683706	-3.05753	-3.01084	-2.91819	-2.87678	-2.93439	-2.92095	-2.93047	-2.92535
	0.207285	0.00107386	0.000262496		-0.683433	-2.96905	0.106088								-0.683433	-3.0583	-3.01147	-2.91859	-2.87715	-2.93488	-2.92139	-2.93089	-2.92576
	0.207415	0.00115622	0.000260498		-0.68316	-2.93696	0.0977807								-0.68316	-3.05907	-3.01211	-2.91899	-2.87752	-2.93537	-2.92184	-2.93131	-2.92618
	0.207545	0.00141485	0.000261205		-0.682887	-2.84929	0.0801235								-0.682887	-3.05984	-3.01274	-2.91939	-2.87789	-2.93586	-2.92229	-2.93173	-2.92659
	0.207676	0.00116599	0.000260612		-0.682615	-2.93331	0.0970039								-0.682615	-3.06062	-3.01337	-2.91979	-2.87826	-2.93635	-2.92274	-2.93216	-2.92701
	0.207806	0.00147951	0.000259726		-0.682343	-2.82988	0.0761881								-0.682343	-3.06139	-3.014	-2.92019	-2.87863	-2.93683	-2.92319	-2.93258	-2.92742
	0.207936	0.00155449	0.000261152		-0.68207	-2.80841	0.0729113								-0.68207	-3.06216	-3.01463	-2.92058	-2.879	-2.93732	-2.92364	-2.933	-2.92783
	0.208066	0.00099405	0.000260309		-0.681798	-3.00259	0.11365								-0.681798	-3.06293	-3.01526	-2.92098	-2.87937	-2.93781	-2.92409	-2.93342	-2.92825
	0.208196	0.00146051	0.000259978		-0.681527	-2.8355	0.0772542								-0.681527	-3.0637	-3.01589	-2.92138	-2.87973	-2.93829	-2.92453	-2.93384	-2.92866
	0.208327	0.00113857	0.000260486		-0.681255	-2.94364	0.099292								-0.681255	-3.06446	-3.01651	-2.92177	-2.8801	-2.93878	-2.92498	-2.93426	-2.92907
	0.208457	0.00152036	0.000260382		-0.680984	-2.81805	0.0743285								-0.680984	-3.06523	-3.01714	-2.92217	-2.88047	-2.93926	-2.92543	-2.93468	-2.92948
	0.208587	0.00144088	0.000259858		-0.680713	-2.84137	0.0782705								-0.680713	-3.066	-3.01777	-2.92257	-2.88084	-2.93975	-2.92587	-2.93509	-2.92989
	0.208717	0.00120369	0.000260585		-0.680441	-2.91949	0.093956								-0.680441	-3.06676	-3.01839	-2.92296	-2.88121	-2.94023	-2.92632	-2.93551	-2.9303
	0.208848	0.00150941	0.000259005		-0.680171	-2.82119	0.0744717								-0.680171	-3.06753	-3.01902	-2.92336	-2.88157	-2.94072	-2.92677	-2.93593	-2.93071
	0.208978	0.00141143	0.00026202		-0.6799	-2.85034	0.0805684								-0.6799	-3.0683	-3.01964	-2.92375	-2.88194	-2.9412	-2.92721	-2.93635	-2.93112
	0.209108	0.00140188	0.000260685		-0.679629	-2.85329	0.0807039								-0.679629	-3.06906	-3.02027	-2.92415	-2.88231	-2.94169	-2.92766	-2.93676	-2.93153
	0.209238	0.00129241	0.000259087		-0.679359	-2.8886	0.0870031								-0.679359	-3.06982	-3.02089	-2.92454	-2.88267	-2.94217	-2.92811	-2.93718	-2.93194
	0.209369	0.00136048	0.000260071		-0.679088	-2.86631	0.0829639								-0.679088	-3.07059	-3.02151	-2.92493	-2.88304	-2.94266	-2.92855	-2.9376	-2.93235
	0.209499	0.00161747	0.000259038		-0.678818	-2.79116	0.0695051								-0.678818	-3.07135	-3.02213	-2.92533	-2.88341	-2.94314	-2.929	-2.93801	-2.93276
	0.209629	0.00147817	0.000259397		-0.678548	-2.83028	0.0761606								-0.678548	-3.07211	-3.02275	-2.92572	-2.88377	-2.94363	-2.92944	-2.93843	-2.93317
	0.209759	0.00120534	0.000260964		-0.678279	-2.91889	0.0939637								-0.678279	-3.07287	-3.02337	-2.92611	-2.88414	-2.94411	-2.92989	-2.93884	-2.93357
	0.20989	0.00123982	0.000258718		-0.678009	-2.90664	0.0905646								-0.678009	-3.07363	-3.02399	-2.92651	-2.88451	-2.94459	-2.93033	-2.93926	-2.93398
	0.21002	0.00112326	0.000259741		-0.67774	-2.94952	0.100357								-0.67774	-3.07439	-3.02461	-2.9269	-2.88487	-2.94508	-2.93078	-2.93967	-2.93439
	0.21015	0.00117467	0.000259032		-0.677471	-2.93008	0.0957033								-0.677471	-3.07515	-3.02523	-2.92729	-2.88524	-2.94556	-2.93122	-2.94008	-2.93479
	0.21028	0.00119511	0.000258343		-0.677201	-2.92259	0.0938164								-0.677201	-3.07591	-3.02585	-2.92768	-2.8856	-2.94604	-2.93167	-2.9405	-2.9352
	0.210411	0.00116338	0.000258827		-0.676933	-2.93428	0.0965558								-0.676933	-3.07667	-3.02647	-2.92807	-2.88597	-2.94652	-2.93211	-2.94091	-2.93561
	0.210541	0.00137759	0.000259733		-0.676664	-2.86088	0.081827								-0.676664	-3.07742	-3.02708	-2.92847	-2.88633	-2.94701	-2.93256	-2.94132	-2.93601
	0.210671	0.00126126	0.000258982		-0.676395	-2.8992	0.0891159								-0.676395	-3.07818	-3.0277	-2.92886	-2.8867	-2.94749	-2.933	-2.94173	-2.93642
	0.210801	0.00142074	0.000259699		-0.676127	-2.84749	0.0793315								-0.676127	-3.07894	-3.02831	-2.92925	-2.88706	-2.94797	-2.93344	-2.94215	-2.93682
	0.210931	0.00120131	0.000258044		-0.675859	-2.92034	0.093224								-0.675859	-3.07969	-3.02893	-2.92964	-2.88742	-2.94845	-2.93389	-2.94256	-2.93722
	0.211062	0.00131861	0.000258925		-0.675591	-2.87988	0.0852212								-0.675591	-3.08044	-3.02954	-2.93003	-2.88779	-2.94893	-2.93433	-2.94297	-2.93763
	0.211192	0.001405	0.000259393		-0.675323	-2.85232	0.0801258								-0.675323	-3.0812	-3.03015	-2.93042	-2.88815	-2.94941	-2.93477	-2.94338	-2.93803
	0.211322	0.00119384	0.000259023		-0.675055	-2.92305	0.0941635								-0.675055	-3.08195	-3.03077	-2.93081	-2.88852	-2.94989	-2.93522	-2.94379	-2.93843
	0.211452	0.00154069	0.000258923		-0.674787	-2.81228	0.0729365								-0.674787	-3.0827	-3.03138	-2.93119	-2.88888	-2.95038	-2.93566	-2.9442	-2.93884
	0.211583	0.0011814	0.000259401		-0.67452	-2.9276	0.0952936								-0.67452	-3.08346	-3.03199	-2.93158	-2.88924	-2.95086	-2.9361	-2.94461	-2.93924
	0.211713	0.00109204	0.000257234		-0.674253	-2.96176	0.10223								-0.674253	-3.08421	-3.0326	-2.93197	-2.88961	-2.95134	-2.93655	-2.94502	-2.93964
	0.211843	0.00083291	0.000259279		-0.673985	-3.0794	0.135101								-0.673985	-3.08496	-3.03321	-2.93236	-2.88997	-2.95182	-2.93699	-2.94543	-2.94004
	0.211973	0.00103307	0.000258323		-0.673719	-2.98587	0.108523								-0.673719	-3.08571	-3.03382	-2.93275	-2.89033	-2.9523	-2.93743	-2.94583	-2.94044
	0.212104	0.00132906	0.000259103		-0.673452	-2.87646	0.0846092								-0.673452	-3.08646	-3.03443	-2.93313	-2.89069	-2.95278	-2.93787	-2.94624	-2.94084
	0.212234	0.00131557	0.000258264		-0.673185	-2.88089	0.0852								-0.673185	-3.0872	-3.03503	-2.93352	-2.89106	-2.95326	-2.93831	-2.94665	-2.94124
	0.212364	0.001266	0.000258341		-0.672919	-2.89757	0.0885623								-0.672919	-3.08795	-3.03564	-2.93391	-2.89142	-2.95374	-2.93876	-2.94706	-2.94164
	0.212494	0.00162424	0.000257204		-0.672653	-2.78935	0.0687255								-0.672653	-3.0887	-3.03625	-2.9343	-2.89178	-2.95422	-2.9392	-2.94746	-2.94204
	0.212625	0.00153196	0.000259047		-0.672386	-2.81475	0.0733873								-0.672386	-3.08944	-3.03685	-2.93468	-2.89214	-2.9547	-2.93964	-2.94787	-2.94244
	0.212755	0.0013642	0.000257834		-0.672121	-2.86512	0.0820261								-0.672121	-3.09019	-3.03746	-2.93507	-2.8925	-2.95517	-2.94008	-2.94827	-2.94284
	0.212885	0.00151245	0.000258624		-0.671855	-2.82032	0.0742125								-0.671855	-3.09094	-3.03806	-2.93545	-2.89286	-2.95565	-2.94052	-2.94868	-2.94324
	0.213015	0.00134024	0.000257654		-0.671589	-2.87282	0.0834343								-0.671589	-3.09168	-3.03867	-2.93584	-2.89323	-2.95613	-2.94096	-2.94908	-2.94364
	0.213146	0.00151291	0.000259078		-0.671324	-2.82019	0.0743203								-0.671324	-3.09242	-3.03927	-2.93622	-2.89359	-2.95661	-2.9414	-2.94949	-2.94404
	0.213276	0.00096521	0.000258283		-0.671058	-3.01538	0.116135								-0.671058	-3.09317	-3.03987	-2.93661	-2.89395	-2.95709	-2.94184	-2.94989	-2.94443
	0.213406	0.00155659	0.000256476		-0.670793	-2.80783	0.0715091								-0.670793	-3.09391	-3.04048	-2.93699	-2.89431	-2.95757	-2.94229	-2.9503	-2.94483
	0.213536	0.0011253	0.000257734		-0.670528	-2.94873	0.0994016								-0.670528	-3.09465	-3.04108	-2.93738	-2.89467	-2.95805	-2.94273	-2.9507	-2.94523
	0.213667	0.00101658	0.000259346		-0.670264	-2.99286	0.11072								-0.670264	-3.09539	-3.04168	-2.93776	-2.89503	-2.95852	-2.94317	-2.9511	-2.94562
	0.213797	0.0009135	0.000257148		-0.669999	-3.03929	0.12217								-0.669999	-3.09613	-3.04228	-2.93815	-2.89539	-2.959	-2.94361	-2.95151	-2.94602
	0.213927	0.00089617	0.000258235		-0.669734	-3.04761	0.125059								-0.669734	-3.09687	-3.04288	-2.93853	-2.89575	-2.95948	-2.94405	-2.95191	-2.94642
	0.214057	0.00122888	0.000257187		-0.66947	-2.91049	0.0908301								-0.66947	-3.09761	-3.04348	-2.93891	-2.89611	-2.95996	-2.94449	-2.95231	-2.94681
	0.214188	0.00112747	0.000256356		-0.669206	-2.9479	0.0986799								-0.669206	-3.09835	-3.04407	-2.9393	-2.89647	-2.96043	-2.94493	-2.95271	-2.94721
	0.214318	0.00098723	0.000257111		-0.668942	-3.00558	0.11303								-0.668942	-3.09909	-3.04467	-2.93968	-2.89683	-2.96091	-2.94537	-2.95312	-2.9476
	0.214448	0.00143711	0.000257166		-0.668678	-2.84251	0.077663								-0.668678	-3.09982	-3.04527	-2.94006	-2.89719	-2.96139	-2.94581	-2.95352	-2.94799
	0.214578	0.00140636	0.000256694		-0.668414	-2.8519	0.0792154								-0.668414	-3.10056	-3.04586	-2.94044	-2.89755	-2.96186	-2.94625	-2.95392	-2.94839
	0.214708	0.00145553	0.000258194		-0.668151	-2.83698	0.0769866								-0.668151	-3.1013	-3.04646	-2.94083	-2.89791	-2.96234	-2.94669	-2.95432	-2.94878
	0.214839	0.00141055	0.000255463		-0.667887	-2.85061	0.0786013								-0.667887	-3.10203	-3.04705	-2.94121	-2.89826	-2.96282	-2.94712	-2.95472	-2.94918
	0.214969	0.00120131	0.000256784		-0.667624	-2.92034	0.0927689								-0.667624	-3.10276	-3.04765	-2.94159	-2.89862	-2.96329	-2.94756	-2.95512	-2.94957
	0.215099	0.00133201	0.000257027		-0.667361	-2.87549	0.0837454								-0.667361	-3.1035	-3.04824	-2.94197	-2.89898	-2.96377	-2.948	-2.95552	-2.94996
	0.215229	0.00127873	0.000256042		-0.667098	-2.89322	0.0869005								-0.667098	-3.10423	-3.04883	-2.94235	-2.89934	-2.96425	-2.94844	-2.95592	-2.95035
	0.21536	0.00148887	0.000257332		-0.666836	-2.82714	0.0750112								-0.666836	-3.10496	-3.04943	-2.94273	-2.8997	-2.96472	-2.94888	-2.95631	-2.95074
	0.21549	0.00105547	0.000256323		-0.666573	-2.97655	0.105398								-0.666573	-3.1057	-3.05002	-2.94311	-2.90005	-2.9652	-2.94932	-2.95671	-2.95114
	0.21562	0.00121621	0.000256375		-0.666311	-2.91499	0.0914866								-0.666311	-3.10643	-3.05061	-2.94349	-2.90041	-2.96567	-2.94976	-2.95711	-2.95153
	0.21575	0.00122258	0.000256689		-0.666048	-2.91272	0.0911212								-0.666048	-3.10716	-3.0512	-2.94387	-2.90077	-2.96615	-2.9502	-2.95751	-2.95192
	0.215881	0.00126127	0.000255824		-0.665786	-2.89919	0.0880286								-0.665786	-3.10789	-3.05179	-2.94425	-2.90113	-2.96662	-2.95063	-2.9579	-2.95231
	0.216011	0.00134641	0.00025666		-0.665524	-2.87082	0.0827314								-0.665524	-3.10862	-3.05238	-2.94463	-2.90148	-2.9671	-2.95107	-2.9583	-2.9527
	0.216141	0.0011879	0.000257133		-0.665263	-2.92522	0.0939437								-0.665263	-3.10934	-3.05296	-2.94501	-2.90184	-2.96757	-2.95151	-2.9587	-2.95309
	0.216271	0.00124185	0.000255743		-0.665001	-2.90593	0.0893767								-0.665001	-3.11007	-3.05355	-2.94539	-2.9022	-2.96805	-2.95195	-2.95909	-2.95348
	0.216402	0.00121119	0.000256195		-0.66474	-2.91679	0.091801								-0.66474	-3.1108	-3.05414	-2.94577	-2.90256	-2.96852	-2.95239	-2.95949	-2.95387
	0.216532	0.00130513	0.000255389		-0.664478	-2.88435	0.0849255								-0.664478	-3.11153	-3.05473	-2.94614	-2.90291	-2.969	-2.95282	-2.95989	-2.95426
	0.216662	0.0014691	0.000255554		-0.664217	-2.83295	0.0754956								-0.664217	-3.11225	-3.05531	-2.94652	-2.90327	-2.96947	-2.95326	-2.96028	-2.95464
	0.216792	0.00137787	0.000256501		-0.663956	-2.86079	0.0807923								-0.663956	-3.11298	-3.0559	-2.9469	-2.90362	-2.96995	-2.9537	-2.96067	-2.95503
	0.216922	0.00105037	0.000255694		-0.663695	-2.97866	0.10565								-0.663695	-3.1137	-3.05648	-2.94728	-2.90398	-2.97042	-2.95414	-2.96107	-2.95542
	0.217053	0.00140989	0.000256177		-0.663435	-2.85081	0.0788577								-0.663435	-3.11443	-3.05707	-2.94765	-2.90434	-2.9709	-2.95457	-2.96146	-2.95581
	0.217183	0.00123667	0.000255788		-0.663174	-2.90775	0.0897669								-0.663174	-3.11515	-3.05765	-2.94803	-2.90469	-2.97137	-2.95501	-2.96186	-2.95619
	0.217313	0.00133264	0.000254759		-0.662914	-2.87529	0.0829671								-0.662914	-3.11587	-3.05823	-2.94841	-2.90505	-2.97184	-2.95545	-2.96225	-2.95658
	0.217444	0.00122879	0.00025677		-0.662654	-2.91052	0.0906895								-0.662654	-3.11659	-3.05881	-2.94878	-2.9054	-2.97232	-2.95589	-2.96264	-2.95697
	0.217574	0.00164168	0.000255917		-0.662393	-2.78471	0.067655								-0.662393	-3.11731	-3.05939	-2.94916	-2.90576	-2.97279	-2.95632	-2.96304	-2.95735
	0.217704	0.00132509	0.00025516		-0.662134	-2.87775	0.0835713								-0.662134	-3.11803	-3.05997	-2.94954	-2.90611	-2.97327	-2.95676	-2.96343	-2.95774
	0.217834	0.00150505	0.0002557		-0.661874	-2.82245	0.0737343								-0.661874	-3.11875	-3.06055	-2.94991	-2.90647	-2.97374	-2.9572	-2.96382	-2.95812
	0.217965	0.0012262	0.000255479		-0.661614	-2.91144	0.0904241								-0.661614	-3.11947	-3.06113	-2.95029	-2.90682	-2.97421	-2.95763	-2.96421	-2.95851
	0.218095	0.00112937	0.00025436		-0.661355	-2.94716	0.0977469								-0.661355	-3.12019	-3.06171	-2.95066	-2.90718	-2.97469	-2.95807	-2.9646	-2.95889
	0.218225	0.00128423	0.000256082		-0.661095	-2.89136	0.0865418								-0.661095	-3.12091	-3.06229	-2.95104	-2.90753	-2.97516	-2.95851	-2.96499	-2.95928
	0.218355	0.00106621	0.000253642		-0.660836	-2.97216	0.103245								-0.660836	-3.12163	-3.06287	-2.95141	-2.90789	-2.97563	-2.95894	-2.96538	-2.95966
	0.218485	0.00116966	0.000254317		-0.660578	-2.93194	0.0943637								-0.660578	-3.12234	-3.06345	-2.95179	-2.90824	-2.9761	-2.95938	-2.96577	-2.96005
	0.218616	0.00177857	0.000255343		-0.660319	-2.74993	0.0623078								-0.660319	-3.12306	-3.06402	-2.95216	-2.9086	-2.97658	-2.95982	-2.96616	-2.96043
	0.218746	0.00154475	0.000253404		-0.66006	-2.81114	0.0711942								-0.66006	-3.12378	-3.0646	-2.95254	-2.90895	-2.97705	-2.96025	-2.96655	-2.96081
	0.218876	0.00153553	0.000255238		-0.659801	-2.81374	0.07214								-0.659801	-3.12449	-3.06517	-2.95291	-2.9093	-2.97752	-2.96069	-2.96694	-2.9612
	0.219006	0.00141902	0.000254121		-0.659543	-2.84801	0.0777216								-0.659543	-3.12521	-3.06575	-2.95328	-2.90966	-2.97799	-2.96112	-2.96733	-2.96158
	0.219137	0.00118141	0.000253888		-0.659285	-2.9276	0.0932676								-0.659285	-3.12592	-3.06632	-2.95366	-2.91001	-2.97847	-2.96156	-2.96772	-2.96196
	0.219267	0.0014147	0.000255275		-0.659027	-2.84934	0.078313								-0.659027	-3.12663	-3.06689	-2.95403	-2.91036	-2.97894	-2.962	-2.96811	-2.96234
	0.219397	0.00116993	0.000253072		-0.658769	-2.93184	0.0938802								-0.658769	-3.12734	-3.06747	-2.9544	-2.91072	-2.97941	-2.96243	-2.9685	-2.96273
	0.219527	0.00130486	0.000254561		-0.658511	-2.88444	0.0846678								-0.658511	-3.12806	-3.06804	-2.95478	-2.91107	-2.97988	-2.96287	-2.96888	-2.96311
	0.219658	0.00100947	0.000254043		-0.658254	-2.99591	0.10922								-0.658254	-3.12877	-3.06861	-2.95515	-2.91142	-2.98036	-2.9633	-2.96927	-2.96349
	0.219788	0.00156248	0.000254045		-0.657996	-2.80619	0.0705645								-0.657996	-3.12948	-3.06918	-2.95552	-2.91178	-2.98083	-2.96374	-2.96966	-2.96387
	0.219918	0.00117688	0.0002541		-0.657739	-2.92927	0.093705								-0.657739	-3.13019	-3.06975	-2.95589	-2.91213	-2.9813	-2.96417	-2.97004	-2.96425
	0.220048	0.00124086	0.000254488		-0.657482	-2.90628	0.0890089								-0.657482	-3.1309	-3.07032	-2.95626	-2.91248	-2.98177	-2.96461	-2.97043	-2.96463
	0.220179	0.00139382	0.000253045		-0.657225	-2.85579	0.0787918								-0.657225	-3.1316	-3.07089	-2.95664	-2.91283	-2.98224	-2.96504	-2.97082	-2.96501
	0.220309	0.00103866	0.000254047		-0.656968	-2.98353	0.106153								-0.656968	-3.13231	-3.07146	-2.95701	-2.91318	-2.98271	-2.96548	-2.9712	-2.96539
	0.220439	0.00116193	0.000253024		-0.656712	-2.93482	0.0945084								-0.656712	-3.13302	-3.07202	-2.95738	-2.91354	-2.98318	-2.96591	-2.97159	-2.96577
	0.220569	0.00143272	0.000254703		-0.656455	-2.84384	0.0771547								-0.656455	-3.13373	-3.07259	-2.95775	-2.91389	-2.98366	-2.96635	-2.97197	-2.96615
	0.220699	0.0009099	0.000254258		-0.656199	-3.04101	0.121275								-0.656199	-3.13443	-3.07316	-2.95812	-2.91424	-2.98413	-2.96679	-2.97236	-2.96652
	0.22083	0.00130699	0.000252727		-0.655942	-2.88373	0.0839206								-0.655942	-3.13514	-3.07372	-2.95849	-2.91459	-2.9846	-2.96722	-2.97274	-2.9669
	0.22096	0.0012282	0.000254122		-0.655686	-2.91073	0.0897971								-0.655686	-3.13584	-3.07429	-2.95886	-2.91494	-2.98507	-2.96766	-2.97312	-2.96728
	0.22109	0.00120642	0.000253478		-0.65543	-2.9185	0.0911867								-0.65543	-3.13655	-3.07485	-2.95923	-2.91529	-2.98554	-2.96809	-2.97351	-2.96766
	0.22122	0.0012006	0.000252878		-0.655175	-2.9206	0.0914117								-0.655175	-3.13725	-3.07542	-2.9596	-2.91565	-2.98601	-2.96852	-2.97389	-2.96803
	0.221351	0.00140982	0.000254058		-0.654919	-2.85084	0.0782093								-0.654919	-3.13795	-3.07598	-2.95997	-2.916	-2.98648	-2.96896	-2.97427	-2.96841
	0.221481	0.00165584	0.000253613		-0.654664	-2.78098	0.0664727								-0.654664	-3.13866	-3.07654	-2.96034	-2.91635	-2.98695	-2.96939	-2.97466	-2.96879
	0.221611	0.00106072	0.000254124		-0.654408	-2.9744	0.103976								-0.654408	-3.13936	-3.0771	-2.96071	-2.9167	-2.98742	-2.96983	-2.97504	-2.96916
	0.221742	0.00139522	0.000254266		-0.654153	-2.85536	0.0790925								-0.654153	-3.14006	-3.07767	-2.96108	-2.91705	-2.98789	-2.97026	-2.97542	-2.96954
	0.221872	0.00116853	0.000252705		-0.653898	-2.93236	0.0938565								-0.653898	-3.14076	-3.07823	-2.96144	-2.9174	-2.98836	-2.9707	-2.9758	-2.96992
	0.222002	0.00116669	0.000252663		-0.653643	-2.93304	0.0939889								-0.653643	-3.14146	-3.07879	-2.96181	-2.91775	-2.98883	-2.97113	-2.97619	-2.97029
	0.222132	0.00126416	0.000253636		-0.653388	-2.8982	0.087076								-0.653388	-3.14216	-3.07935	-2.96218	-2.9181	-2.9893	-2.97157	-2.97657	-2.97067
	0.222262	0.00094388	0.000252088		-0.653134	-3.02508	0.115911								-0.653134	-3.14286	-3.07991	-2.96255	-2.91845	-2.98977	-2.972	-2.97695	-2.97104
	0.222393	0.00093047	0.000253235		-0.652879	-3.0313	0.118116								-0.652879	-3.14355	-3.08046	-2.96292	-2.9188	-2.99024	-2.97244	-2.97733	-2.97142
	0.222523	0.00105369	0.000252274		-0.652625	-2.97729	0.103908								-0.652625	-3.14425	-3.08102	-2.96328	-2.91915	-2.99071	-2.97287	-2.97771	-2.97179
	0.222653	0.00148237	0.000252276		-0.652371	-2.82904	0.07386								-0.652371	-3.14495	-3.08158	-2.96365	-2.9195	-2.99118	-2.9733	-2.97809	-2.97216
	0.222783	0.00128826	0.000253406		-0.652117	-2.89	0.0853695								-0.652117	-3.14564	-3.08214	-2.96402	-2.91985	-2.99165	-2.97374	-2.97847	-2.97254
	0.222914	0.00132672	0.000251361		-0.651863	-2.87722	0.0822257								-0.651863	-3.14634	-3.08269	-2.96439	-2.9202	-2.99212	-2.97417	-2.97885	-2.97291
	0.223044	0.00100291	0.000252475		-0.65161	-2.99874	0.109256								-0.65161	-3.14703	-3.08325	-2.96475	-2.92055	-2.99259	-2.97461	-2.97923	-2.97328
	0.223174	0.00163891	0.000253545		-0.651356	-2.78544	0.0671413								-0.651356	-3.14773	-3.0838	-2.96512	-2.9209	-2.99306	-2.97504	-2.9796	-2.97366
	0.223304	0.00126886	0.000251579		-0.651103	-2.89659	0.0860499								-0.651103	-3.14842	-3.08436	-2.96548	-2.92125	-2.99353	-2.97547	-2.97998	-2.97403
	0.223435	0.00103975	0.000252112		-0.65085	-2.98307	0.105234								-0.65085	-3.14912	-3.08491	-2.96585	-2.9216	-2.994	-2.97591	-2.98036	-2.9744
	0.223565	0.00095407	0.000251379		-0.650597	-3.02042	0.114351								-0.650597	-3.14981	-3.08546	-2.96622	-2.92194	-2.99447	-2.97634	-2.98074	-2.97477
	0.223695	0.00132725	0.000251034		-0.650344	-2.87705	0.0820859								-0.650344	-3.1505	-3.08602	-2.96658	-2.92229	-2.99494	-2.97678	-2.98112	-2.97515
	0.223825	0.00083249	0.000252494		-0.650091	-3.07962	0.131632								-0.650091	-3.15119	-3.08657	-2.96695	-2.92264	-2.99541	-2.97721	-2.98149	-2.97552
	0.223956	0.00116853	0.000251628		-0.649838	-2.93236	0.0934565								-0.649838	-3.15188	-3.08712	-2.96731	-2.92299	-2.99588	-2.97764	-2.98187	-2.97589
	0.224086	0.00108501	0.00025198		-0.649586	-2.96457	0.100791								-0.649586	-3.15257	-3.08767	-2.96768	-2.92334	-2.99635	-2.97808	-2.98225	-2.97626
	0.224216	0.00119912	0.000251664		-0.649333	-2.92114	0.0910853								-0.649333	-3.15326	-3.08822	-2.96804	-2.92369	-2.99682	-2.97851	-2.98262	-2.97663
	0.224346	0.00137179	0.000250395		-0.649081	-2.86271	0.0792187								-0.649081	-3.15395	-3.08877	-2.96841	-2.92403	-2.99729	-2.97895	-2.983	-2.977
	0.224476	0.00096112	0.000251511		-0.648829	-3.01722	0.113572								-0.648829	-3.15464	-3.08932	-2.96877	-2.92438	-2.99776	-2.97938	-2.98337	-2.97737
	0.224607	0.00113432	0.000251941		-0.648577	-2.94526	0.0963946								-0.648577	-3.15533	-3.08987	-2.96914	-2.92473	-2.99823	-2.97981	-2.98375	-2.97774
	0.224737	0.0011713	0.000250639		-0.648325	-2.93133	0.092869								-0.648325	-3.15601	-3.09042	-2.9695	-2.92508	-2.99869	-2.98025	-2.98413	-2.97811
	0.224867	0.00123904	0.000252562		-0.648074	-2.90691	0.0884653								-0.648074	-3.1567	-3.09096	-2.96986	-2.92542	-2.99916	-2.98068	-2.9845	-2.97848
	0.224997	0.00126709	0.0002507		-0.647822	-2.89719	0.085869								-0.647822	-3.15739	-3.09151	-2.97023	-2.92577	-2.99963	-2.98111	-2.98487	-2.97885
	0.225128	0.00117786	0.000250765		-0.647571	-2.92891	0.092398								-0.647571	-3.15807	-3.09205	-2.97059	-2.92612	-3.0001	-2.98155	-2.98525	-2.97921
	0.225258	0.00130549	0.000251955		-0.64732	-2.88423	0.0837604								-0.64732	-3.15876	-3.0926	-2.97095	-2.92647	-3.00057	-2.98198	-2.98562	-2.97958
	0.225388	0.00143501	0.000250879		-0.647069	-2.84315	0.075875								-0.647069	-3.15944	-3.09315	-2.97132	-2.92681	-3.00104	-2.98241	-2.986	-2.97995
	0.225518	0.00146756	0.000251231		-0.646818	-2.8334	0.0742963								-0.646818	-3.16013	-3.09369	-2.97168	-2.92716	-3.00151	-2.98285	-2.98637	-2.98032
	0.225649	0.00106858	0.000252682		-0.646567	-2.97119	0.102626								-0.646567	-3.16081	-3.09423	-2.97204	-2.92751	-3.00198	-2.98328	-2.98674	-2.98069
	0.225779	0.00143575	0.00025069		-0.646317	-2.84292	0.0757787								-0.646317	-3.16149	-3.09478	-2.9724	-2.92785	-3.00244	-2.98371	-2.98712	-2.98105
	0.225909	0.00119901	0.000251615		-0.646066	-2.92118	0.091076								-0.646066	-3.16217	-3.09532	-2.97277	-2.9282	-3.00291	-2.98415	-2.98749	-2.98142
	0.226039	0.00123167	0.00024984		-0.645816	-2.90951	0.0880353								-0.645816	-3.16285	-3.09586	-2.97313	-2.92855	-3.00338	-2.98458	-2.98786	-2.98179
	0.22617	0.00104718	0.000250394		-0.645566	-2.97998	0.103775								-0.645566	-3.16354	-3.0964	-2.97349	-2.92889	-3.00385	-2.98501	-2.98823	-2.98215
	0.2263	0.00130149	0.000251062		-0.645316	-2.88556	0.08372								-0.645316	-3.16422	-3.09694	-2.97385	-2.92924	-3.00432	-2.98545	-2.9886	-2.98252
	0.22643	0.00105136	0.000250487		-0.645066	-2.97825	0.103401								-0.645066	-3.1649	-3.09748	-2.97421	-2.92959	-3.00479	-2.98588	-2.98898	-2.98288
	0.22656	0.0016135	0.000250056		-0.644816	-2.79223	0.0672601								-0.644816	-3.16558	-3.09802	-2.97457	-2.92993	-3.00525	-2.98631	-2.98935	-2.98325
	0.226691	0.00084589	0.000251012		-0.644566	-3.07269	0.128786								-0.644566	-3.16625	-3.09856	-2.97494	-2.93028	-3.00572	-2.98675	-2.98972	-2.98362
	0.226821	0.00120664	0.000248901		-0.644317	-2.91842	0.0895238								-0.644317	-3.16693	-3.0991	-2.9753	-2.93062	-3.00619	-2.98718	-2.99009	-2.98398
	0.226951	0.00093114	0.000250642		-0.644068	-3.03099	0.116823								-0.644068	-3.16761	-3.09964	-2.97566	-2.93097	-3.00666	-2.98761	-2.99046	-2.98434
	0.227081	0.00101928	0.000250096		-0.643819	-2.99171	0.106489								-0.643819	-3.16829	-3.10018	-2.97602	-2.93131	-3.00713	-2.98805	-2.99083	-2.98471
	0.227212	0.00114647	0.000250107		-0.64357	-2.94064	0.0946788								-0.64357	-3.16896	-3.10071	-2.97638	-2.93166	-3.00759	-2.98848	-2.9912	-2.98507
	0.227342	0.0013789	0.000250403		-0.643321	-2.86047	0.0788127								-0.643321	-3.16964	-3.10125	-2.97674	-2.932	-3.00806	-2.98891	-2.99157	-2.98544
	0.227472	0.00092337	0.00024932		-0.643072	-3.03462	0.117185								-0.643072	-3.17031	-3.10179	-2.9771	-2.93235	-3.00853	-2.98935	-2.99194	-2.9858
	0.227602	0.00096477	0.000249335		-0.642823	-3.01558	0.112163								-0.642823	-3.17099	-3.10232	-2.97746	-2.93269	-3.009	-2.98978	-2.99231	-2.98616
	0.227733	0.00135469	0.000250462		-0.642575	-2.86816	0.0802402								-0.642575	-3.17166	-3.10286	-2.97782	-2.93304	-3.00947	-2.99021	-2.99267	-2.98653
	0.227863	0.00137387	0.000249446		-0.642327	-2.86205	0.078799								-0.642327	-3.17234	-3.10339	-2.97818	-2.93338	-3.00993	-2.99065	-2.99304	-2.98689
	0.227993	0.0012221	0.00025004		-0.642078	-2.91289	0.088796								-0.642078	-3.17301	-3.10392	-2.97854	-2.93373	-3.0104	-2.99108	-2.99341	-2.98725
	0.228123	0.00085569	0.000249973		-0.641831	-3.06768	0.126785								-0.641831	-3.17368	-3.10446	-2.97889	-2.93407	-3.01087	-2.99151	-2.99378	-2.98762
	0.228253	0.00131224	0.000248809		-0.641583	-2.88199	0.0822891								-0.641583	-3.17435	-3.10499	-2.97925	-2.93442	-3.01134	-2.99194	-2.99415	-2.98798
	0.228384	0.00096268	0.00024933		-0.641335	-3.01652	0.112404								-0.641335	-3.17502	-3.10552	-2.97961	-2.93476	-3.0118	-2.99238	-2.99451	-2.98834
	0.228514	0.00111024	0.00024968		-0.641087	-2.95458	0.0976016								-0.641087	-3.1757	-3.10605	-2.97997	-2.93511	-3.01227	-2.99281	-2.99488	-2.9887
	0.228644	0.00112403	0.000249346		-0.64084	-2.94922	0.0962752								-0.64084	-3.17637	-3.10658	-2.98033	-2.93545	-3.01274	-2.99324	-2.99525	-2.98906
	0.228774	0.00114131	0.000250262		-0.640592	-2.9426	0.0951659								-0.640592	-3.17704	-3.10711	-2.98069	-2.93579	-3.01321	-2.99368	-2.99562	-2.98942
	0.228905	0.00120369	0.000248849		-0.640345	-2.91949	0.0897244								-0.640345	-3.17771	-3.10764	-2.98104	-2.93614	-3.01368	-2.99411	-2.99598	-2.98979
	0.229035	0.00085896	0.000249513		-0.640098	-3.06603	0.126069								-0.640098	-3.17837	-3.10817	-2.9814	-2.93648	-3.01414	-2.99454	-2.99635	-2.99015
	0.229165	0.00134347	0.00024996		-0.639851	-2.87177	0.0807482								-0.639851	-3.17904	-3.1087	-2.98176	-2.93683	-3.01461	-2.99498	-2.99671	-2.99051
	0.229295	0.00132521	0.000248295		-0.639605	-2.87772	0.0813154								-0.639605	-3.17971	-3.10923	-2.98212	-2.93717	-3.01508	-2.99541	-2.99708	-2.99087
	0.229426	0.00143322	0.000249535		-0.639358	-2.84369	0.0755628								-0.639358	-3.18038	-3.10976	-2.98247	-2.93751	-3.01555	-2.99584	-2.99744	-2.99123
	0.229556	0.00116847	0.00024974		-0.639112	-2.93238	0.0927598								-0.639112	-3.18104	-3.11028	-2.98283	-2.93786	-3.01601	-2.99627	-2.99781	-2.99159
	0.229686	0.00101237	0.00024882		-0.638865	-2.99466	0.106669								-0.638865	-3.18171	-3.11081	-2.98319	-2.9382	-3.01648	-2.99671	-2.99817	-2.99195
	0.229816	0.00110129	0.000250114		-0.638619	-2.9581	0.0985658								-0.638619	-3.18238	-3.11134	-2.98354	-2.93854	-3.01695	-2.99714	-2.99854	-2.99231
	0.229947	0.00138145	0.000248522		-0.638373	-2.85966	0.0780763								-0.638373	-3.18304	-3.11186	-2.9839	-2.93888	-3.01742	-2.99757	-2.9989	-2.99266
	0.230077	0.00123495	0.000249432		-0.638127	-2.90835	0.0876581								-0.638127	-3.1837	-3.11239	-2.98426	-2.93923	-3.01788	-2.99801	-2.99927	-2.99302
	0.230207	0.00113732	0.000249105		-0.637881	-2.94412	0.0950583								-0.637881	-3.18437	-3.11291	-2.98461	-2.93957	-3.01835	-2.99844	-2.99963	-2.99338
	0.230337	0.00124404	0.000248216		-0.637636	-2.90517	0.0865935								-0.637636	-3.18503	-3.11343	-2.98497	-2.93991	-3.01882	-2.99887	-3	-2.99374
	0.230468	0.00128199	0.000248311		-0.63739	-2.89212	0.0840622								-0.63739	-3.18569	-3.11396	-2.98533	-2.94026	-3.01928	-2.9993	-3.00036	-2.9941
	0.230598	0.00103969	0.000248317		-0.637145	-2.9831	0.103655								-0.637145	-3.18636	-3.11448	-2.98568	-2.9406	-3.01975	-2.99974	-3.00072	-2.99446
	0.230728	0.00115945	0.000247012		-0.6369	-2.93575	0.0924602								-0.6369	-3.18702	-3.115	-2.98604	-2.94094	-3.02022	-3.00017	-3.00109	-2.99481
	0.230858	0.0011357	0.000249478		-0.636655	-2.94474	0.0953362								-0.636655	-3.18768	-3.11552	-2.98639	-2.94128	-3.02069	-3.0006	-3.00145	-2.99517
	0.230989	0.00127878	0.000247833		-0.63641	-2.8932	0.0841111								-0.63641	-3.18834	-3.11605	-2.98675	-2.94162	-3.02115	-3.00104	-3.00181	-2.99553
	0.231119	0.00124594	0.000248401		-0.636165	-2.9045	0.0865258								-0.636165	-3.189	-3.11657	-2.9871	-2.94197	-3.02162	-3.00147	-3.00217	-2.99589
	0.231249	0.00107473	0.000248404		-0.63592	-2.9687	0.100311								-0.63592	-3.18966	-3.11709	-2.98746	-2.94231	-3.02209	-3.0019	-3.00253	-2.99624
	0.231379	0.0011525	0.000247187		-0.635675	-2.93836	0.0930839								-0.635675	-3.19032	-3.11761	-2.98781	-2.94265	-3.02256	-3.00234	-3.0029	-2.9966
	0.23151	0.00113556	0.0002481		-0.635431	-2.94479	0.0948214								-0.635431	-3.19098	-3.11813	-2.98817	-2.94299	-3.02302	-3.00277	-3.00326	-2.99696
	0.23164	0.00104119	0.000249149		-0.635187	-2.98247	0.103853								-0.635187	-3.19164	-3.11864	-2.98852	-2.94333	-3.02349	-3.0032	-3.00362	-2.99731
	0.23177	0.00082708	0.0002467		-0.634943	-3.08245	0.129453								-0.634943	-3.19229	-3.11916	-2.98887	-2.94367	-3.02396	-3.00363	-3.00398	-2.99767
	0.2319	0.00136774	0.000247898		-0.634699	-2.864	0.0786608								-0.634699	-3.19295	-3.11968	-2.98923	-2.94402	-3.02442	-3.00407	-3.00434	-2.99802
	0.232031	0.00106856	0.000250098		-0.634455	-2.9712	0.101578								-0.634455	-3.19361	-3.1202	-2.98958	-2.94436	-3.02489	-3.0045	-3.0047	-2.99838
	0.232161	0.00094523	0.000253323		-0.634211	-3.02446	0.116313								-0.634211	-3.19426	-3.12071	-2.98994	-2.9447	-3.02536	-3.00493	-3.00506	-2.99873
	0.232291	0.00089976	0.000255543		-0.633968	-3.04587	0.123261								-0.633968	-3.19492	-3.12123	-2.99029	-2.94504	-3.02583	-3.00537	-3.00542	-2.99909
	0.232421	0.00113831	0.000255417		-0.633724	-2.94374	0.0973822								-0.633724	-3.19557	-3.12174	-2.99064	-2.94538	-3.02629	-3.0058	-3.00578	-2.99944
	0.232551	0.00088514	0.00025779		-0.633481	-3.05299	0.126399								-0.633481	-3.19623	-3.12226	-2.991	-2.94572	-3.02676	-3.00623	-3.00614	-2.9998
	0.232682	0.00152404	0.000259536		-0.633238	-2.817	0.0739079								-0.633238	-3.19688	-3.12277	-2.99135	-2.94606	-3.02723	-3.00666	-3.0065	-3.00015
	0.232812	0.00123995	0.000257942		-0.632995	-2.9066	0.0902832								-0.632995	-3.19753	-3.12329	-2.9917	-2.9464	-3.02769	-3.0071	-3.00686	-3.00051
	0.232942	0.00110657	0.000261252		-0.632752	-2.95602	0.102464								-0.632752	-3.19819	-3.1238	-2.99205	-2.94674	-3.02816	-3.00753	-3.00722	-3.00086
	0.233072	0.00139333	0.000261065		-0.632509	-2.85595	0.0813174								-0.632509	-3.19884	-3.12431	-2.99241	-2.94708	-3.02863	-3.00796	-3.00758	-3.00121
	0.233203	0.00103082	0.000262047		-0.632267	-2.98682	0.110328								-0.632267	-3.19949	-3.12482	-2.99276	-2.94742	-3.0291	-3.0084	-3.00794	-3.00157
	0.233333	0.00094852	0.000264001		-0.632024	-3.02295	0.120795								-0.632024	-3.20014	-3.12534	-2.99311	-2.94776	-3.02956	-3.00883	-3.0083	-3.00192
	0.233463	0.00111887	0.000262734		-0.631782	-2.95122	0.101912								-0.631782	-3.20079	-3.12585	-2.99346	-2.9481	-3.03003	-3.00926	-3.00865	-3.00227
	0.233593	0.00132758	0.000264713		-0.631539	-2.87694	0.0865376								-0.631539	-3.20144	-3.12636	-2.99382	-2.94844	-3.0305	-3.00969	-3.00901	-3.00263
	0.233724	0.0010434	0.000266578		-0.631297	-2.98155	0.110882								-0.631297	-3.20209	-3.12687	-2.99417	-2.94878	-3.03096	-3.01013	-3.00937	-3.00298
	0.233854	0.00137273	0.000265138		-0.631056	-2.86241	0.0838255								-0.631056	-3.20274	-3.12738	-2.99452	-2.94912	-3.03143	-3.01056	-3.00973	-3.00333
	0.233984	0.00118608	0.000267698		-0.630814	-2.92589	0.0979536								-0.630814	-3.20339	-3.12789	-2.99487	-2.94946	-3.0319	-3.01099	-3.01008	-3.00368
	0.234114	0.0010344	0.000268135		-0.630572	-2.98531	0.112501								-0.630572	-3.20404	-3.1284	-2.99522	-2.9498	-3.03237	-3.01143	-3.01044	-3.00404
	0.234245	0.00151412	0.000267534		-0.63033	-2.81984	0.0766848								-0.63033	-3.20468	-3.1289	-2.99557	-2.95014	-3.03283	-3.01186	-3.0108	-3.00439
	0.234375	0.00132904	0.000269414		-0.630089	-2.87646	0.0879776								-0.630089	-3.20533	-3.12941	-2.99592	-2.95048	-3.0333	-3.01229	-3.01115	-3.00474
	0.234505	0.0010632	0.000268342		-0.629848	-2.97339	0.109538								-0.629848	-3.20598	-3.12992	-2.99628	-2.95082	-3.03377	-3.01273	-3.01151	-3.00509
	0.234635	0.0009134	0.000268997		-0.629607	-3.03934	0.127813								-0.629607	-3.20662	-3.13043	-2.99663	-2.95116	-3.03423	-3.01316	-3.01187	-3.00544
	0.234765	0.00096218	0.000270221		-0.629366	-3.01674	0.121886								-0.629366	-3.20727	-3.13093	-2.99698	-2.9515	-3.0347	-3.01359	-3.01222	-3.00579
	0.234896	0.00125027	0.000267901		-0.629125	-2.903	0.0929951								-0.629125	-3.20791	-3.13144	-2.99733	-2.95184	-3.03517	-3.01402	-3.01258	-3.00614
	0.235026	0.00105443	0.000269265		-0.628884	-2.97698	0.110829								-0.628884	-3.20856	-3.13194	-2.99768	-2.95218	-3.03563	-3.01446	-3.01293	-3.00649
	0.235156	0.00129419	0.00026964		-0.628643	-2.888	0.0904223								-0.628643	-3.2092	-3.13245	-2.99803	-2.95252	-3.0361	-3.01489	-3.01329	-3.00684
	0.235287	0.00128058	0.000267919		-0.628403	-2.89259	0.0908003								-0.628403	-3.20984	-3.13295	-2.99838	-2.95286	-3.03657	-3.01532	-3.01364	-3.00719
	0.235417	0.00100868	0.000269037		-0.628163	-2.99625	0.115757								-0.628163	-3.21049	-3.13345	-2.99873	-2.95319	-3.03704	-3.01576	-3.014	-3.00754
	0.235547	0.0009484	0.000268306		-0.627922	-3.02301	0.12278								-0.627922	-3.21113	-3.13396	-2.99908	-2.95353	-3.0375	-3.01619	-3.01435	-3.00789
	0.235677	0.00133382	0.000269812		-0.627682	-2.8749	0.0877916								-0.627682	-3.21177	-3.13446	-2.99943	-2.95387	-3.03797	-3.01662	-3.01471	-3.00824
	0.235808	0.00090268	0.000269267		-0.627442	-3.04447	0.129461								-0.627442	-3.21241	-3.13496	-2.99978	-2.95421	-3.03844	-3.01706	-3.01506	-3.00859
	0.235938	0.00150699	0.000269032		-0.627203	-2.82189	0.0774789								-0.627203	-3.21305	-3.13546	-3.00012	-2.95455	-3.0389	-3.01749	-3.01542	-3.00894
	0.236068	0.00094161	0.000269355		-0.626963	-3.02613	0.124149								-0.626963	-3.21369	-3.13597	-3.00047	-2.95489	-3.03937	-3.01792	-3.01577	-3.00929
	0.236198	0.00099352	0.000270188		-0.626723	-3.00282	0.118026								-0.626723	-3.21433	-3.13647	-3.00082	-2.95522	-3.03984	-3.01836	-3.01612	-3.00964
	0.236328	0.00084287	0.00026984		-0.626484	-3.07424	0.138942								-0.626484	-3.21497	-3.13697	-3.00117	-2.95556	-3.04031	-3.01879	-3.01648	-3.00999
	0.236459	0.00123516	0.00027035		-0.626245	-2.90828	0.0949932								-0.626245	-3.21561	-3.13747	-3.00152	-2.9559	-3.04077	-3.01922	-3.01683	-3.01034
	0.236589	0.00123047	0.000269408		-0.626006	-2.90993	0.095023								-0.626006	-3.21625	-3.13797	-3.00187	-2.95624	-3.04124	-3.01966	-3.01718	-3.01068
	0.236719	0.00130133	0.000270752		-0.625767	-2.88561	0.090297								-0.625767	-3.21688	-3.13846	-3.00222	-2.95658	-3.04171	-3.02009	-3.01754	-3.01103
	0.236849	0.00114824	0.000271464		-0.625528	-2.93997	0.102605								-0.625528	-3.21752	-3.13896	-3.00257	-2.95691	-3.04217	-3.02052	-3.01789	-3.01138
	0.23698	0.00104848	0.000270187		-0.625289	-2.97944	0.111839								-0.625289	-3.21816	-3.13946	-3.00291	-2.95725	-3.04264	-3.02095	-3.01824	-3.01173
	0.23711	0.00118217	0.000272032		-0.62505	-2.92732	0.0998688								-0.62505	-3.21879	-3.13996	-3.00326	-2.95759	-3.04311	-3.02139	-3.01859	-3.01207
	0.23724	0.00166445	0.000272123		-0.624812	-2.77873	0.0709553								-0.624812	-3.21943	-3.14045	-3.00361	-2.95793	-3.04358	-3.02182	-3.01894	-3.01242
	0.23737	0.00122871	0.000270074		-0.624574	-2.91055	0.0953943								-0.624574	-3.22006	-3.14095	-3.00396	-2.95826	-3.04404	-3.02225	-3.0193	-3.01277
	0.237501	0.00081194	0.000272907		-0.624335	-3.09048	0.145875								-0.624335	-3.2207	-3.14145	-3.0043	-2.9586	-3.04451	-3.02269	-3.01965	-3.01311
	0.237631	0.00096409	0.0002718		-0.624097	-3.01588	0.122355								-0.624097	-3.22133	-3.14194	-3.00465	-2.95894	-3.04498	-3.02312	-3.02	-3.01346
	0.237761	0.0008957	0.000270859		-0.623859	-3.04784	0.131241								-0.623859	-3.22196	-3.14244	-3.005	-2.95927	-3.04544	-3.02355	-3.02035	-3.01381
	0.237891	0.0010594	0.000272681		-0.623621	-2.97494	0.111708								-0.623621	-3.22259	-3.14293	-3.00535	-2.95961	-3.04591	-3.02399	-3.0207	-3.01415
	0.238021	0.00116305	0.000271888		-0.623384	-2.9344	0.101457								-0.623384	-3.22323	-3.14342	-3.00569	-2.95995	-3.04638	-3.02442	-3.02105	-3.0145
	0.238152	0.00099624	0.000272786		-0.623146	-3.00164	0.118836								-0.623146	-3.22386	-3.14392	-3.00604	-2.96028	-3.04685	-3.02485	-3.0214	-3.01485
	0.238282	0.00130381	0.000273561		-0.622909	-2.88479	0.0910605								-0.622909	-3.22449	-3.14441	-3.00639	-2.96062	-3.04731	-3.02529	-3.02175	-3.01519
	0.238412	0.00114842	0.000271487		-0.622671	-2.9399	0.102598								-0.622671	-3.22512	-3.1449	-3.00673	-2.96096	-3.04778	-3.02572	-3.0221	-3.01554
	0.238542	0.00135608	0.000273777		-0.622434	-2.86771	0.0876196								-0.622434	-3.22575	-3.1454	-3.00708	-2.96129	-3.04825	-3.02615	-3.02245	-3.01588
	0.238673	0.00113831	0.000273259		-0.622197	-2.94374	0.104185								-0.622197	-3.22638	-3.14589	-3.00743	-2.96163	-3.04871	-3.02659	-3.0228	-3.01623
	0.238803	0.00099666	0.000272353		-0.62196	-3.00145	0.118597								-0.62196	-3.22701	-3.14638	-3.00777	-2.96197	-3.04918	-3.02702	-3.02315	-3.01657
	0.238933	0.00090984	0.000273219		-0.621724	-3.04103	0.130328								-0.621724	-3.22764	-3.14687	-3.00812	-2.9623	-3.04965	-3.02745	-3.0235	-3.01692
	0.239064	0.00141398	0.000272845		-0.621487	-2.84956	0.0837458								-0.621487	-3.22827	-3.14736	-3.00846	-2.96264	-3.05012	-3.02789	-3.02385	-3.01726
	0.239194	0.00125367	0.000273217		-0.62125	-2.90182	0.0945833								-0.62125	-3.22889	-3.14785	-3.00881	-2.96297	-3.05058	-3.02832	-3.0242	-3.0176
	0.239324	0.00094301	0.000274328		-0.621014	-3.02548	0.126254								-0.621014	-3.22952	-3.14834	-3.00915	-2.96331	-3.05105	-3.02875	-3.02455	-3.01795
	0.239454	0.00096052	0.000273101		-0.620778	-3.01749	0.123398								-0.620778	-3.23015	-3.14883	-3.0095	-2.96365	-3.05152	-3.02919	-3.0249	-3.01829
	0.239584	0.00122422	0.000274373		-0.620541	-2.91214	0.0972683								-0.620541	-3.23077	-3.14931	-3.00985	-2.96398	-3.05199	-3.02962	-3.02525	-3.01864
	0.239715	0.00115206	0.000275063		-0.620305	-2.93852	0.103621								-0.620305	-3.2314	-3.1498	-3.01019	-2.96432	-3.05245	-3.03005	-3.02559	-3.01898
	0.239845	0.00103631	0.000272343		-0.62007	-2.98451	0.114056								-0.62007	-3.23202	-3.15029	-3.01054	-2.96465	-3.05292	-3.03049	-3.02594	-3.01932
	0.239975	0.00101775	0.000275093		-0.619834	-2.99236	0.117308								-0.619834	-3.23265	-3.15078	-3.01088	-2.96499	-3.05339	-3.03092	-3.02629	-3.01967
	0.240105	0.00113781	0.000273837		-0.619598	-2.94393	0.104451								-0.619598	-3.23327	-3.15126	-3.01122	-2.96532	-3.05385	-3.03135	-3.02664	-3.02001
	0.240236	0.00123139	0.000274119		-0.619363	-2.9096	0.0966125								-0.619363	-3.23389	-3.15175	-3.01157	-2.96566	-3.05432	-3.03179	-3.02698	-3.02035
	0.240366	0.00099974	0.000275058		-0.619127	-3.00011	0.119406								-0.619127	-3.23452	-3.15223	-3.01191	-2.96599	-3.05479	-3.03222	-3.02733	-3.02069
	0.240496	0.0012794	0.000274111		-0.618892	-2.89299	0.0929843								-0.618892	-3.23514	-3.15272	-3.01226	-2.96633	-3.05526	-3.03265	-3.02768	-3.02104
	0.240626	0.00125894	0.00027545		-0.618657	-2.89999	0.0949572								-0.618657	-3.23576	-3.1532	-3.0126	-2.96666	-3.05572	-3.03309	-3.02803	-3.02138
	0.240757	0.0011489	0.00027524		-0.618422	-2.93972	0.103973								-0.618422	-3.23638	-3.15369	-3.01295	-2.967	-3.05619	-3.03352	-3.02837	-3.02172
	0.240887	0.00108168	0.000273972		-0.618187	-2.9659	0.109925								-0.618187	-3.237	-3.15417	-3.01329	-2.96733	-3.05666	-3.03396	-3.02872	-3.02206
	0.241017	0.00119517	0.000275747		-0.617952	-2.92257	0.100131								-0.617952	-3.23762	-3.15466	-3.01363	-2.96767	-3.05713	-3.03439	-3.02906	-3.0224
	0.241147	0.00125523	0.000275618		-0.617718	-2.90128	0.0952959								-0.617718	-3.23824	-3.15514	-3.01398	-2.968	-3.05759	-3.03482	-3.02941	-3.02274
	0.241278	0.00100335	0.000274593		-0.617483	-2.99855	0.118775								-0.617483	-3.23886	-3.15562	-3.01432	-2.96834	-3.05806	-3.03526	-3.02976	-3.02309
	0.241408	0.00100572	0.000276797		-0.617249	-2.99752	0.119446								-0.617249	-3.23948	-3.1561	-3.01466	-2.96867	-3.05853	-3.03569	-3.0301	-3.02343
	0.241538	0.00116107	0.000275208		-0.617015	-2.93514	0.102871								-0.617015	-3.2401	-3.15658	-3.01501	-2.96901	-3.05899	-3.03612	-3.03045	-3.02377
	0.241668	0.00122582	0.000275706		-0.61678	-2.91157	0.0976132								-0.61678	-3.24072	-3.15706	-3.01535	-2.96934	-3.05946	-3.03656	-3.03079	-3.02411
	0.241798	0.0012834	0.000277464		-0.616546	-2.89164	0.0938283								-0.616546	-3.24134	-3.15755	-3.01569	-2.96967	-3.05993	-3.03699	-3.03114	-3.02445
	0.241929	0.00086649	0.000275665		-0.616312	-3.06224	0.138073								-0.616312	-3.24195	-3.15803	-3.01604	-2.97001	-3.0604	-3.03742	-3.03148	-3.02479
	0.242059	0.00116462	0.000275824		-0.616079	-2.93382	0.102787								-0.616079	-3.24257	-3.15851	-3.01638	-2.97034	-3.06086	-3.03786	-3.03183	-3.02513
	0.242189	0.00116965	0.000276417		-0.615845	-2.93194	0.102565								-0.615845	-3.24319	-3.15898	-3.01672	-2.97068	-3.06133	-3.03829	-3.03217	-3.02547
	0.242319	0.00109443	0.000279355		-0.615612	-2.96081	0.110779								-0.615612	-3.2438	-3.15946	-3.01707	-2.97101	-3.0618	-3.03872	-3.03252	-3.02581
	0.24245	0.00096764	0.000276546		-0.615378	-3.01429	0.124035								-0.615378	-3.24442	-3.15994	-3.01741	-2.97134	-3.06227	-3.03916	-3.03286	-3.02615
	0.24258	0.00117064	0.000276265		-0.615145	-2.93158	0.102422								-0.615145	-3.24503	-3.16042	-3.01775	-2.97168	-3.06273	-3.03959	-3.0332	-3.02649
	0.24271	0.00121904	0.000277538		-0.614912	-2.91398	0.0988084								-0.614912	-3.24564	-3.1609	-3.01809	-2.97201	-3.0632	-3.04003	-3.03355	-3.02683
	0.24284	0.000955	0.000277034		-0.614679	-3.02	0.125898								-0.614679	-3.24626	-3.16137	-3.01843	-2.97235	-3.06367	-3.04046	-3.03389	-3.02717
	0.242971	0.0009943	0.000276034		-0.614446	-3.00248	0.120485								-0.614446	-3.24687	-3.16185	-3.01878	-2.97268	-3.06414	-3.04089	-3.03424	-3.0275
	0.243101	0.00086527	0.000276509		-0.614213	-3.06285	0.138691								-0.614213	-3.24748	-3.16233	-3.01912	-2.97301	-3.0646	-3.04133	-3.03458	-3.02784
	0.243231	0.0013683	0.000277745		-0.613981	-2.86382	0.0880957								-0.613981	-3.2481	-3.1628	-3.01946	-2.97334	-3.06507	-3.04176	-3.03492	-3.02818
	0.243361	0.00112582	0.000276691		-0.613748	-2.94853	0.106663								-0.613748	-3.24871	-3.16328	-3.0198	-2.97368	-3.06554	-3.04219	-3.03526	-3.02852
	0.243492	0.00094238	0.000277579		-0.613516	-3.02577	0.127835								-0.613516	-3.24932	-3.16375	-3.02014	-2.97401	-3.06601	-3.04263	-3.03561	-3.02886
	0.243622	0.00078796	0.000276787		-0.613284	-3.1035	0.152451								-0.613284	-3.24993	-3.16423	-3.02048	-2.97434	-3.06647	-3.04306	-3.03595	-3.0292
	0.243752	0.00091184	0.000277701		-0.613052	-3.04008	0.132175								-0.613052	-3.25054	-3.1647	-3.02082	-2.97468	-3.06694	-3.0435	-3.03629	-3.02953
	0.243882	0.0007998	0.00027702		-0.61282	-3.09702	0.150321								-0.61282	-3.25115	-3.16518	-3.02117	-2.97501	-3.06741	-3.04393	-3.03663	-3.02987
	0.244013	0.0008227	0.000276662		-0.612588	-3.08476	0.145948								-0.612588	-3.25176	-3.16565	-3.02151	-2.97534	-3.06787	-3.04436	-3.03698	-3.03021
	0.244143	0.00104535	0.000278846		-0.612356	-2.98074	0.115769								-0.612356	-3.25237	-3.16612	-3.02185	-2.97568	-3.06834	-3.0448	-3.03732	-3.03055
	0.244273	0.00092148	0.000277803		-0.612124	-3.03551	0.13084								-0.612124	-3.25297	-3.16659	-3.02219	-2.97601	-3.06881	-3.04523	-3.03766	-3.03088
	0.244403	0.001029	0.000276064		-0.611893	-2.98758	0.116435								-0.611893	-3.25358	-3.16707	-3.02253	-2.97634	-3.06928	-3.04566	-3.038	-3.03122
	0.244534	0.00082385	0.000279125		-0.611661	-3.08415	0.147042								-0.611661	-3.25419	-3.16754	-3.02287	-2.97667	-3.06974	-3.0461	-3.03834	-3.03156
	0.244664	0.00099513	0.000277565		-0.61143	-3.00212	0.121053								-0.61143	-3.2548	-3.16801	-3.02321	-2.977	-3.07021	-3.04653	-3.03868	-3.03189
	0.244794	0.00113	0.000277605		-0.611199	-2.94692	0.10662								-0.611199	-3.2554	-3.16848	-3.02355	-2.97734	-3.07068	-3.04697	-3.03903	-3.03223
	0.244924	0.00093567	0.000279158		-0.610968	-3.02888	0.129484								-0.610968	-3.25601	-3.16895	-3.02389	-2.97767	-3.07115	-3.0474	-3.03937	-3.03257
	0.245055	0.000932	0.000277709		-0.610737	-3.03058	0.12932								-0.610737	-3.25661	-3.16942	-3.02423	-2.978	-3.07161	-3.04783	-3.03971	-3.0329
	0.245185	0.00096335	0.000278338		-0.610506	-3.01622	0.125394								-0.610506	-3.25722	-3.16989	-3.02457	-2.97833	-3.07208	-3.04827	-3.04005	-3.03324
	0.245315	0.00153728	0.000279707		-0.610276	-2.81325	0.0789661								-0.610276	-3.25782	-3.17036	-3.02491	-2.97867	-3.07255	-3.0487	-3.04039	-3.03358
	0.245445	0.00117155	0.000277625		-0.610045	-2.93124	0.102846								-0.610045	-3.25843	-3.17083	-3.02525	-2.979	-3.07302	-3.04913	-3.04073	-3.03391
	0.245576	0.00100594	0.000278971		-0.609815	-2.99743	0.120359								-0.609815	-3.25903	-3.1713	-3.02559	-2.97933	-3.07348	-3.04957	-3.04107	-3.03425
	0.245706	0.00135529	0.000279783		-0.609585	-2.86797	0.0895939								-0.609585	-3.25963	-3.17176	-3.02593	-2.97966	-3.07395	-3.05	-3.04141	-3.03458
	0.245836	0.00060673	0.000278033		-0.609355	-3.217	0.19888								-0.609355	-3.26024	-3.17223	-3.02627	-2.97999	-3.07442	-3.05044	-3.04175	-3.03492
	0.245966	0.00095661	0.000279552		-0.609125	-3.01927	0.126829								-0.609125	-3.26084	-3.1727	-3.02661	-2.98032	-3.07489	-3.05087	-3.04209	-3.03525
	0.246096	0.00095662	0.000279419		-0.608895	-3.01926	0.126767								-0.608895	-3.26144	-3.17317	-3.02695	-2.98066	-3.07535	-3.0513	-3.04243	-3.03559
	0.246227	0.00096479	0.000278083		-0.608665	-3.01557	0.125092								-0.608665	-3.26204	-3.17363	-3.02728	-2.98099	-3.07582	-3.05174	-3.04277	-3.03592
	0.246357	0.00108404	0.000279996		-0.608435	-2.96495	0.112098								-0.608435	-3.26264	-3.1741	-3.02762	-2.98132	-3.07629	-3.05217	-3.0431	-3.03626
	0.246487	0.00111161	0.000279357		-0.608206	-2.95405	0.109068								-0.608206	-3.26324	-3.17456	-3.02796	-2.98165	-3.07676	-3.0526	-3.04344	-3.03659
	0.246617	0.00146177	0.000278885		-0.607976	-2.83512	0.0828011								-0.607976	-3.26384	-3.17503	-3.0283	-2.98198	-3.07722	-3.05304	-3.04378	-3.03693
	0.246748	0.00111524	0.000280337		-0.607747	-2.95263	0.109094								-0.607747	-3.26444	-3.17549	-3.02864	-2.98231	-3.07769	-3.05347	-3.04412	-3.03726
	0.246878	0.0009588	0.000279126		-0.607518	-3.01827	0.126346								-0.607518	-3.26504	-3.17596	-3.02898	-2.98264	-3.07816	-3.05391	-3.04446	-3.03759
	0.247008	0.00093151	0.000280793		-0.607289	-3.03081	0.130824								-0.607289	-3.26564	-3.17642	-3.02932	-2.98297	-3.07863	-3.05434	-3.0448	-3.03793
	0.247138	0.00106505	0.000279936		-0.60706	-2.97263	0.114072								-0.60706	-3.26624	-3.17689	-3.02965	-2.9833	-3.0791	-3.05477	-3.04514	-3.03826
	0.247269	0.00105221	0.000279323		-0.606831	-2.9779	0.115211								-0.606831	-3.26683	-3.17735	-3.02999	-2.98363	-3.07956	-3.05521	-3.04547	-3.03859
	0.247399	0.00073925	0.000280226		-0.606602	-3.13121	0.164516								-0.606602	-3.26743	-3.17781	-3.03033	-2.98397	-3.08003	-3.05564	-3.04581	-3.03893
	0.247529	0.00135676	0.000278884		-0.606374	-2.8675	0.0892094								-0.606374	-3.26803	-3.17827	-3.03067	-2.9843	-3.0805	-3.05608	-3.04615	-3.03926
	0.247659	0.00093771	0.000280482		-0.606145	-3.02793	0.129816								-0.606145	-3.26862	-3.17874	-3.03101	-2.98463	-3.08097	-3.05651	-3.04649	-3.03959
	0.24779	0.00097123	0.000280273		-0.605917	-3.01268	0.125242								-0.605917	-3.26922	-3.1792	-3.03134	-2.98496	-3.08143	-3.05694	-3.04682	-3.03993
	0.24792	0.00118178	0.000279005		-0.605689	-2.92746	0.102463								-0.605689	-3.26981	-3.17966	-3.03168	-2.98529	-3.0819	-3.05738	-3.04716	-3.04026
	0.24805	0.00139635	0.000280691		-0.605461	-2.85501	0.0872418								-0.605461	-3.27041	-3.18012	-3.03202	-2.98562	-3.08237	-3.05781	-3.0475	-3.04059
	0.24818	0.0007595	0.000279514		-0.605233	-3.11947	0.159723								-0.605233	-3.271	-3.18058	-3.03235	-2.98595	-3.08284	-3.05825	-3.04783	-3.04093
	0.248311	0.00098232	0.000279619		-0.605005	-3.00775	0.123539								-0.605005	-3.2716	-3.18104	-3.03269	-2.98628	-3.0833	-3.05868	-3.04817	-3.04126
	0.248441	0.00107169	0.000280431		-0.604777	-2.96993	0.113566								-0.604777	-3.27219	-3.1815	-3.03303	-2.98661	-3.08377	-3.05911	-3.04851	-3.04159
	0.248571	0.00114662	0.000279831		-0.60455	-2.94058	0.105917								-0.60455	-3.27278	-3.18196	-3.03337	-2.98694	-3.08424	-3.05955	-3.04884	-3.04192
	0.248701	0.00075138	0.000280788		-0.604322	-3.12414	0.162184								-0.604322	-3.27338	-3.18242	-3.0337	-2.98727	-3.08471	-3.05998	-3.04918	-3.04225
	0.248832	0.00109222	0.000281548		-0.604095	-2.96169	0.111875								-0.604095	-3.27397	-3.18288	-3.03404	-2.9876	-3.08517	-3.06042	-3.04952	-3.04259
	0.248962	0.00095506	0.000279145		-0.603867	-3.01997	0.126849								-0.603867	-3.27456	-3.18334	-3.03438	-2.98793	-3.08564	-3.06085	-3.04985	-3.04292
	0.249092	0.0006552	0.000280961		-0.60364	-3.18363	0.186107								-0.60364	-3.27515	-3.1838	-3.03471	-2.98826	-3.08611	-3.06128	-3.05019	-3.04325
	0.249222	0.00089562	0.000280492		-0.603413	-3.04788	0.135921								-0.603413	-3.27574	-3.18425	-3.03505	-2.98859	-3.08658	-3.06172	-3.05052	-3.04358
	0.249353	0.0008751	0.000280821		-0.603186	-3.05794	0.139271								-0.603186	-3.27633	-3.18471	-3.03539	-2.98892	-3.08704	-3.06215	-3.05086	-3.04391
	0.249483	0.00101214	0.000282207		-0.60296	-2.99476	0.121009								-0.60296	-3.27692	-3.18517	-3.03572	-2.98925	-3.08751	-3.06259	-3.0512	-3.04424
	0.249613	0.00099287	0.00028069		-0.602733	-3.00311	0.122694								-0.602733	-3.27751	-3.18563	-3.03606	-2.98958	-3.08798	-3.06302	-3.05153	-3.04457
	0.249743	0.00117106	0.000280936		-0.602506	-2.93142	0.104116								-0.602506	-3.2781	-3.18608	-3.03639	-2.98991	-3.08845	-3.06345	-3.05187	-3.04491
	0.249873	0.00105523	0.000281423		-0.60228	-2.97665	0.115745								-0.60228	-3.27869	-3.18654	-3.03673	-2.99023	-3.08892	-3.06389	-3.0522	-3.04524
	0.250004	0.00101159	0.000280558		-0.602054	-2.995	0.120367								-0.602054	-3.27928	-3.18699	-3.03707	-2.99056	-3.08938	-3.06432	-3.05254	-3.04557
	0.250134	0.00103316	0.000281968		-0.601827	-2.98583	0.118447								-0.601827	-3.27987	-3.18745	-3.0374	-2.99089	-3.08985	-3.06475	-3.05287	-3.0459
	0.250264	0.00096776	0.000282218		-0.601601	-3.01423	0.126563								-0.601601	-3.28045	-3.1879	-3.03774	-2.99122	-3.09032	-3.06519	-3.05321	-3.04623
	0.250394	0.00087433	0.000280625		-0.601375	-3.05832	0.139297								-0.601375	-3.28104	-3.18836	-3.03807	-2.99155	-3.09079	-3.06562	-3.05354	-3.04656
	0.250525	0.0009909	0.00028198		-0.601149	-3.00397	0.123503								-0.601149	-3.28163	-3.18881	-3.03841	-2.99188	-3.09125	-3.06606	-3.05387	-3.04689
	0.250655	0.00109012	0.000281012		-0.600924	-2.96253	0.111877								-0.600924	-3.28221	-3.18927	-3.03874	-2.99221	-3.09172	-3.06649	-3.05421	-3.04722
	0.250785	0.00105572	0.000281404		-0.600698	-2.97645	0.115683								-0.600698	-3.2828	-3.18972	-3.03908	-2.99254	-3.09219	-3.06692	-3.05454	-3.04755
	0.250915	0.00065596	0.000283687		-0.600473	-3.18312	0.187694								-0.600473	-3.28338	-3.19017	-3.03942	-2.99287	-3.09266	-3.06736	-3.05488	-3.04788
	0.251046	0.00123023	0.000281599		-0.600247	-2.91001	0.0993422								-0.600247	-3.28397	-3.19063	-3.03975	-2.9932	-3.09312	-3.06779	-3.05521	-3.04821
	0.251176	0.0006481	0.000282221		-0.600022	-3.18836	0.188989								-0.600022	-3.28455	-3.19108	-3.04009	-2.99352	-3.09359	-3.06823	-3.05554	-3.04854
	0.251306	0.00083663	0.000283532		-0.599797	-3.07747	0.147081								-0.599797	-3.28514	-3.19153	-3.04042	-2.99385	-3.09406	-3.06866	-3.05588	-3.04887
	0.251436	0.00129695	0.000279686		-0.599572	-2.88708	0.0935916								-0.599572	-3.28572	-3.19198	-3.04075	-2.99418	-3.09453	-3.06909	-3.05621	-3.04919
	0.251567	0.00092228	0.000282952		-0.599347	-3.03514	0.13315								-0.599347	-3.28631	-3.19244	-3.04109	-2.99451	-3.095	-3.06953	-3.05654	-3.04952
	0.251697	0.00085841	0.000281932		-0.599122	-3.06631	0.142541								-0.599122	-3.28689	-3.19289	-3.04142	-2.99484	-3.09546	-3.06996	-3.05688	-3.04985
	0.251827	0.00100433	0.000281801		-0.598898	-2.99812	0.121774								-0.598898	-3.28747	-3.19334	-3.04176	-2.99517	-3.09593	-3.0704	-3.05721	-3.05018
	0.251957	0.00108747	0.000283448		-0.598673	-2.96358	0.113122								-0.598673	-3.28805	-3.19379	-3.04209	-2.9955	-3.0964	-3.07083	-3.05754	-3.05051
	0.252088	0.00073884	0.000280476		-0.598449	-3.13145	0.164754								-0.598449	-3.28863	-3.19424	-3.04243	-2.99582	-3.09687	-3.07126	-3.05788	-3.05084
	0.252218	0.00125859	0.000282185		-0.598224	-2.90012	0.0973058								-0.598224	-3.28922	-3.19469	-3.04276	-2.99615	-3.09733	-3.0717	-3.05821	-3.05117
	0.252348	0.00132632	0.00028357		-0.598	-2.87735	0.0927902								-0.598	-3.2898	-3.19514	-3.0431	-2.99648	-3.0978	-3.07213	-3.05854	-3.0515
	0.252478	0.00065004	0.000280667		-0.597776	-3.18706	0.187388								-0.597776	-3.29038	-3.19559	-3.04343	-2.99681	-3.09827	-3.07257	-3.05888	-3.05182
	0.252609	0.00126336	0.000283441		-0.597552	-2.89847	0.09737								-0.597552	-3.29096	-3.19604	-3.04376	-2.99714	-3.09874	-3.073	-3.05921	-3.05215
	0.252739	0.0009355	0.000282324		-0.597328	-3.02896	0.130976								-0.597328	-3.29154	-3.19649	-3.0441	-2.99746	-3.09921	-3.07343	-3.05954	-3.05248
	0.252869	0.0008053	0.000282348		-0.597104	-3.09404	0.152166								-0.597104	-3.29212	-3.19694	-3.04443	-2.99779	-3.09967	-3.07387	-3.05987	-3.05281
	0.252999	0.00112801	0.000283356		-0.596881	-2.94769	0.109021								-0.596881	-3.29269	-3.19739	-3.04477	-2.99812	-3.10014	-3.0743	-3.0602	-3.05314
	0.25313	0.00100545	0.000282189		-0.596657	-2.99764	0.121806								-0.596657	-3.29327	-3.19783	-3.0451	-2.99845	-3.10061	-3.07474	-3.06054	-3.05346
	0.25326	0.00098381	0.000283065		-0.596434	-3.00709	0.124872								-0.596434	-3.29385	-3.19828	-3.04543	-2.99877	-3.10108	-3.07517	-3.06087	-3.05379
	0.25339	0.0011934	0.000283152		-0.596211	-2.92321	0.102973								-0.596211	-3.29443	-3.19873	-3.04577	-2.9991	-3.10154	-3.0756	-3.0612	-3.05412
	0.25352	0.00057919	0.000282372		-0.595987	-3.23718	0.211587								-0.595987	-3.29501	-3.19918	-3.0461	-2.99943	-3.10201	-3.07604	-3.06153	-3.05445
	0.25365	0.00121256	0.00028253		-0.595764	-2.9163	0.101123								-0.595764	-3.29558	-3.19962	-3.04643	-2.99976	-3.10248	-3.07647	-3.06186	-3.05477
	0.253781	0.00132771	0.000283477		-0.595541	-2.8769	0.0926625								-0.595541	-3.29616	-3.20007	-3.04677	-3.00008	-3.10295	-3.07691	-3.06219	-3.0551
	0.253911	0.00102979	0.000283227		-0.595319	-2.98725	0.119365								-0.595319	-3.29674	-3.20052	-3.0471	-3.00041	-3.10342	-3.07734	-3.06252	-3.05543
	0.254041	0.00093516	0.000283872		-0.595096	-3.02911	0.131743								-0.595096	-3.29731	-3.20096	-3.04743	-3.00074	-3.10388	-3.07777	-3.06286	-3.05575
	0.254171	0.00132935	0.00028208		-0.594873	-2.87636	0.0920921								-0.594873	-3.29789	-3.20141	-3.04777	-3.00107	-3.10435	-3.07821	-3.06319	-3.05608
	0.254302	0.00118115	0.000283069		-0.594651	-2.92769	0.10401								-0.594651	-3.29846	-3.20185	-3.0481	-3.00139	-3.10482	-3.07864	-3.06352	-3.05641
	0.254432	0.0012739	0.000284193		-0.594428	-2.89486	0.0968207								-0.594428	-3.29904	-3.2023	-3.04843	-3.00172	-3.10529	-3.07908	-3.06385	-3.05673
	0.254562	0.00098784	0.00028229		-0.594206	-3.00531	0.124022								-0.594206	-3.29961	-3.20274	-3.04876	-3.00205	-3.10575	-3.07951	-3.06418	-3.05706
	0.254692	0.00058061	0.000284568		-0.593984	-3.23612	0.212712								-0.593984	-3.30018	-3.20319	-3.0491	-3.00237	-3.10622	-3.07994	-3.06451	-3.05739
	0.254823	0.00111545	0.000283515		-0.593762	-2.95255	0.11031								-0.593762	-3.30076	-3.20363	-3.04943	-3.0027	-3.10669	-3.08038	-3.06484	-3.05771
	0.254953	0.00069382	0.000283157		-0.59354	-3.15875	0.177121								-0.59354	-3.30133	-3.20408	-3.04976	-3.00303	-3.10716	-3.08081	-3.06517	-3.05804
	0.255083	0.00102923	0.000284789		-0.593318	-2.98749	0.120088								-0.593318	-3.3019	-3.20452	-3.05009	-3.00335	-3.10763	-3.08125	-3.0655	-3.05837
	0.255213	0.00113295	0.000283385		-0.593097	-2.94579	0.108557								-0.593097	-3.30247	-3.20497	-3.05043	-3.00368	-3.10809	-3.08168	-3.06583	-3.05869
	0.255344	0.00129184	0.000283942		-0.592875	-2.88879	0.0953919								-0.592875	-3.30305	-3.20541	-3.05076	-3.00401	-3.10856	-3.08211	-3.06616	-3.05902
	0.255474	0.0009165	0.000285722		-0.592654	-3.03787	0.135301								-0.592654	-3.30362	-3.20585	-3.05109	-3.00433	-3.10903	-3.08255	-3.06649	-3.05934
	0.255604	0.00111157	0.000283474		-0.592432	-2.95406	0.110679								-0.592432	-3.30419	-3.20629	-3.05142	-3.00466	-3.1095	-3.08298	-3.06682	-3.05967
	0.255734	0.00114683	0.000284422		-0.592211	-2.9405	0.107635								-0.592211	-3.30476	-3.20674	-3.05175	-3.00499	-3.10996	-3.08342	-3.06715	-3.05999
	0.255864	0.00105003	0.000285964		-0.59199	-2.9788	0.118195								-0.59199	-3.30533	-3.20718	-3.05209	-3.00531	-3.11043	-3.08385	-3.06748	-3.06032
	0.255995	0.00097868	0.000281467		-0.591769	-3.00936	0.124818								-0.591769	-3.3059	-3.20762	-3.05242	-3.00564	-3.1109	-3.08428	-3.06781	-3.06064
	0.256125	0.00123086	0.000285108		-0.591548	-2.90979	0.100529								-0.591548	-3.30647	-3.20806	-3.05275	-3.00597	-3.11137	-3.08472	-3.06814	-3.06097
	0.256255	0.00119746	0.00028353		-0.591327	-2.92174	0.102761								-0.591327	-3.30704	-3.2085	-3.05308	-3.00629	-3.11184	-3.08515	-3.06847	-3.06129
	0.256385	0.00108822	0.000283726		-0.591107	-2.96328	0.113155								-0.591107	-3.30761	-3.20894	-3.05341	-3.00662	-3.1123	-3.08558	-3.0688	-3.06162
	0.256516	0.00115322	0.000285439		-0.590886	-2.93809	0.107422								-0.590886	-3.30817	-3.20939	-3.05374	-3.00695	-3.11277	-3.08602	-3.06912	-3.06194
	0.256646	0.00077957	0.000282687		-0.590666	-3.10814	0.157377								-0.590666	-3.30874	-3.20983	-3.05408	-3.00727	-3.11324	-3.08645	-3.06945	-3.06227
	0.256776	0.00057034	0.000283731		-0.590445	-3.24387	0.215905								-0.590445	-3.30931	-3.21027	-3.05441	-3.0076	-3.11371	-3.08689	-3.06978	-3.06259
	0.256906	0.00111895	0.00028445		-0.590225	-2.95119	0.110328								-0.590225	-3.30988	-3.21071	-3.05474	-3.00792	-3.11417	-3.08732	-3.07011	-3.06292
	0.257037	0.00098545	0.000283266		-0.590005	-3.00637	0.124752								-0.590005	-3.31044	-3.21115	-3.05507	-3.00825	-3.11464	-3.08775	-3.07044	-3.06324
	0.257167	0.00116738	0.000284039		-0.589785	-2.93279	0.105598								-0.589785	-3.31101	-3.21159	-3.0554	-3.00858	-3.11511	-3.08819	-3.07077	-3.06357
	0.257297	0.00051494	0.000284126		-0.589565	-3.28824	0.239466								-0.589565	-3.31157	-3.21202	-3.05573	-3.0089	-3.11558	-3.08862	-3.0711	-3.06389
	0.257427	0.00075343	0.000283363		-0.589345	-3.12296	0.163226								-0.589345	-3.31214	-3.21246	-3.05606	-3.00923	-3.11604	-3.08905	-3.07142	-3.06421
	0.257558	0.00095025	0.000284268		-0.589125	-3.02216	0.129831								-0.589125	-3.3127	-3.2129	-3.05639	-3.00955	-3.11651	-3.08949	-3.07175	-3.06454
	0.257688	0.00080877	0.000282055		-0.588906	-3.09217	0.151356								-0.588906	-3.31327	-3.21334	-3.05672	-3.00988	-3.11698	-3.08992	-3.07208	-3.06486
	0.257818	0.00120629	0.000284057		-0.588687	-2.91855	0.102198								-0.588687	-3.31383	-3.21378	-3.05706	-3.0102	-3.11745	-3.09036	-3.07241	-3.06519
	0.257948	0.00104728	0.000284136		-0.588467	-2.97994	0.117748								-0.588467	-3.3144	-3.21422	-3.05739	-3.01053	-3.11792	-3.09079	-3.07274	-3.06551
	0.258079	0.00102056	0.000282089		-0.588248	-2.99116	0.11996								-0.588248	-3.31496	-3.21465	-3.05772	-3.01085	-3.11838	-3.09122	-3.07306	-3.06583
	0.258209	0.00093894	0.000283273		-0.588029	-3.02736	0.130935								-0.588029	-3.31552	-3.21509	-3.05805	-3.01118	-3.11885	-3.09166	-3.07339	-3.06616
	0.258339	0.00086537	0.000286093		-0.58781	-3.0628	0.143481								-0.58781	-3.31609	-3.21553	-3.05838	-3.01151	-3.11932	-3.09209	-3.07372	-3.06648
	0.258469	0.00079183	0.000291124		-0.587591	-3.10137	0.159564								-0.587591	-3.31665	-3.21597	-3.05871	-3.01183	-3.11979	-3.09252	-3.07405	-3.0668
	0.2586	0.00107564	0.000295806		-0.587372	-2.96833	0.119352								-0.587372	-3.31721	-3.2164	-3.05904	-3.01216	-3.12025	-3.09296	-3.07437	-3.06713
	0.25873	0.00080501	0.000294965		-0.587154	-3.0942	0.159023								-0.587154	-3.31777	-3.21684	-3.05937	-3.01248	-3.12072	-3.09339	-3.0747	-3.06745
	0.25886	0.00096596	0.000299479		-0.586935	-3.01504	0.134554								-0.586935	-3.31833	-3.21728	-3.0597	-3.01281	-3.12119	-3.09382	-3.07503	-3.06777
	0.25899	0.00086342	0.000300957		-0.586717	-3.06378	0.151277								-0.586717	-3.31889	-3.21771	-3.06003	-3.01313	-3.12166	-3.09426	-3.07535	-3.06809
	0.25912	0.00110581	0.000302089		-0.586498	-2.95632	0.118561								-0.586498	-3.31945	-3.21815	-3.06036	-3.01346	-3.12212	-3.09469	-3.07568	-3.06842
	0.259251	0.0006092	0.000305487		-0.58628	-3.21524	0.217632								-0.58628	-3.32001	-3.21858	-3.06069	-3.01378	-3.12259	-3.09512	-3.07601	-3.06874
	0.259381	0.0011357	0.000306829		-0.586062	-2.94474	0.117253								-0.586062	-3.32057	-3.21902	-3.06102	-3.01411	-3.12306	-3.09556	-3.07633	-3.06906
	0.259511	0.00115621	0.000306546		-0.585844	-2.93696	0.115067								-0.585844	-3.32113	-3.21945	-3.06135	-3.01443	-3.12353	-3.09599	-3.07666	-3.06938
	0.259642	0.00105053	0.000309983		-0.585626	-2.97859	0.128062								-0.585626	-3.32169	-3.21989	-3.06168	-3.01476	-3.12399	-3.09642	-3.07699	-3.06971
	0.259772	0.0013819	0.000310243		-0.585408	-2.85952	0.0974352								-0.585408	-3.32225	-3.22032	-3.06201	-3.01508	-3.12446	-3.09686	-3.07731	-3.07003
	0.259902	0.00075273	0.000312497		-0.58519	-3.12336	0.180176								-0.58519	-3.32281	-3.22076	-3.06234	-3.01541	-3.12493	-3.09729	-3.07764	-3.07035
	0.260032	0.00054613	0.000314481		-0.584973	-3.2627	0.249912								-0.584973	-3.32337	-3.22119	-3.06267	-3.01573	-3.1254	-3.09772	-3.07797	-3.07067
	0.260163	0.00051865	0.000314902		-0.584755	-3.28513	0.263506								-0.584755	-3.32392	-3.22163	-3.06299	-3.01605	-3.12586	-3.09816	-3.07829	-3.071
	0.260293	0.00067581	0.000317078		-0.584538	-3.17018	0.203625								-0.584538	-3.32448	-3.22206	-3.06332	-3.01638	-3.12633	-3.09859	-3.07862	-3.07132
	0.260423	0.0007366	0.000318805		-0.584321	-3.13277	0.187838								-0.584321	-3.32504	-3.22249	-3.06365	-3.0167	-3.1268	-3.09902	-3.07894	-3.07164
	0.260553	0.00125574	0.000317804		-0.584104	-2.9011	0.109837								-0.584104	-3.32559	-3.22293	-3.06398	-3.01703	-3.12727	-3.09946	-3.07927	-3.07196
	0.260683	0.00080756	0.000320176		-0.583887	-3.09283	0.172069								-0.583887	-3.32615	-3.22336	-3.06431	-3.01735	-3.12773	-3.09989	-3.07959	-3.07228
	0.260814	0.00091974	0.000323059		-0.58367	-3.03633	0.152443								-0.58367	-3.32671	-3.22379	-3.06464	-3.01768	-3.1282	-3.10032	-3.07992	-3.0726
	0.260944	0.00109926	0.000322987		-0.583453	-2.9589	0.127519								-0.583453	-3.32726	-3.22423	-3.06497	-3.018	-3.12867	-3.10076	-3.08025	-3.07293
	0.261074	0.00090986	0.000324613		-0.583236	-3.04103	0.154839								-0.583236	-3.32782	-3.22466	-3.0653	-3.01832	-3.12914	-3.10119	-3.08057	-3.07325
	0.261204	0.00092678	0.000325487		-0.58302	-3.03302	0.152422								-0.58302	-3.32837	-3.22509	-3.06563	-3.01865	-3.1296	-3.10162	-3.0809	-3.07357
	0.261335	0.00107468	0.000326498		-0.582803	-2.96872	0.131853								-0.582803	-3.32892	-3.22552	-3.06596	-3.01897	-3.13007	-3.10206	-3.08122	-3.07389
	0.261465	0.00144421	0.000328784		-0.582587	-2.84037	0.098803								-0.582587	-3.32948	-3.22595	-3.06628	-3.0193	-3.13054	-3.10249	-3.08155	-3.07421
	0.261595	0.00093585	0.000329295		-0.58237	-3.02879	0.152711								-0.58237	-3.33003	-3.22639	-3.06661	-3.01962	-3.131	-3.10292	-3.08187	-3.07453
	0.261725	0.00090945	0.000331263		-0.582154	-3.04122	0.158082								-0.582154	-3.33059	-3.22682	-3.06694	-3.01994	-3.13147	-3.10336	-3.0822	-3.07485
	0.261856	0.00093255	0.000331128		-0.581938	-3.03033	0.154104								-0.581938	-3.33114	-3.22725	-3.06727	-3.02027	-3.13194	-3.10379	-3.08252	-3.07517
	0.261986	0.00104157	0.000332181		-0.581722	-2.98231	0.138413								-0.581722	-3.33169	-3.22768	-3.0676	-3.02059	-3.13241	-3.10422	-3.08285	-3.07549
	0.262116	0.00101835	0.00033375		-0.581506	-2.9921	0.142237								-0.581506	-3.33224	-3.22811	-3.06793	-3.02092	-3.13287	-3.10465	-3.08317	-3.07581
	0.262246	0.00110566	0.000334196		-0.581291	-2.95638	0.13118								-0.581291	-3.33279	-3.22854	-3.06825	-3.02124	-3.13334	-3.10509	-3.0835	-3.07613
	0.262377	0.00114594	0.000336766		-0.581075	-2.94084	0.127543								-0.581075	-3.33334	-3.22897	-3.06858	-3.02156	-3.13381	-3.10552	-3.08382	-3.07645
	0.262507	0.00108227	0.000337886		-0.580859	-2.96566	0.135495								-0.580859	-3.3339	-3.2294	-3.06891	-3.02189	-3.13427	-3.10595	-3.08414	-3.07677
	0.262637	0.00120789	0.000340421		-0.580644	-2.91797	0.122315								-0.580644	-3.33445	-3.22983	-3.06924	-3.02221	-3.13474	-3.10639	-3.08447	-3.07709
	0.262767	0.00069996	0.000338127		-0.580429	-3.15493	0.209651								-0.580429	-3.335	-3.23026	-3.06957	-3.02253	-3.13521	-3.10682	-3.08479	-3.07741
	0.262898	0.00123246	0.000339466		-0.580214	-2.90923	0.11954								-0.580214	-3.33555	-3.23069	-3.06989	-3.02286	-3.13568	-3.10725	-3.08512	-3.07773
	0.263028	0.00112595	0.000340095		-0.579998	-2.94848	0.13109								-0.579998	-3.3361	-3.23112	-3.07022	-3.02318	-3.13614	-3.10769	-3.08544	-3.07805
	0.263158	0.00101471	0.000339983		-0.579783	-2.99366	0.145414								-0.579783	-3.33664	-3.23155	-3.07055	-3.0235	-3.13661	-3.10812	-3.08576	-3.07837
	0.263288	0.0009957	0.000342145		-0.579569	-3.00187	0.149132								-0.579569	-3.33719	-3.23198	-3.07088	-3.02383	-3.13708	-3.10855	-3.08609	-3.07869
	0.263418	0.00112872	0.000343806		-0.579354	-2.94741	0.132196								-0.579354	-3.33774	-3.23241	-3.07121	-3.02415	-3.13754	-3.10898	-3.08641	-3.07901
	0.263549	0.00085473	0.00034207		-0.579139	-3.06817	0.17369								-0.579139	-3.33829	-3.23284	-3.07153	-3.02447	-3.13801	-3.10942	-3.08674	-3.07933
	0.263679	0.00101837	0.000343484		-0.578924	-2.99209	0.146383								-0.578924	-3.33884	-3.23326	-3.07186	-3.0248	-3.13848	-3.10985	-3.08706	-3.07965
	0.263809	0.00126753	0.00034271		-0.57871	-2.89704	0.117343								-0.57871	-3.33938	-3.23369	-3.07219	-3.02512	-3.13894	-3.11028	-3.08738	-3.07997
	0.263939	0.00102717	0.000346158		-0.578496	-2.98836	0.146259								-0.578496	-3.33993	-3.23412	-3.07251	-3.02544	-3.13941	-3.11071	-3.08771	-3.08029
	0.26407	0.0008485	0.000344369		-0.578281	-3.07135	0.176142								-0.578281	-3.34048	-3.23455	-3.07284	-3.02577	-3.13988	-3.11115	-3.08803	-3.08061
	0.2642	0.00094104	0.000347226		-0.578067	-3.02639	0.160138								-0.578067	-3.34102	-3.23498	-3.07317	-3.02609	-3.14035	-3.11158	-3.08835	-3.08093
	0.26433	0.00101096	0.00034686		-0.577853	-2.99527	0.148905								-0.577853	-3.34157	-3.2354	-3.0735	-3.02641	-3.14081	-3.11201	-3.08868	-3.08125
	0.26446	0.00083475	0.000345059		-0.577639	-3.07844	0.179402								-0.577639	-3.34212	-3.23583	-3.07382	-3.02673	-3.14128	-3.11244	-3.089	-3.08157
	0.264591	0.0005286	0.000347814		-0.577426	-3.27687	0.285568								-0.577426	-3.34266	-3.23626	-3.07415	-3.02706	-3.14175	-3.11288	-3.08932	-3.08189
	0.264721	0.00108143	0.000348398		-0.577212	-2.966	0.139819								-0.577212	-3.34321	-3.23669	-3.07448	-3.02738	-3.14221	-3.11331	-3.08964	-3.08221
	0.264851	0.00093841	0.000347243		-0.576998	-3.02761	0.160594								-0.576998	-3.34375	-3.23711	-3.0748	-3.0277	-3.14268	-3.11374	-3.08997	-3.08253
	0.264981	0.00103268	0.000350951		-0.576785	-2.98603	0.147493								-0.576785	-3.34429	-3.23754	-3.07513	-3.02802	-3.14315	-3.11417	-3.09029	-3.08284
	0.265112	0.00088999	0.000350387		-0.576571	-3.05061	0.170865								-0.576571	-3.34484	-3.23797	-3.07546	-3.02835	-3.14361	-3.11461	-3.09061	-3.08316
	0.265242	0.00078094	0.000348956		-0.576358	-3.10738	0.193929								-0.576358	-3.34538	-3.23839	-3.07578	-3.02867	-3.14408	-3.11504	-3.09094	-3.08348
	0.265372	0.00079168	0.000350611		-0.576145	-3.10145	0.192205								-0.576145	-3.34592	-3.23882	-3.07611	-3.02899	-3.14455	-3.11547	-3.09126	-3.0838
	0.265502	0.00093013	0.000351719		-0.575932	-3.03146	0.164113								-0.575932	-3.34647	-3.23924	-3.07644	-3.02931	-3.14501	-3.1159	-3.09158	-3.08412
	0.265633	0.0005607	0.000351148		-0.575719	-3.25127	0.2718								-0.575719	-3.34701	-3.23967	-3.07676	-3.02964	-3.14548	-3.11634	-3.0919	-3.08444
	0.265763	0.00055816	0.000352729		-0.575506	-3.25324	0.274266								-0.575506	-3.34755	-3.2401	-3.07709	-3.02996	-3.14595	-3.11677	-3.09223	-3.08476
	0.265893	0.00078123	0.000353492		-0.575293	-3.10722	0.196377								-0.575293	-3.34809	-3.24052	-3.07742	-3.03028	-3.14641	-3.1172	-3.09255	-3.08507
	0.266023	0.00093335	0.000353087		-0.57508	-3.02996	0.164182								-0.57508	-3.34863	-3.24095	-3.07774	-3.0306	-3.14688	-3.11763	-3.09287	-3.08539
	0.266153	0.00092478	0.000352512		-0.574868	-3.03396	0.165434								-0.574868	-3.34918	-3.24137	-3.07807	-3.03092	-3.14735	-3.11806	-3.09319	-3.08571
	0.266284	0.00103801	0.000356002		-0.574655	-2.9838	0.148847								-0.574655	-3.34972	-3.2418	-3.0784	-3.03125	-3.14781	-3.1185	-3.09351	-3.08603
	0.266414	0.00086535	0.000355422		-0.574443	-3.06281	0.178255								-0.574443	-3.35026	-3.24222	-3.07872	-3.03157	-3.14828	-3.11893	-3.09384	-3.08635
	0.266544	0.0009134	0.000355568		-0.574231	-3.03934	0.168947								-0.574231	-3.3508	-3.24265	-3.07905	-3.03189	-3.14875	-3.11936	-3.09416	-3.08666
	0.266674	0.00091916	0.000356884		-0.574019	-3.03661	0.16851								-0.574019	-3.35134	-3.24307	-3.07937	-3.03221	-3.14921	-3.11979	-3.09448	-3.08698
	0.266805	0.00065495	0.000356885		-0.573807	-3.18379	0.236488								-0.573807	-3.35188	-3.2435	-3.0797	-3.03253	-3.14968	-3.12022	-3.0948	-3.0873
	0.266935	0.00052751	0.000357682		-0.573594	-3.27777	0.294277								-0.573594	-3.35241	-3.24392	-3.08002	-3.03285	-3.15015	-3.12066	-3.09512	-3.08762
	0.267065	0.00108001	0.000359023		-0.573383	-2.96657	0.144273								-0.573383	-3.35295	-3.24434	-3.08035	-3.03318	-3.15061	-3.12109	-3.09544	-3.08793
	0.267195	0.00106086	0.000356505		-0.573171	-2.97434	0.145847								-0.573171	-3.35349	-3.24477	-3.08068	-3.0335	-3.15108	-3.12152	-3.09577	-3.08825
	0.267326	-0.00010029	0.000360411		-0.572959		1.55966								-0.572959	-3.35403	-3.24519	-3.081	-3.03382	-3.15154	-3.12195	-3.09609	-3.08857
	0.267456	0.00078494	0.000357912		-0.572748	-3.10516	0.197893								-0.572748	-3.35457	-3.24562	-3.08133	-3.03414	-3.15201	-3.12238	-3.09641	-3.08889
	0.267586	0.00099736	0.000360135		-0.572536	-3.00115	0.156713								-0.572536	-3.3551	-3.24604	-3.08165	-3.03446	-3.15248	-3.12282	-3.09673	-3.0892
	0.267716	0.00079748	0.000359576		-0.572325	-3.09828	0.195686								-0.572325	-3.35564	-3.24646	-3.08198	-3.03478	-3.15294	-3.12325	-3.09705	-3.08952
	0.267847	0.00151416	0.00036158		-0.572114	-2.81983	0.103639								-0.572114	-3.35618	-3.24689	-3.0823	-3.0351	-3.15341	-3.12368	-3.09737	-3.08984
	0.267977	0.00095325	0.000360781		-0.571903	-3.02079	0.164258								-0.571903	-3.35671	-3.24731	-3.08263	-3.03543	-3.15388	-3.12411	-3.09769	-3.09016
	0.268107	0.00076844	0.000365479		-0.571692	-3.11439	0.206415								-0.571692	-3.35725	-3.24773	-3.08295	-3.03575	-3.15434	-3.12454	-3.09801	-3.09047
[truncated: 552 more rows]

## Sheet: 4J
	FLN5 A3A3 CD data
	Wavelength (nm)	mean res ellip
	260	-247.556
	259	-246.387
	258	-246.932
	257	-254.719
	256	-260.812
	255	-253.898
	254	-258.097
	253	-261.832
	252	-269.432
	251	-266.604
	250	-284.138
	249	-292.678
	248	-302.116
	247	-310.641
	246	-332.227
	245	-351.253
	244	-380.514
	243	-402.444
	242	-428.179
	241	-469.431
	240	-501.006
	239	-550.505
	238	-601.388
	237	-649.997
	236	-691.036
	235	-743.34
	234	-793.716
	233	-848.066
	232	-902.724
	231	-948.2
	230	-996.685
	229	-1053.66
	228	-1073.71
	227	-1101.37
	226	-1138.87
	225	-1171.21
	224	-1195.9
	223	-1236.51
	222	-1272.74
	221	-1308.14
	220	-1336.48
	219	-1400.75
	218	-1461.96
	217	-1548.89
	216	-1673.43
	215	-1809.53
	214	-1985.47
	213	-2195.78
	212	-2449.98
	211	-2735.43
	210	-3108.5
	209	-3538.92
	208	-4029.43
	207	-4570.74
	206	-5179.16
	205	-5841.28
	204	-6529.32
	203	-7231.52
	202	-7874.28
	201	-8468.44
	200	-8926.98
	199	-9243.23
	198	-9427.49
	197	-9403.36
	196	-9201.21
	195	-8857.66
	194	-8318.4
	193	-7645.03
	192	-6882.12
	191	-6052.29
	190	-5205.98
	189	-4349.3
	188	-3629.38
	187	-2940.06
	186	-2363.37
	185	-1897.93
	184	-1652.14
	183	-1408.2
	182	-1495.13
	181	-1501.21
	180	-1581.41
