# Supplementary material for: The ribosome lowers the entropic penalty of protein folding
Source: Nature. 2024 Aug 7;633(8028):232–9. doi: 10.1038/s41586-024-07784-4 (PMC11374706; doi:10.1038/s41586-024-07784-4)
Supplement: Supplementary file 13 — Source Data Extended Data Fig. 5 [file 41586_2024_7784_MOESM13_ESM.xlsx]

## Sheet: 5B
Entropy	Chi2
0	6.511
0.002	6.353
0.004	6.29
0.029	5.992
0.037	5.906
0.052	5.767
0.097	5.401
0.259	4.244
0.355	3.556
0.525	2.722
0.889	1.686
1.391	1.083
1.651	0.863
2.06	0.784
3.508	0.889
8.434	6.872
10.137	7.385
10.717	6.728
10.929	7.54
11.032	7.641
10.023	7.848
11.01	8.814
10.168	9.458
10.777	11.381

## Sheet: 5C
Simulated PREs								Prior																					Posterior
C657		C671	C671	C699	C699	C706	C706	C720	C720	C734	C734	C740	C740	C744	C744	uL23 G90C	C740	uL24 N53C	C744		C657		C671	C671	C699	C699	C706	C706	C720	C720	C734	C734	C740	C740	C744	C744	uL23 G90C	C740	uL24 N53C	C744
Residue	Ipara/Idia	Residue	Ipara/Idia	Residue	Ipara/Idia	Residue	Ipara/Idia	Residue	Ipara/Idia	Residue	Ipara/Idia	Residue	Ipara/Idia	Residue	Ipara/Idia	Residue	Ipara/Idia	Residue	Ipara/Idia		Residue	Ipara/Idia	Residue	Ipara/Idia	Residue	Ipara/Idia	Residue	Ipara/Idia	Residue	Ipara/Idia	Residue	Ipara/Idia	Residue	Ipara/Idia	Residue	Ipara/Idia	Residue	Ipara/Idia	Residue	Ipara/Idia
650	0.287	650	0.796	650	0.957	650	0.969	650	0.856	650	0.779	650	0.516	650	0.84	650	0.974	652	0.961		650	0.041	650	0.781	650	0.898	650	0.94	650	0.891	650	0.795	650	0.7	650	0.937	650	0.972	652	0.921
652	0.443	652	0.881	652	0.973	652	0.947	652	0.86	652	0.76	652	0.746	652	0.856	652	0.973	653	0.966		652	0.37	652	0.698	652	0.871	652	0.941	652	0.887	652	0.77	652	0.807	652	0.953	652	0.795	653	0.922
661	0.04	653	0.874	654	0.982	654	0.958	654	0.847	653	0.143	653	0.875	653	0.879	653	0.98	655	0.95		661	0.077	653	0.482	654	0.975	654	0.965	654	0.938	653	0.814	653	0.963	653	0.921	653	0.935	655	0.731
662	0.019	654	0.918	655	0.963	655	0.927	655	0.891	654	0.681	654	0.92	654	0.914	654	0.985	656	0.934		662	0.044	654	0.802	655	0.865	655	0.916	655	0.959	654	0.777	654	0.953	654	0.918	654	0.88	656	0.814
663	0.089	655	0.904	656	0.964	656	0.888	656	0.779	655	0.686	655	0.854	655	0.898	655	0.982	658	0.686		663	0.251	655	0.667	656	0.872	656	0.903	656	0.944	655	0.745	655	0.847	655	0.951	655	0.797	658	0.879
664	0.164	656	0.91	658	0.969	658	0.951	658	0.894	656	0.875	656	0.842	656	0.848	656	0.987	660	0.844		664	0.246	656	0.512	658	0.844	658	0.866	658	0.957	656	0.783	656	0.866	656	0.895	656	0.882	660	0.904
667	0.716	658	0.95	659	0.98	660	0.891	659	0.9	658	0.884	658	0.839	658	0.886	658	0.986	662	0.955		667	0.573	658	0.826	659	0.867	660	0.862	659	0.96	658	0.85	658	0.912	658	0.888	658	0.562	662	0.83
668	0.741	659	0.941	660	0.964	661	0.876	660	0.749	659	0.88	659	0.878	659	0.903	659	0.988	663	0.971		668	0.717	659	0.638	660	0.842	661	0.888	660	0.929	659	0.837	659	0.953	659	0.886	659	0.826	663	0.908
670	0.753	660	0.921	661	0.95	662	0.907	661	0.812	660	0.845	660	0.908	660	0.93	660	0.992	664	0.965		670	0.595	660	0.509	661	0.801	662	0.933	661	0.932	660	0.883	660	0.959	660	0.938	660	0.97	664	0.784
671	0.844	661	0.867	662	0.957	663	0.895	662	0.891	661	0.821	661	0.906	661	0.958	662	0.991	667	0.965		671	0.593	661	0.373	662	0.882	663	0.922	662	0.959	661	0.79	661	0.948	661	0.968	662	0.923	667	0.961
672	0.899	662	0.826	663	0.927	667	0.825	663	0.959	662	0.773	662	0.939	662	0.971	663	0.989	671	0.981		672	0.668	662	0.597	663	0.903	667	0.834	663	0.982	662	0.804	662	0.959	662	0.972	663	0.414	671	0.982
673	0.847	663	0.806	664	0.879	668	0.83	667	0.973	663	0.854	663	0.96	663	0.971	664	0.99	672	0.985		673	0.718	663	0.541	664	0.84	668	0.899	667	0.984	663	0.89	663	0.981	663	0.977	664	0.853	672	0.991
674	0.906	664	0.661	667	0.798	670	0.731	668	0.964	664	0.924	664	0.962	667	0.979	670	0.995	673	0.987		674	0.579	664	0.397	667	0.919	670	0.899	668	0.951	664	0.853	664	0.969	667	0.981	670	0.984	673	0.994
675	0.939	667	0.538	668	0.694	671	0.817	670	0.979	667	0.846	665	0.975	668	0.982	671	0.995	674	0.976		675	0.694	667	0.406	668	0.911	671	0.928	670	0.976	667	0.956	665	0.985	668	0.984	671	0.984	674	0.985
677	0.906	677	0.33	670	0.727	672	0.48	671	0.981	668	0.875	667	0.989	670	0.985	672	0.995	675	0.991		677	0.653	677	0.2	670	0.857	672	0.865	671	0.959	668	0.796	667	0.992	670	0.99	672	0.973	675	0.995
679	0.928	678	0.668	671	0.64	673	0.659	672	0.984	670	0.961	668	0.991	671	0.99	673	0.995	677	0.993		679	0.864	678	0.519	671	0.838	673	0.889	672	0.966	670	0.893	668	0.991	671	0.994	673	0.97	677	0.994
681	0.834	679	0.763	672	0.646	674	0.598	673	0.986	671	0.975	670	0.992	672	0.993	674	0.993	678	0.992		681	0.7	679	0.669	672	0.832	674	0.845	673	0.975	671	0.947	670	0.992	672	0.996	674	0.909	678	0.993
682	0.881	681	0.768	673	0.591	675	0.758	674	0.985	672	0.987	671	0.994	673	0.993	675	0.993	679	0.994		682	0.834	681	0.341	673	0.746	675	0.86	674	0.977	672	0.982	671	0.993	673	0.996	675	0.922	679	0.993
684	0.898	682	0.768	674	0.534	677	0.837	675	0.976	673	0.988	672	0.995	674	0.993	677	0.995	681	0.994		684	0.794	682	0.462	674	0.637	677	0.775	675	0.967	673	0.951	672	0.995	674	0.996	677	0.949	681	0.99
685	0.911	684	0.836	675	0.59	678	0.741	676	0.987	674	0.991	673	0.994	675	0.994	679	0.996	682	0.992		685	0.711	684	0.336	675	0.644	678	0.689	676	0.982	674	0.976	673	0.995	675	0.996	679	0.987	682	0.982
686	0.898	685	0.866	677	0.59	679	0.805	677	0.927	675	0.993	674	0.994	677	0.995	680	0.995	684	0.992		686	0.784	685	0.698	677	0.56	679	0.845	677	0.927	675	0.991	674	0.995	677	0.996	680	0.987	684	0.97
687	0.907	686	0.885	678	0.686	681	0.872	681	0.988	677	0.994	675	0.993	678	0.995	681	0.996	685	0.989		687	0.674	686	0.563	678	0.562	681	0.673	681	0.969	677	0.988	675	0.993	678	0.996	681	0.988	685	0.936
688	0.915	687	0.848	679	0.558	682	0.871	682	0.975	678	0.994	677	0.994	679	0.996	682	0.995	686	0.99		688	0.893	687	0.621	679	0.664	682	0.644	682	0.962	678	0.993	677	0.991	679	0.995	682	0.987	686	0.935
689	0.927	688	0.847	680	0.583	684	0.772	684	0.935	679	0.994	678	0.99	681	0.996	684	0.995	688	0.99		689	0.832	688	0.68	680	0.377	684	0.548	684	0.9	679	0.993	678	0.983	681	0.994	684	0.943	688	0.94
691	0.975	689	0.896	681	0.487	685	0.875	687	0.955	681	0.993	679	0.991	682	0.995	685	0.995	689	0.99		691	0.889	689	0.672	681	0.397	685	0.787	687	0.962	681	0.993	679	0.973	682	0.99	685	0.9	689	0.937
692	0.963	691	0.887	682	0.555	686	0.811	688	0.929	682	0.992	680	0.988	684	0.994	686	0.994	691	0.985		692	0.829	691	0.576	682	0.446	686	0.624	688	0.955	682	0.992	680	0.965	684	0.98	686	0.861	691	0.849
693	0.979	692	0.877	684	0.734	688	0.799	689	0.969	684	0.991	681	0.992	685	0.994	687	0.995	692	0.986		693	0.967	692	0.53	684	0.304	688	0.644	689	0.978	684	0.992	681	0.983	685	0.973	687	0.935	692	0.935
695	0.971	693	0.834	686	0.858	689	0.842	691	0.963	685	0.99	682	0.991	686	0.993	688	0.995	693	0.987		695	0.959	693	0.684	686	0.4	689	0.668	691	0.95	685	0.992	682	0.99	686	0.964	688	0.893	693	0.942
696	0.978	694	0.691	687	0.89	691	0.842	692	0.959	686	0.981	683	0.989	687	0.992	689	0.995	694	0.981		696	0.953	694	0.594	687	0.569	691	0.58	692	0.967	686	0.989	683	0.986	687	0.942	689	0.859	694	0.901
697	0.98	695	0.815	688	0.849	692	0.775	693	0.958	687	0.983	684	0.993	688	0.992	691	0.993	695	0.983		697	0.969	695	0.595	688	0.61	692	0.52	693	0.971	687	0.827	684	0.987	688	0.942	691	0.945	695	0.906
700	0.964	696	0.815	689	0.815	693	0.809	695	0.975	688	0.992	685	0.994	689	0.991	692	0.994	696	0.981		700	0.923	696	0.641	689	0.324	693	0.503	695	0.97	688	0.98	685	0.993	689	0.932	692	0.945	696	0.907
701	0.946	697	0.661	691	0.644	694	0.74	696	0.981	689	0.99	686	0.993	691	0.988	693	0.993	697	0.98		701	0.908	697	0.709	691	0.298	694	0.436	696	0.971	689	0.97	686	0.99	691	0.879	693	0.966	697	0.88
702	0.944	699	0.663	692	0.518	695	0.728	697	0.976	691	0.989	687	0.995	692	0.99	694	0.993	700	0.98		702	0.921	699	0.837	692	0.278	695	0.446	697	0.952	691	0.94	687	0.994	692	0.951	694	0.958	700	0.81
703	0.967	700	0.703	693	0.412	696	0.847	700	0.963	692	0.988	688	0.995	693	0.99	695	0.993	702	0.975		703	0.94	700	0.762	693	0.158	696	0.559	700	0.922	692	0.896	688	0.994	693	0.961	695	0.957	702	0.934
704	0.976	701	0.787	694	0.275	697	0.718	701	0.937	693	0.981	689	0.994	694	0.987	696	0.993	703	0.969		704	0.836	701	0.737	694	0.093	697	0.66	701	0.881	693	0.835	689	0.993	694	0.945	696	0.948	703	0.873
705	0.975	702	0.791	697	0.009	700	0.421	702	0.946	694	0.98	691	0.992	695	0.988	697	0.992	704	0.956		705	0.832	702	0.799	697	0	700	0.37	702	0.804	694	0.804	691	0.986	695	0.964	697	0.9	704	0.927
708	0.944	703	0.785	703	0.002	701	0.295	703	0.919	695	0.984	692	0.991	696	0.989	699	0.988	705	0.956		708	0.895	703	0.82	703	0.005	701	0.309	703	0.669	695	0.925	692	0.981	696	0.966	699	0.664	705	0.925
710	0.958	704	0.757	704	0.144	702	0.023	704	0.896	696	0.98	693	0.989	697	0.989	700	0.987	706	0.948		710	0.957	704	0.778	704	0.108	702	0.156	704	0.596	696	0.916	693	0.971	697	0.948	700	0.643	706	0.884
711	0.96	705	0.859	705	0.32	703	0.003	705	0.875	697	0.963	694	0.989	699	0.972	701	0.986	707	0.942		711	0.792	705	0.808	705	0.259	703	0.008	705	0.543	697	0.903	694	0.971	699	0.894	701	0.739	707	0.89
714	0.849	707	0.854	706	0.543	709	0	706	0.82	700	0.96	695	0.988	700	0.986	702	0.981	708	0.947		714	0.931	707	0.947	706	0.363	709	0.002	706	0.549	700	0.872	695	0.97	700	0.878	702	0.468	708	0.872
715	0.809	708	0.896	707	0.645	711	0.014	707	0.798	701	0.942	696	0.985	701	0.986	703	0.981	711	0.904		715	0.912	708	0.936	707	0.276	711	0.05	707	0.586	701	0.897	696	0.952	701	0.96	703	0.59	711	0.877
716	0.789	711	0.895	708	0.77	713	0.065	708	0.83	702	0.946	697	0.985	702	0.985	704	0.978	713	0.772		716	0.911	711	0.899	708	0.332	713	0.188	708	0.538	702	0.842	697	0.955	702	0.976	704	0.862	713	0.641
717	0.711	713	0.944	709	0.834	714	0.353	711	0.795	703	0.958	699	0.98	703	0.983	705	0.966	714	0.737		717	0.905	713	0.756	709	0.562	714	0.346	711	0.686	703	0.918	699	0.962	703	0.981	705	0.805	714	0.738
718	0.846	714	0.888	710	0.89	715	0.635	713	0.286	704	0.964	700	0.978	704	0.983	706	0.96	715	0.868		718	0.932	714	0.844	710	0.678	715	0.503	713	0.346	704	0.949	700	0.969	704	0.983	706	0.711	715	0.757
719	0.524	715	0.883	711	0.87	716	0.618	714	0.135	705	0.958	701	0.98	705	0.98	707	0.968	716	0.962		719	0.889	715	0.835	711	0.531	716	0.351	714	0.169	705	0.882	701	0.977	705	0.98	707	0.858	716	0.959
724	0.977	716	0.946	713	0.923	717	0.742	715	0.143	706	0.942	702	0.981	706	0.974	708	0.967	717	0.884		724	0.985	716	0.849	713	0.683	717	0.297	715	0.211	706	0.87	702	0.975	706	0.977	708	0.887	717	0.902
725	0.971	717	0.926	714	0.948	718	0.768	716	0.008	707	0.882	703	0.981	707	0.973	709	0.962	718	0.665		725	0.986	717	0.894	714	0.75	718	0.47	716	0.03	707	0.886	703	0.976	707	0.973	709	0.912	718	0.849
		718	0.951	715	0.97	719	0.762	717	0	708	0.941	704	0.984	708	0.966	710	0.947	719	0.91				718	0.664	715	0.872	719	0.605	717	0.001	708	0.865	704	0.976	708	0.971	710	0.903	719	0.912
		719	0.955	716	0.947	724	0.855			711	0.887	705	0.982	710	0.952	711	0.926	724	0.385				719	0.922	716	0.706	724	0.785			711	0.862	705	0.968	710	0.964	711	0.9	724	0.577
		724	0.996	717	0.901	725	0.842			713	0.777	706	0.978	711	0.933	713	0.924						724	0.99	717	0.682	725	0.742			713	0.787	706	0.963	711	0.948	713	0.846
				718	0.964					714	0.588	707	0.964	713	0.835	714	0.9								718	0.691					714	0.803	707	0.958	713	0.904	714	0.78
				719	0.966					715	0.664	708	0.928	714	0.785	715	0.92								719	0.622					715	0.768	708	0.914	714	0.912	715	0.68
				723	0.983					716	0.28	709	0.905	715	0.837	716	0.924								723	0.855					716	0.68	709	0.891	715	0.941	716	0.494
				725	0.974					717	0.248	710	0.782	716	0.931	717	0.882								725	0.722					717	0.611	710	0.88	716	0.945	717	0.353
										718	0.672	711	0.79	717	0.907	718	0.85														718	0.764	711	0.916	717	0.932	718	0.404
										719	0.45	713	0.7	718	0.701	719	0.852														719	0.538	713	0.901	718	0.912	719	0.552
										724	0.333	714	0.899	719	0.781	724	0.694														724	0.359	714	0.93	719	0.863	724	0.401
												715	0.937	724	0.197																		715	0.889	724	0.595
												716	0.932																				716	0.856
												717	0.933																				717	0.832
												718	0.927																				718	0.821
												719	0.607																				719	0.418
												724	0.213																				724	0.368

## Sheet: 5D
All values in ppm
Experimental NMR chemical shifts FLN5+31 A3A3 (283K)								Potenci random coil shift predictions										Calpha secondary shifts
Residue	HN	N	CA		Residue	CO		Residue	AA	N	C	CA	CB	H	HA	HB		Residue	CA
652	8.40196	119.813	56.7957		651	177.841		638	H	120.759	175.045	56.404	30.848	8.474	4.5	2.963		652	0.116
656	8.32244	125.887	52.2184		655	175.652		639	H	121.209	175.447	56.414	30.847	8.363	4.426	2.935		656	-0.222
658	8.50374	110.351	45.3568		657	177.275		640	H	121.303	175.431	56.436	30.82	8.458	4.429	2.943		658	0.076
659	8.32767	120.797	56.7551		658	174.381		641	H	121.301	175.43	56.434	30.817	8.458	4.429	2.943		659	-0.091
660	8.51177	109.51	45.3613		659	177.104		642	H	121.431	175.491	56.486	30.816	8.473	4.444	2.967		660	0.121
661	8.02855	121.542	55.1818		660	174.007		643	H	121.727	175.5	56.47	30.874	8.508	4.493	3.036		661	0.011
662	8.18924	122.215	62.3853		661	177.38		644	A	125.712	178.074	52.72	19.262	8.505	4.265	1.365		662	0.125
663	8.51644	126.949	55.9529		662	175.927		645	S	115.277	174.211	58.258	63.847	8.418	4.408	3.825		663	-0.3
664	8.36638	123.364	62.2812		663	176.391		646	K	124.629	174.551	54.3	32.45	8.387	4.584	1.773		664	0.051
665	8.52671	128.343	52.3555		664	175.891		647	P	137.105	176.393	62.812	32.177	0	4.369	2.043		665	-0.168
666	8.39588	120.443	54.4346		665	177.414		648	A	125.905	175.883	50.411	18.74	8.56	4.543	1.351		666	-0.045
668	8.27035	125.632	50.7948		667	174.613		649	P	134.85	177.117	63.178	32.105	0	4.395	2.097		668	0.032
670	8.52495	124.73	52.5038		669	176.839		650	S	116.052	174.564	58.357	63.8	8.47	4.378	3.859		670	-0.212
671	8.4975	120.49	56.5337		670	178.065		651	A	125.796	177.787	52.662	19.23	8.434	4.269	1.351		671	0.11
673	8.24458	114.73	62.1406		672	177.924		652	E	119.578	176.493	56.68	30.12	8.368	4.17	1.906		673	0.188
674	8.26228	124.221	60.968		673	174.522		653	H	120.159	175.372	56.326	30.646	8.389	4.547	3.039		674	-0.212
676	8.37495	124.369	52.3907		675	177.319		654	S	117.433	174.401	58.423	63.789	8.372	4.328	3.756		676	-0.159
677	8.21781	119.526	62.185		676	177.883		655	Y	122.314	175.524	58.01	38.707	8.344	4.521	2.992		677	-0.127
678	8.52303	124.29	54.043		677	175.919		656	A	125.666	177.585	52.44	19.35	8.218	4.225	1.289		678	-0.23
680	8.4355	123.353	56.7919		679	175.087		657	E	120.124	177.183	56.828	30.183	8.43	4.189	1.982		680	0.121
681	8.42741	109.801	45.281		680	177.246		658	G	109.914	174.367	45.281	0	8.517	3.943	0		681	0.018
682	8.03637	119.784	62.1079		681	174.014		659	E	120.761	177.19	56.846	30.378	8.389	4.253	1.981		682	-0.152
683	8.51107	128.409	52.3529		682	175.928		660	G	109.79	174.017	45.24	0	8.593	3.907	0		683	-0.198
684	8.52146	121.272	56.0142		683	177.638		661	L	121.68	177.493	55.171	42.323	8.103	4.344	1.568		684	-0.131
686	8.43298	122.226	54.1996		685	174.602		662	V	121.254	176.009	62.26	32.702	8.198	4.064	2.018		686	-0.234
687	8.46874	109.341	45.3572		686	176.712		663	K	125.585	176.506	56.253	33.071	8.444	4.298	1.737		687	-0.267
688	8.27927	108.632	44.701		687	174.77		664	V	122.368	175.966	62.23	32.836	8.281	4.057	2.034		688	-0.385
689	8.40905	121.76	52.336		688	173.424		665	A	127.939	177.482	52.524	19.288	8.526	4.286	1.356		689	0.172
691	8.34752	119.46	57.7965		690	176.898		666	D	119.71	176.269	54.48	41.117	8.386	4.538	2.642		691	-0.075
692	8.03842	122.524	56.4015		691	175.692		667	N	118.792	174.795	53.149	38.86	8.353	4.677	2.761		692	0.001
693	8.22792	122.341	62.3636		692	176.01		668	A	125.434	175.91	50.763	18.589	8.362	4.523	1.369		693	0.063
694	8.46222	128.324	52.4044		693	175.859		669	P	134.879	176.913	63.14	32.018	0	4.353	2.107		694	-0.103
695	8.26998	120.665	61.2654		694	177.69		670	A	124.158	178.006	52.716	19.185	8.49	4.23	1.362		695	0.079
696	8.55278	122.268	53.0824		695	176.083		671	E	120.018	176.372	56.424	30.324	8.419	4.211	1.972		696	0.013
697	8.30015	109.564	44.7108		696	175.348		672	A	124.81	177.93	52.726	19.227	8.395	4.328	1.381		697	0.067
699	8.48878	119.631	54.4405		698	177.204		673	T	113.687	174.649	61.953	69.748	8.203	4.293	4.184		699	-0.278
700	8.2539	108.81	45.3757		699	176.83		674	I	123.457	176.031	61.18	38.681	8.199	4.117	1.843		700	0.071
701	8.04988	121.709	55.1589		700	173.958		675	A	128.425	177.321	52.441	19.243	8.428	4.266	1.335		701	-0.093
702	8.31113	123.305	62.4744		701	177.289		676	A	124.048	177.826	52.55	19.197	8.365	4.28	1.347		702	0.242
703	8.40868	125.611	62.836		702	176.213		677	V	119.438	176.058	62.312	32.865	8.161	4.064	2.044		703	0.551
704	8.50248	125.09	54.2325		703	175.728		678	D	124.174	176.524	54.273	41.17	8.488	4.652	2.66		704	0.121
705	8.35112	125.488	52.5258		704	175.834		679	T	115.051	174.838	62.079	69.737	8.197	4.291	4.195		705	-0.236
706	8.42494	120.927	56.3595		705	177.669		680	K	123.381	177.066	56.671	32.836	8.435	4.284	1.792		706	-0.072
707	8.3131	122.28	62.5427		706	176.87		681	G	110.457	174.082	45.263	0	8.546	3.936	0		707	0.174
708	8.30548	118.091	61.6129		707	176.501		682	V	119.947	176.046	62.26	32.853	8.051	4.067	2.04		708	-0.226
709	8.40153	123.198	54.2343		708	174.091		683	A	128.096	177.716	52.551	19.166	8.531	4.294	1.346		709	-0.139
712	8.40465	120.693	NA		711	175.204		684	R	120.99	176.637	56.145	30.832	8.47	4.361	1.804		713	0.033
713	8.50219	109.463	45.603		712	177.117		685	T	115.301	174.446	61.95	69.848	8.305	4.318	4.203		714	0.232
714	8.18592	113.549	62.2366		713	175.006		686	D	122.973	176.907	54.434	41.104	8.537	4.62	2.679		715	0.029
715	8.43188	126.494	52.8041		714	174.807		687	G	109.846	174.964	45.624	0	8.514	3.937	0		716	0.015
716	8.40584	108.48	45.1916		715	#N/A		688	G	108.155	173.704	45.086	0	8.392	3.947	0		717	0.061
717	8.05436	120.223	62.3421		716	173.918		689	D	121.328	174.484	52.164	40.599	8.324	4.862	2.535		718	0.172
718	8.44277	125.854	62.3292		717	176.345		690	P	136.074	176.874	63.391	31.816	0	4.317	1.993		719	-0.143
719	8.56383	129.17	52.4145		718	175.803		691	F	119.884	175.626	57.871	39.381	8.281	4.545	3.042
721	8.22315	125.582	NA		720	175.538		692	E	122.714	176.088	56.4	30.471	8.369	4.235	1.915
724	8.67446	125.304	NA		723	176.502		693	V	121.504	175.845	62.301	32.828	8.153	4.013	2.02
								694	A	128.138	177.67	52.507	19.125	8.441	4.296	1.334
								695	I	120.564	176.192	61.186	38.641	8.227	4.111	1.83
								696	N	122.563	175.267	53.069	38.94	8.56	4.737	2.759
								697	G	110.198	172.119	44.644	0	8.381	4.211	0
								698	P	135.579	176.995	63.303	32.128	0	4.402	2.089
								699	D	120.004	177.012	54.719	40.896	8.649	4.542	2.655
								700	G	109.107	174.11	45.305	0	8.397	3.902	0
								701	L	121.281	177.434	55.252	42.261	8.113	4.333	1.568
								702	V	121.556	176.134	62.232	32.697	8.257	4.106	2.023
								703	V	124.216	175.889	62.285	32.898	8.292	4.077	2.024
								704	D	124.604	176.016	54.112	41.22	8.491	4.563	2.63
								705	A	124.751	177.786	52.762	19.162	8.294	4.234	1.357
								706	K	120.571	176.741	56.432	32.917	8.332	4.272	1.763
								707	V	121.819	176.475	62.369	32.8	8.289	4.146	2.064
								708	T	117.938	174.291	61.839	69.881	8.377	4.325	4.195
								709	D	123.029	176.059	54.373	41.12	8.463	4.586	2.651
								710	N	118.929	175.283	53.421	38.773	8.478	4.682	2.78
								711	N	118.598	175.285	53.631	38.705	8.531	4.683	2.799
								712	D	120.383	177.028	54.707	40.967	8.419	4.571	2.695
								713	G	109.171	174.696	45.57	0	8.48	3.974	0
								714	T	113.738	174.708	62.005	69.796	8.158	4.299	4.211
								715	A	126.327	178.154	52.775	19.157	8.492	4.298	1.378
								716	G	108.253	174.006	45.177	0	8.451	3.928	0
								717	V	120.09	176.258	62.281	32.864	8.044	4.108	2.025
								718	V	124.601	175.934	62.157	32.783	8.374	4.089	2.028
								719	A	128.316	177.455	52.558	19.338	8.528	4.277	1.342
								720	D	119.922	175.801	53.958	41.233	8.335	4.541	2.618
								721	A	125.494	175.766	50.513	18.734	8.272	4.536	1.355
								722	P	135.041	177.108	63.122	32.04	0	4.398	2.089
								723	V	120.613	176.453	62.352	32.768	8.339	4.053	2.042
								724	E	124.659	176.972	56.535	30.329	8.613	4.255	1.979
								725	G	110.317	173.969	45.339	0	8.584	3.91	0
								726	N	118.492	175.238	53.176	38.916	8.394	4.695	2.775
								727	A	124.029	177.484	52.847	19.121	8.404	4.25	1.363
								728	N	117.661	175.401	53.282	38.71	8.448	4.704	2.776
								729	V	120.341	175.864	62.53	32.756	8.145	4.047	2.045
								730	N	122.449	175.207	53.175	38.827	8.587	4.746	2.757
								731	V	121.235	176.373	62.584	32.795	8.245	4.114	2.065
								732	T	117.582	174.513	61.953	69.685	8.304	4.301	4.191
								733	L	124.978	177.399	55.259	42.255	8.358	4.329	1.589
								734	R	121.945	176.841	56.28	30.658	8.419	4.288	1.797
								735	G	109.701	173.515	45.045	0	8.486	3.922	0
								736	N	119.928	173.375	51.08	38.647	8.405	5.011	2.719
								737	P	136.756	176.853	63.334	31.966	0	4.393	2.064
								738	I	121.051	176.459	61.262	38.498	8.309	4.075	1.838
								739	K	125.491	176.232	56.307	33.052	8.454	4.277	1.752
								740	N	120.166	174.859	53.091	38.89	8.504	4.691	2.743
								741	M	121.933	174.089	53.431	32.307	8.378	4.719	2.016
								742	P	137.004	176.898	63.202	31.962	0	4.402	2.089
								743	I	121.229	175.956	61.124	38.775	8.352	4.093	1.815
								744	D	124.686	176.107	54.066	41.215	8.464	4.607	2.619
								745	V	121.212	176.164	62.436	32.764	8.113	4.037	2.035
								746	K	125.171	176.417	56.344	32.967	8.44	4.292	1.736
								747	V	122.488	176.05	62.272	32.781	8.276	4.08	2.017
								748	I	125.244	176.314	61.052	38.716	8.373	4.153	1.827
								749	E	126.084	175.989	56.52	30.406	8.635	4.293	1.991

## Sheet: 5E
Nucleus	Prior RMSD (ppm)	Posterior RMSD (ppm)	SHIFTX2 error
HN	0.176348	0.175408	0.17
N	0.858112	0.850983	1.12
CA	0.305454	0.297255	0.44
CO	0.464446	0.459518	0.53

## Sheet: 5F
Beta strand propensity (%) from MD
Residue	Isolated	±	RNC	±
637	0	0	0	0
638	0.8	0.2	1.9	0.7
639	1.1	0.3	0.9	0.3
640	0.7	0.4	1	0.2
641	0.9	0.4	0.5	0.3
642	1.3	0.7	1	0.5
643	0.8	0.2	0.5	0.1
644	2.5	0.8	1.1	0.4
645	3.3	1.9	1.6	0.4
646	2	1.3	1.8	0.5
647	5.1	1.5	3.6	1
648	3.4	1.4	1.3	0.5
649	2.5	0.7	1.5	0.5
650	3	0.4	2.1	0.9
651	3.3	1.1	0.6	0.2
652	1.4	0.4	0.7	0.3
653	0.9	0.3	0.9	0.4
654	1.6	0.7	0.7	0.2
655	9.3	2.8	3.1	0.7
656	1.9	0.8	1	0.5
657	1.4	0.2	0.8	0.6
658	1	0.4	0.5	0.3
659	1	0.3	0.5	0.2
660	1.3	0.5	0.2	0.1
661	3.4	1.1	2.3	1
662	6.8	1.5	2.3	0.5
663	9.1	2.2	1.6	0.5
664	5.1	1.3	2.6	0.5
665	0.6	0.2	0.7	0.3
666	0.6	0.2	0.9	0.4
667	2.1	0.6	1.3	0.6
668	2.2	0.9	0.7	0.3
669	2.1	0.9	1.1	0.3
670	5.2	2.8	0.9	0.4
671	2.4	0.9	0.6	0.3
672	3.9	1.4	1.3	0.7
673	4.8	1.9	2.1	1
674	6.7	2.7	2.6	1.3
675	3.8	1.4	2	0.9
676	3.3	0.7	3.5	0.5
677	5.4	2.3	2.4	1.7
678	1.3	0.5	0.7	0.4
679	3.8	2.1	1.6	0.7
680	5.2	2.3	2	0.6
681	1.5	0.5	1.3	0.4
682	3.3	0.7	4.2	1.5
683	4.2	1.4	2.2	1
684	4.5	1.6	2.4	0.9
685	0.5	0.2	0.6	0.3
686	0.1	0	0.3	0.2
687	0.3	0.1	0.4	0.2
688	0.3	0.1	0.2	0.1
689	0.5	0.2	0.1	0
690	1.3	0.5	2.5	1.4
691	2.2	0.3	5.2	2.2
692	3.6	0.9	3.7	1.3
693	2.9	1	4.3	1.3
694	2.2	0.8	2.5	0.8
695	4.7	1	3.3	1
696	4.8	1.2	4	1.5
697	3.7	2.1	1.6	0.7
698	0.4	0.4	0.1	0.1
699	1.1	0.4	0.2	0.1
700	1.2	0.4	0.1	0
701	8.1	2.5	2.5	0.6
702	9.2	3.2	3.1	1.6
703	4	2.4	0.5	0.2
704	1.7	1.3	0.1	0
705	1.9	1.2	0.3	0.1
706	3.3	1.1	1.2	0.4
707	3.3	1.1	0.7	0.3
708	1	0.6	0.9	0.4
709	0.3	0.1	0.2	0.2
710	1.8	1.3	0	0
711	1.5	0.6	0.5	0.3
712	0.5	0.1	0.2	0.1
713	0.8	0.1	0.1	0
714	2.5	0.5	2	0.7
715	2.3	0.4	0.4	0.1
716	1.3	0.6	0.2	0.1
717	3.8	0.9	1.7	0.7
718	6.7	1.8	3.3	2.6
719	2.7	0.8	1.1	1.1
720	4.5	1.2	1	0.9
721	2.5	1.3	0	0
722	1.6	0.8	0	0
723	3.7	1.6	0.7	0.6
724	2.5	1	1.7	1.7
725	0.3	0.1	0.1	0.1
726	1.3	0.3	0.4	0.3
727	1.7	0.5	0	0
728	1.6	0.4	0.1	0
729	2.3	0.7	1.4	1.2
730	5.3	1.6	0.8	0.6
731	7.2	1.6	1.3	1.2
732	3.3	1.4	3	3
733	1.7	0.8	1.2	1.1
734	1.7	0.6	0.5	0.4
735	0.5	0.1	0.1	0.1
736	2.1	1	0.1	0
737	3.5	2.6	0.2	0.1
738	2.3	0.5	0.5	0.2
739	3.5	1.4	1.5	1.3
740	3	0.5	1.3	1.2
741	1.3	0.2	0.3	0.2
742	0.7	0.4	0.3	0.3
743	0.8	0.2	0	0
744	0.4	0.2	0	0
745	2.7	0.9	0	0
746	0.5	0.1	0	0
747	1.5	0.4	0	0
748	2.2	2.1	0	0
749	0.2	0.2	0	0
750	0	0	0	0

## Sheet: 5H
NC-Ribosome interactions (MD)									Amide S2 (MD)				NMR intensity (Cassaignau et al,2021)
Residue	Interaction probability	±		NMR interaction probability				Residue	Prior	Posterior	Steric		Residue	I/I0	±
637	0.203	0.066		0.85 ± 0.05				646	0.000400202	0.000432055	9.17739e-06		648	0.2618	0.0162
638	0.2	0.066						648	0.000419864	0.00203781	8.27537e-06		651	0.5876	0.0283
639	0.193	0.066		NMR interaction residue range				650	0.000425846	0.00108579	1.01661e-05		652	0.6389	0.0143
640	0.19	0.068		730-746				651	0.000119557	0.00158427	8.37176e-06		653	0.5694	0.0251
641	0.179	0.067						652	0.000195148	0.000407491	1.69794e-05		654	0.7721	0.0736
642	0.177	0.07						653	0.000260288	0.000417061	1.90726e-05		655	0.6823	0.0177
643	0.152	0.063						654	0.000160802	0.00054163	1.23397e-05		656	0.7771	0.0154
644	0.137	0.061						655	0.000149078	0.000377872	1.08187e-05		658	0.8162	0.0192
645	0.128	0.06						656	0.000146437	0.000209511	7.76822e-06		661	0.8533	0.013
646	0.099	0.048						657	3.64566e-05	0.000588615	1.84226e-05		662	0.8686	0.0126
647	0.075	0.036						658	0.00010427	0.00104466	5.51654e-06		663	0.7906	0.0157
648	0.073	0.034						659	0.000314158	0.00128944	8.27963e-06		664	0.8721	0.0132
649	0.037	0.017						660	0.000103244	0.00100416	8.80609e-06		665	0.9176	0.0139
650	0.031	0.018						661	0.00047908	0.000934862	1.95172e-06		667	0.7787	0.0167
651	0.029	0.013						662	0.000363944	0.000622753	6.39828e-06		670	0.8983	0.0138
652	0.026	0.013						663	8.17326e-05	0.000588009	1.71138e-05		671	0.9378	0.0139
653	0.019	0.012						664	0.000171302	0.000429733	1.1868e-05		673	0.9369	0.0156
654	0.015	0.011						665	0.000257813	7.95509e-05	2.35221e-05		674	0.8512	0.0154
655	0.014	0.011						666	0.000154537	0.000415328	3.06178e-05		675	0.8771	0.0175
656	0.012	0.011						667	0.000156363	0.000827506	1.55526e-05		676	0.8188	0.0132
657	0.018	0.011						668	0.000126825	0.000930867	5.56209e-06		678	0.8883	0.0142
658	0.017	0.011						670	0.000101483	0.000338592	1.72142e-05		679	0.9592	0.0232
659	0.013	0.006						671	7.87007e-05	0.00132179	1.04449e-05		681	0.9105	0.0224
660	0.023	0.013						672	0.000112786	0.000256986	1.18456e-05		682	0.8949	0.0108
661	0.012	0.006						673	9.7089e-05	0.000671484	1.38495e-05		683	0.9753	0.013
662	0.012	0.006						674	0.000162011	0.000485271	8.25981e-06		684	0.8575	0.0167
663	0.005	0.003						675	6.76424e-05	0.000488585	2.18209e-05		686	0.9434	0.017
664	0.004	0.003						676	8.04067e-05	0.000792908	1.89879e-05		687	0.9444	0.0209
665	0.003	0.002						677	8.02685e-05	0.000764928	9.41963e-06		688	0.9214	0.018
666	0.003	0.002						678	4.77614e-05	0.000604627	1.75198e-05		689	0.8926	0.0144
667	0.002	0.002						679	0.000102723	0.000796212	2.00778e-05		691	0.8653	0.0162
668	0.002	0.001						680	0.000136612	0.000871624	6.75447e-06		692	0.7804	0.0162
669	0.002	0.001						681	0.000276698	0.000679143	2.13588e-05		693	0.8251	0.0173
670	0.002	0.001						682	0.000148855	0.000264026	1.24889e-05		694	0.8391	0.0175
671	0.001	0						683	0.000173445	0.00029228	1.1307e-05		695	0.8658	0.0153
672	0.001	0						684	0.000147446	0.0012795	1.62748e-05		696	0.7075	0.0167
673	0.001	0						685	2.34432e-05	0.000403472	1.07445e-05		697	0.7721	0.0181
674	0.001	0						686	3.02078e-05	0.000678085	2.92542e-05		699	0.8652	0.0138
675	0.001	0						687	5.40503e-05	0.000631603	2.70508e-05		700	0.8214	0.0184
676	0.001	0						688	0.000180076	0.000105953	1.61416e-05		701	0.8783	0.0168
677	0.002	0.001						689	0.000129494	0.000818175	2.77422e-06		702	0.8928	0.016
678	0.003	0.001						691	0.000216693	0.000412802	4.35503e-06		703	0.6276	0.0134
679	0.003	0.002						692	0.000108916	0.0001953	8.96683e-06		704	0.5543	0.0108
680	0.003	0.002						693	6.74679e-06	0.000601889	1.95684e-05		705	0.6773	0.0116
681	0.003	0.002						694	0.000111126	0.00155318	2.11638e-05		706	0.8108	0.0128
682	0.003	0.002						695	4.10572e-05	0.000140144	2.75441e-05		707	0.7877	0.0132
683	0.003	0.002						696	0.000189018	0.000486068	2.49396e-05		709	0.8568	0.015
684	0.002	0.002						697	8.39497e-05	0.000627729	2.78908e-05		710	0.8703	0.0208
685	0.002	0.002						699	0.00027398	0.000960625	1.00613e-05		711	0.8325	0.0351
686	0.001	0.001						700	9.72401e-05	0.00108147	4.26217e-06		713	0.8426	0.0162
687	0.002	0.001						701	0.000477794	0.000391822	9.86924e-06		714	0.6413	0.0144
688	0.001	0.001						702	0.000324004	0.000635449	2.02798e-05		715	0.6639	0.0135
689	0.001	0						703	0.000214084	0.000783955	2.06773e-05		716	0.6063	0.018
690	0.001	0						704	0.000458956	0.000384712	3.91865e-05		717	0.5554	0.014
691	0	0						705	0.000420103	0.000999722	2.83412e-05		718	0.4473	0.0163
692	0.001	0						706	0.000670692	0.000164223	4.50073e-05		719	0.2945	0.0148
693	0	0						707	0.000676865	0.00112404	2.60216e-05		720	0.3841	0.0108
694	0.001	0						708	0.000693629	0.000819958	4.79738e-05		721	0.1418	0.013
695	0	0						709	0.000719655	0.000816009	2.73498e-05		723	0.1564	0.0148
696	0	0						710	0.000615728	0.00229596	1.37131e-05		724	0.2141	0.0135
697	0	0						711	0.000927673	0.00144603	1.23995e-05		725	0.1691	0.0203
698	0.001	0						712	0.000835057	0.000756627	2.89497e-05		728	0.102	0.0277
699	0.001	0						713	0.000523277	0.00050099	5.85219e-06		733	0.1404	0.0191
700	0.002	0.001						714	0.00129455	0.00092433	6.16815e-06		734	0.0681	0.0198
701	0.005	0.003						715	0.0015169	0.00126257	2.7207e-05		738	0.0683	0.0144
702	0.005	0.003						716	9.37066e-05	0.00105274	3.12529e-05		745	0.0642	0.0161
703	0.012	0.006						717	0.00211869	0.000551682	3.77372e-06		748	0.0455	0.0166
704	0.015	0.007						718	0.00143133	0.0023915	1.29683e-05		749	0.0907	0.016
705	0.017	0.007						719	0.00158984	0.00344766	2.7599e-05
706	0.017	0.008						720	0.00274414	0.00278514	2.86888e-05
707	0.016	0.008						721	0.0036934	0.00318195	4.81947e-05
708	0.02	0.008						723	0.00321629	0.00239245	1.42758e-05
709	0.021	0.009						724	0.00348755	0.00663692	1.47091e-05
710	0.019	0.008						725	0.00166015	0.00160642	3.19097e-05
711	0.015	0.007						726	0.00301872	0.00285136	5.15677e-05
712	0.017	0.011						727	0.00311325	0.00215306	3.32983e-05
713	0.025	0.018						728	0.00230303	0.00453375	1.30158e-05
714	0.031	0.023						729	0.00327991	0.00490772	6.65621e-05
715	0.035	0.027						730	0.00305531	0.00510842	9.40295e-05
716	0.038	0.029						731	0.00375641	0.00621844	4.43283e-05
717	0.039	0.031						732	0.00726337	0.00385363	0.000112078
718	0.032	0.024						733	0.00434726	0.00696276	0.00013905
719	0.033	0.023						734	0.0151067	0.0158448	5.0092e-06
720	0.021	0.007						735	0.0049727	0.00272373	0.000156245
721	0.03	0.008						736	0.00638296	0.00898739	0.000286931
722	0.036	0.008						738	0.00343563	0.00462991	0.000882362
723	0.051	0.012						739	0.00634774	0.00857024	0.000524647
724	0.071	0.018						740	0.0181079	0.0225611	0.00126194
725	0.09	0.021						741	0.00721145	0.0110842	0.00458063
726	0.102	0.02						743	0.0268955	0.0309649	0.0118425
727	0.109	0.021						744	0.0110543	0.0126038	0.00844845
728	0.143	0.022						745	0.0370791	0.0383885	0.0254593
729	0.183	0.025						746	0.0329988	0.0379337	0.0137117
730	0.253	0.029						747	0.0747671	0.0807482	0.0225777
731	0.407	0.047						748	0.066765	0.0684823	0.0390249
732	0.549	0.059						749	0.0768715	0.0759162	0.0236463
733	0.603	0.059						750	0.124685	0.132993	0.0407702
734	0.656	0.058						751	0.0771216	0.0996748	0.0229523
735	0.695	0.054						752	0.298425	0.317306	0.0297535
736	0.733	0.044						753	0.160467	0.113139	0.00658415
737	0.772	0.032						754	0.254751	0.270825	0.000678978
738	0.808	0.031						755	0.110525	0.12161	0.0021773
739	0.832	0.028						756	0.162444	0.159118	0.00961164
740	0.815	0.024						757	0.0545311	0.0587233	0.0610369
741	0.88	0.026						758	0.0620988	0.0655661	0.0425897
742	0.945	0.015						759	0.0341994	0.0415141	0.0344727
743	0.996	0.002						760	0.0822172	0.0919166	0.0463598
744	1	0						761	0.0626237	0.0528674	0.07927
745	1	0						762	0.122245	0.128711	0.099564
746	1	0						763	0.127258	0.133934	0.0824764
747	1	0						764	0.122974	0.123445	0.0288484
748	1	0						765	0.132916	0.142404	0.0578674
749	1	0						766	0.22801	0.237473	0.0741227
750	1	0
751	1	0
752	1	0
753	1	0
754	1	0
755	1	0
756	1	0
757	1	0
758	1	0
759	1	0
760	1	0
761	1	0
762	1	0
763	1	0
764	1	0
765	1	0
766	1	0
767	1	0
768	1	0
769	1	0
770	1	0
771	1	0
772	1	0
773	1	0
774	1	0
775	1	0
776	1	0
777	1	0
778	1	0
779	1	0

## Sheet: 5I-J
Residue-specific ribosome interaction energies (MD)
Residue	LJ (kJ/mol)	±	Coulomb (kJ/mol)	±
M637	-2.94216	1.60902	-13.5741	7.98825
H638	-3.03217	2.04197	-1.06883	0.24487
H639	-1.17451	0.46449	-1.20951	0.512824
H640	-1.28087	0.624554	-1.26449	0.62519
H641	-1.79464	1.08941	-1.11594	0.523895
H642	-1.14528	0.69516	-0.763381	0.482975
H643	-0.980255	0.58727	-1.3167	0.602374
A644	-0.537035	0.334105	-0.101678	0.110192
S645	-0.488673	0.267662	-1.67758	0.857062
K646	-0.568621	0.377359	-3.45392	1.92462
P647	-0.176658	0.119663	-0.0453692	0.0275214
A648	-0.0390726	0.0197026	0.0114802	0.0255421
P649	-0.132704	0.0973379	-0.146878	0.131868
S650	-0.0283827	0.0199754	-0.333282	0.31546
A651	-0.0129581	0.00761749	0.000519599	0.00184268
E652	-0.0195064	0.013047	0.0728049	0.0485449
H653	-0.0246983	0.0151839	0.00785066	0.0330632
S654	-0.0437471	0.0274234	0.0129661	0.0542425
Y655	-0.268122	0.267239	-0.10485	0.0956894
A656	-0.00941513	0.007215	-0.00273991	0.00237523
E657	-0.019471	0.0176169	0.00404526	0.00849029
G658	-0.00394543	0.00392857	-0.00038099	0.00036299
E659	-0.00959438	0.00629076	0.0185991	0.00794072
G660	-0.00906023	0.00650122	-0.00327298	0.00152794
L661	-0.0289073	0.0231925	-0.00262487	0.00355891
V662	-0.00986977	0.00643149	-0.00295603	0.00217853
K663	-0.026558	0.0146439	-0.156559	0.101485
V664	-0.0064821	0.00640453	0.00157766	0.0018611
A665	-0.0144071	0.0149459	0.00241516	0.00310179
D666	-0.0102542	0.00807834	0.00611021	0.00551894
N667	-0.0156948	0.0122233	-0.00694191	0.00499915
A668	-0.00270114	0.00270612	0.000395244	0.000282942
P669	-0.00111266	0.000582469	-0.000688126	0.000395469
A670	-0.000527775	0.000310098	-0.00112903	0.000650512
E671	-0.00238369	0.00139228	0.010751	0.00654296
A672	-0.000233195	0.000132205	-0.000220356	0.00013456
T673	-0.00148408	0.000780923	-0.00251106	0.00389033
I674	-0.00147074	0.000980416	-0.000695062	0.000467259
A675	-0.00322407	0.00197999	0.00128286	0.00135007
A676	-0.000697468	0.000303961	-6.46512e-05	0.000136259
V677	-0.00525104	0.00303178	-0.00289024	0.00143962
D678	-0.000918581	0.000558006	0.00352404	0.00249005
T679	-0.00329062	0.00156068	-0.00327721	0.00232717
K680	-0.0153049	0.00803027	-0.211589	0.110131
G681	-0.00203687	0.00135975	-0.000108872	0.00205302
V682	-0.00321217	0.00194472	-0.00292219	0.00183323
A683	-0.00296414	0.00265694	-0.00534584	0.00494006
R684	-0.0193348	0.0164614	-0.189394	0.17411
T685	-0.000692137	0.000462369	-0.000136853	0.000122646
D686	-0.000971245	0.000662079	0.000927637	0.000441704
G687	-0.000192113	0.000104362	4.46236e-05	6.92329e-05
G688	-0.000266315	0.000195311	4.96127e-05	9.89324e-05
D689	-0.000427073	0.00018696	0.000727062	0.000631235
P690	-0.0014243	0.0010018	-0.00041441	0.000541648
F691	-0.000337385	0.000212139	-0.00049131	0.000367597
E692	-0.000115513	7.35352e-05	0.00014389	6.36247e-05
V693	-7.07035e-05	4.16513e-05	-5.20042e-05	5.35959e-05
A694	-0.000102395	8.10984e-05	-5.35457e-05	0.000128726
I695	-0.000543897	0.000342859	-0.000340959	0.0004639
N696	-7.00972e-05	2.73792e-05	-0.000178537	8.90258e-05
G697	-3.16025e-05	1.81483e-05	-1.12504e-05	6.59863e-06
P698	-0.000311291	0.000129243	-0.00014029	7.71946e-05
D699	-0.00122988	0.000532623	0.00431868	0.00312767
G700	-0.00132845	0.000629091	-0.00197089	0.00124598
L701	-0.00843687	0.00462874	-0.0081699	0.00514975
V702	-0.00493471	0.00189093	-0.00281337	0.00118499
V703	-0.00683147	0.00444022	-0.00240715	0.00244751
D704	-0.029131	0.0200873	0.138405	0.0970784
A705	-0.0538976	0.0377036	-0.126843	0.0910886
K706	-0.195094	0.133953	-0.68671	0.389947
V707	-0.0591698	0.0402349	0.0200148	0.0175166
T708	-0.0225121	0.0118719	-0.0488494	0.0265292
D709	-0.0760846	0.0416848	0.198303	0.165658
N710	-0.0995386	0.0861833	-0.100186	0.088763
N711	-0.160669	0.086678	-0.295795	0.200736
D712	-0.0313885	0.019181	0.0401357	0.0192397
G713	-0.0424266	0.0261035	-0.0655697	0.0477337
T714	-0.0843271	0.0382293	-0.260235	0.108089
A715	-0.0350032	0.0525215	-0.28882	0.155677
G716	-0.0574347	0.040203	-0.0773875	0.0641347
V717	-0.0590876	0.039855	-0.0223967	0.017347
V718	-0.0119306	0.00460185	-0.00418411	0.00134737
A719	-0.00587901	0.00149433	-0.00161326	0.000402705
D720	-0.0121333	0.00313777	0.010231	0.0154004
A721	-0.00915515	0.00276642	-0.00749862	0.00391834
P722	-0.0371659	0.0169724	-0.0098841	0.00422539
V723	-0.046363	0.0165283	-0.0123694	0.00422694
E724	-0.202216	0.138798	-0.0289601	0.112947
G725	-0.157364	0.0925292	-0.0973876	0.0462014
N726	-0.275894	0.0931471	-0.449278	0.249786
A727	-0.101524	0.032513	-0.0392281	0.0255853
N728	-0.196725	0.0269948	-0.208471	0.0418725
V729	-0.261452	0.0553327	-0.0815817	0.0220056
N730	-0.328151	0.0537153	-0.335093	0.148484
V731	-0.672629	0.121044	-0.0974276	0.067426
T732	-1.38233	0.301838	-1.5297	0.422388
L733	-2.41501	0.461709	0.0940999	0.480847
R734	-10.4085	1.23464	-43.7232	5.93654
G735	-2.42382	0.300801	-5.05157	1.26282
N736	-2.82246	0.356943	-2.89791	0.747458
P737	-3.31492	0.613303	-1.04133	0.333445
I738	-2.9496	0.5548	-0.44315	0.205347
K739	-3.65381	0.513492	-37.8633	5.71899
N740	-3.88666	0.775926	-7.48241	2.54946
M741	-5.2927	0.922241	-1.39912	0.788499
P742	-4.83407	0.648648	-2.78135	0.674198
I743	-6.41441	0.857084	-3.11766	0.662844
D744	-4.12333	0.583598	-1.89294	1.70589
V745	-9.20104	0.526906	-2.73748	0.645254
K746	-10.7386	0.82416	-32.216	6.12378
V747	-7.55201	0.880942	0.183792	0.350559
I748	-13.655	1.23326	0.552008	0.787723
E749	-3.40908	0.686302	-21.7404	7.32789
G750	-3.42425	0.468398	-0.517963	0.830162

## Sheet: 5L
Ensemble-averaged Rg values steric-only MD model (generated with SMOG)
	Rg (Angstrom)	±
Isolated	34.6	0.2
RNC	37.6	0.2

## Sheet: 5M
NC-Ribosome interactions (all-atom empirical MD)				Steric-only model
Residue	Interaction probability	±		Interaction probability	±
637	0.203	0.066		0.0208617	0.00244447
638	0.2	0.066		0.0192385	0.0022564
639	0.193	0.066		0.017495	0.00210932
640	0.19	0.068		0.0156513	0.00186199
641	0.179	0.067		0.0140882	0.00170995
642	0.177	0.07		0.0137275	0.00168002
643	0.152	0.063		0.0126353	0.00144549
644	0.137	0.061		0.0120942	0.0015266
645	0.128	0.06		0.0121242	0.00155378
646	0.099	0.048		0.0122645	0.00154036
647	0.075	0.036		0.011493	0.00153048
648	0.073	0.034		0.0108216	0.00147032
649	0.037	0.017		0.0104509	0.00143773
650	0.031	0.018		0.0100802	0.00128086
651	0.029	0.013		0.0110321	0.00132116
652	0.026	0.013		0.0111924	0.00131824
653	0.019	0.012		0.0111723	0.00129179
654	0.015	0.011		0.0105311	0.00123205
655	0.014	0.011		0.00956914	0.00122763
656	0.012	0.011		0.00952906	0.0012154
657	0.018	0.011		0.00995992	0.00126342
658	0.017	0.011		0.0103407	0.00132944
659	0.013	0.006		0.011002	0.00143184
660	0.023	0.013		0.0107615	0.00134524
661	0.012	0.006		0.0104709	0.00136796
662	0.012	0.006		0.0106713	0.00141046
663	0.005	0.003		0.0102405	0.00117852
664	0.004	0.003		0.00981964	0.00112439
665	0.003	0.002		0.0104008	0.00119653
666	0.003	0.002		0.0114128	0.00134474
667	0.002	0.002		0.0124248	0.0014135
668	0.002	0.001		0.0119639	0.0014422
669	0.002	0.001		0.0116633	0.0015835
670	0.002	0.001		0.011493	0.00153644
671	0.001	0		0.0112926	0.00153336
672	0.001	0		0.0113427	0.00153079
673	0.001	0		0.0115631	0.00167321
674	0.001	0		0.0115331	0.00165014
675	0.001	0		0.0108617	0.00153919
676	0.001	0		0.0109719	0.00163104
677	0.002	0.001		0.011002	0.0014862
678	0.003	0.001		0.0113928	0.00157382
679	0.003	0.002		0.0124148	0.0016813
680	0.003	0.002		0.0128657	0.00164757
681	0.003	0.002		0.0128357	0.00162228
682	0.003	0.002		0.0125852	0.00146054
683	0.003	0.002		0.0127555	0.00139714
684	0.002	0.002		0.0133467	0.00150753
685	0.002	0.002		0.0145591	0.00162387
686	0.001	0.001		0.0144689	0.00160928
687	0.002	0.001		0.0143287	0.00169081
688	0.001	0.001		0.015501	0.00178531
689	0.001	0		0.0158717	0.00176001
690	0.001	0		0.0168938	0.00176029
691	0	0		0.0166934	0.0017508
692	0.001	0		0.0170441	0.00183257
693	0	0		0.0174248	0.00182169
694	0.001	0		0.0178056	0.00178239
695	0	0		0.0183868	0.00159412
696	0	0		0.0195892	0.00158553
697	0	0		0.0210321	0.00172999
698	0.001	0		0.0229259	0.00169382
699	0.001	0		0.0240681	0.00165709
700	0.002	0.001		0.0233367	0.00143391
701	0.005	0.003		0.0223948	0.0014353
702	0.005	0.003		0.0221443	0.00146471
703	0.012	0.006		0.0226553	0.0015718
704	0.015	0.007		0.0237275	0.0016025
705	0.017	0.007		0.0248297	0.00149516
706	0.017	0.008		0.0269038	0.00146445
707	0.016	0.008		0.027024	0.00149174
708	0.02	0.008		0.0293387	0.00162057
709	0.021	0.009		0.031523	0.00167165
710	0.019	0.008		0.0346192	0.00194023
711	0.015	0.007		0.0383768	0.00187816
712	0.017	0.011		0.0421142	0.00216892
713	0.025	0.018		0.043988	0.00230957
714	0.031	0.023		0.0440681	0.00195089
715	0.035	0.027		0.0453106	0.0018534
716	0.038	0.029		0.0477455	0.00178667
717	0.039	0.031		0.0501503	0.00165899
718	0.032	0.024		0.0541182	0.00149204
719	0.033	0.023		0.0574449	0.00151849
720	0.021	0.007		0.0631062	0.00197589
721	0.03	0.008		0.0667936	0.00195358
722	0.036	0.008		0.0748497	0.00215913
723	0.051	0.012		0.082986	0.00224515
724	0.071	0.018		0.0877054	0.00238969
725	0.09	0.021		0.0948798	0.00206639
726	0.102	0.02		0.101844	0.00225552
727	0.109	0.021		0.107685	0.00183764
728	0.143	0.022		0.117796	0.00210197
729	0.183	0.025		0.127926	0.00231556
730	0.253	0.029		0.141984	0.00247042
731	0.407	0.047		0.159569	0.00232431
732	0.549	0.059		0.179699	0.0022208
733	0.603	0.059		0.217535	0.00253109
734	0.656	0.058		0.25519	0.002771
735	0.695	0.054		0.287124	0.00301023
736	0.733	0.044		0.33013	0.002985
737	0.772	0.032		0.390451	0.00341232
738	0.808	0.031		0.460571	0.00376962
739	0.832	0.028		0.562485	0.00380546
740	0.815	0.024		0.676463	0.00320107
741	0.88	0.026		0.752705	0.00295705
742	0.945	0.015		0.829509	0.00217438
743	0.996	0.002		0.90987	0.00128977
744	1	0		0.96494	0.000718018
745	1	0		0.99006	0.000347913
746	1	0		0.998357	0.000107172
747	1	0		0.99984	3.80234e-05
748	1	0		0.99999	9.50584e-06
749	1	0		1	0
750	1	0		1	0
751	1	0		1	0
752	1	0		1	0
753	1	0		1	0
754	1	0		1	0
755	1	0		1	0
756	1	0		1	0
757	1	0		1	0
758	1	0		1	0
759	1	0		1	0
760	1	0		1	0
761	1	0		1	0
762	1	0		1	0
763	1	0		1	0
764	1	0		1	0
765	1	0		1	0
766	1	0		1	0
767	1	0		1	0
768	1	0		1	0
769	1	0		1	0
770	1	0		1	0
771	1	0		1	0
772	1	0		1	0
773	1	0		1	0
774	1	0		1	0
775	1	0		1	0
776	1	0		1	0
777	1	0		1	0
778	1	0		1	0
779	1	0		1	0

## Sheet: 5N-O
			MEAN ± SEM
		Rg (Å)		SASA (nm2)
	Ensemble	Isolated	RNC	Isolated	RNC
	Prior	32.1 ± 1.1	45.2 ± 1.9	122.7 ± 1.5	131.8 ± 1.3
	N-term	33.2 ± 1.0	44.9 ± 1.7	124.3 ± 1.3	131.9 ± 1.0
	N-term+ribo	NA	44.0 ± 2.0	NA	132.0 ± 1.1
	All	34.9 ± 1.0	44.1 ± 1.8	126.6 ± 1.1	132.2 ± 1.0
