# Supplementary material for: The ribosome lowers the entropic penalty of protein folding
Source: Nature. 2024 Aug 7;633(8028):232–9. doi: 10.1038/s41586-024-07784-4 (PMC11374706; doi:10.1038/s41586-024-07784-4)
Supplement: Supplementary file 14 — Source Data Extended Data Fig. 6 [file 41586_2024_7784_MOESM14_ESM.xlsx]

## Sheet: 6A
Number of clusters		Isolated					RNC
Simulation time (us)	1.2nm	1.4nm	1.6nm	1.8nm		1.2nm	1.4nm	1.6nm	1.8nm	Clustering cutoff
0	0	0	0	0		0	0	0	0
1	328	383	250	98		479	355	148	62
2	603	652	354	117		830	519	205	79
3	962	898	427	136		1149	638	241	88
4	1278	1102	488	152		1394	723	257	92
5	1483	1190	502	158		1552	763	266	96
6	1667	1270	521	166		1718	803	281	101
7	1843	1335	539	172		1870	834	287	103
8	2072	1421	552	178		2010	867	294	103
9	2246	1481	557	178		2155	894	300	106
10	2415	1536	570	178		2271	915	307	107
11	2608	1581	576	182		2393	936	310	109
12	2765	1629	583	183		2485	953	312	111
13	2916	1673	590	186		2569	966	313	114
14	3039	1701	592	187		2651	976	313	115
15	3207	1733	592	188		2724	990	317	115
16	3370	1756	599	189
17	3527	1783	601	189
18	3622	1803	601	189
19	3720	1812	603	189
20	3811	1821	604	189

## Sheet: 6B
	Entropy, S (kb)
Cutoff (nm)	Isolated	RNC	% reduction in RNC
1.2	7.66	7.03	8
1.4	6.82	5.85	14
1.6	5.47	4.45	19
1.8	4	3.15	21

## Sheet: 6C
Number of clusters		Isolated					RNC
Simulation time (x10k frames)	1.2nm	1.4nm	1.6nm	1.8nm		1.2nm	1.4nm	1.6nm	1.8nm	Clustering cutoff
0	0	0	0	0		0	0	0	0
1	3626	712	153	52		2833	587	147	45
2	5069	856	174	56		3908	690	162	51
3	5921	921	186	60		4584	745	175	53
4	6559	966	194	61		5050	778	179	54
5	6997	992	199	61		5468	815	180	55
6	7387	1013	204	64		5683	831	181	55
7	7695	1027	206	64		5860	839	181	55
8	7951	1037	207	64		6051	847	183	55
9	8143	1046	207	64		6177	850	185	55
10	8294	1051	207	64		6270	857	186	55

## Sheet: 6D
	Entropy, S (kb)
Cutoff (nm)	Isolated	RNC	% reduction in RNC
1.2	8.3	7.87	5
1.4	5.59	5.22	7
1.6	3.59	3.33	7
1.8	2.23	1.98	11

## Sheet: 6F
Ensemble	Average entropy per residue (kb)	Error
Isolated	8.411	0.003
RNC	8.38	0.002
RNC-Isolated	-0.031	0.004

## Sheet: 6G
				-TdeltaS (conformational entropy difference at 298K, RNC-Isolated unfolded state) --> kcal/mol
						Number of bins
Block size (us)	10	±	20	±	25	±	30	±	40	±	50	±
1.25	1.50711	0.700046	1.45655	0.728425	1.42173	0.722127	1.41052	0.717285	1.34913	0.689532	1.28317	0.654337
2.5	1.61123	0.688134	1.57835	0.690007	1.55017	0.686283	1.54515	0.682234	1.49981	0.660676	1.45206	0.634436
5	1.6264	0.568968	1.60846	0.600346	1.58347	0.603878	1.5858	0.605078	1.55144	0.599485	1.5238	0.588797
7.5	1.9846	0.281747	2.02732	0.271079	2.0087	0.258801	2.01619	0.256333	1.98092	0.236964	1.94158	0.225768	FINAL VALUE
15	1.92486	0	1.96618	0	1.94827	0	1.96265	0	1.93807	0	1.91339	0	(note error could not be calculated for this block size)

## Sheet: 6J
	g(r)
r (nm)	Isolated	RNC
0	0	0
0.002	0	0
0.004	0	0
0.006	0	0
0.008	0	0
0.01	0	0
0.012	0	0
0.014	0	0
0.016	0	0
0.018	0	0
0.02	0	0
0.022	0	0
0.024	0	0
0.026	0	0
0.028	0	0
0.03	0	0
0.032	0	0
0.034	0	0
0.036	0	0
0.038	0	0
0.04	0	0
0.042	0	0
0.044	0	0
0.046	0	0
0.048	0	0
0.05	0	0
0.052	0	0
0.054	0	0
0.056	0	0
0.058	0	0
0.06	0	0
0.062	0	0
0.064	0	0
0.066	0	0
0.068	0	0
0.07	0	0
0.072	0	0
0.074	0	0
0.076	0	0
0.078	0	0
0.08	0	0
0.082	0	0
0.084	0	0
0.086	0	0
0.088	0	0
0.09	0	0
0.092	0	0
0.094	0	0
0.096	0	0
0.098	0	0
0.1	0	0
0.102	0	0
0.104	0	0
0.106	0	0
0.108	0	0
0.11	0	0
0.112	0	0
0.114	0	0
0.116	0	0
0.118	0	0
0.12	0	0
0.122	0	0
0.124	0	0
0.126	0	0
0.128	0	0
0.13	0	0
0.132	0	0
0.134	0	0
0.136	0	0
0.138	0	0
0.14	0	0
0.142	0	0
0.144	0	0
0.146	0	0
0.148	0	0
0.15	0	0
0.152	0	0
0.154	0	0
0.156	0	0
0.158	0	0
0.16	0	0
0.162	0.001	0.001
0.164	0.003	0.002
0.166	0.005	0.005
0.168	0.01	0.009
0.17	0.017	0.016
0.172	0.026	0.024
0.174	0.038	0.036
0.176	0.051	0.049
0.178	0.067	0.063
0.18	0.081	0.077
0.182	0.098	0.094
0.184	0.112	0.109
0.186	0.13	0.124
0.188	0.141	0.137
0.19	0.152	0.15
0.192	0.162	0.158
0.194	0.171	0.166
0.196	0.175	0.17
0.198	0.175	0.172
0.2	0.176	0.172
0.202	0.174	0.171
0.204	0.169	0.167
0.206	0.167	0.162
0.208	0.161	0.158
0.21	0.154	0.151
0.212	0.148	0.147
0.214	0.142	0.14
0.216	0.134	0.133
0.218	0.129	0.127
0.22	0.125	0.123
0.222	0.12	0.119
0.224	0.116	0.116
0.226	0.118	0.114
0.228	0.118	0.116
0.23	0.122	0.119
0.232	0.128	0.128
0.234	0.14	0.138
0.236	0.153	0.154
0.238	0.173	0.172
0.24	0.195	0.195
0.242	0.226	0.226
0.244	0.269	0.265
0.246	0.324	0.317
0.248	0.385	0.382
0.25	0.47	0.461
0.252	0.561	0.553
0.254	0.654	0.646
0.256	0.749	0.74
0.258	0.838	0.827
0.26	0.902	0.898
0.262	0.959	0.948
0.264	0.989	0.983
0.266	1	1
0.268	0.995	0.999
0.27	0.98	0.988
0.272	0.954	0.965
0.274	0.919	0.932
0.276	0.883	0.9
0.278	0.846	0.862
0.28	0.81	0.825
0.282	0.766	0.79
0.284	0.736	0.755
0.286	0.701	0.725
0.288	0.671	0.694
0.29	0.642	0.665
0.292	0.62	0.645
0.294	0.594	0.619
0.296	0.575	0.598
0.298	0.555	0.581
0.3	0.535	0.562
0.302	0.515	0.548
0.304	0.503	0.532
0.306	0.491	0.519
0.308	0.473	0.507
0.31	0.469	0.495
0.312	0.456	0.485
0.314	0.448	0.475
0.316	0.437	0.466
0.318	0.429	0.456
0.32	0.422	0.446
0.322	0.414	0.438
0.324	0.404	0.433
0.326	0.398	0.426
0.328	0.391	0.417
0.33	0.385	0.411
0.332	0.381	0.405
0.334	0.373	0.398
0.336	0.365	0.392
0.338	0.365	0.389
0.34	0.357	0.384
0.342	0.354	0.377
0.344	0.35	0.373
0.346	0.344	0.369
0.348	0.343	0.364
0.35	0.338	0.361
0.352	0.332	0.358
0.354	0.332	0.354
0.356	0.328	0.35
0.358	0.326	0.348
0.36	0.321	0.346
0.362	0.316	0.342
0.364	0.318	0.34
0.366	0.316	0.339
0.368	0.314	0.338
0.37	0.313	0.334
0.372	0.307	0.332
0.374	0.306	0.331
0.376	0.308	0.332
0.378	0.307	0.33
0.38	0.306	0.327
0.382	0.307	0.328
0.384	0.304	0.328
0.386	0.304	0.326
0.388	0.306	0.326
0.39	0.305	0.325
0.392	0.304	0.326
0.394	0.302	0.326
0.396	0.306	0.326
0.398	0.303	0.327
0.4	0.306	0.328
0.402	0.306	0.328
0.404	0.305	0.327
0.406	0.306	0.328
0.408	0.307	0.33
0.41	0.306	0.329
0.412	0.308	0.331
0.414	0.31	0.332
0.416	0.309	0.332
0.418	0.311	0.331
0.42	0.312	0.334
0.422	0.315	0.334
0.424	0.311	0.335
0.426	0.313	0.338
0.428	0.314	0.337
0.43	0.317	0.338
0.432	0.319	0.339
0.434	0.318	0.341
0.436	0.319	0.342
0.438	0.32	0.345
0.44	0.321	0.345
0.442	0.322	0.347
0.444	0.319	0.348
0.446	0.324	0.348
0.448	0.325	0.351
0.45	0.328	0.352
0.452	0.325	0.353
0.454	0.332	0.355
0.456	0.33	0.356
0.458	0.334	0.359
0.46	0.336	0.359
0.462	0.336	0.362
0.464	0.338	0.364
0.466	0.34	0.365
0.468	0.34	0.367
0.47	0.342	0.37
0.472	0.344	0.372
0.474	0.346	0.375
0.476	0.347	0.377
0.478	0.352	0.38
0.48	0.356	0.382
0.482	0.356	0.386
0.484	0.356	0.389
0.486	0.359	0.391
0.488	0.365	0.394
0.49	0.366	0.397
0.492	0.368	0.402
0.494	0.374	0.406
0.496	0.374	0.409
0.498	0.378	0.413
0.5	0.381	0.416
0.502	0.384	0.42
0.504	0.388	0.424
0.506	0.393	0.428
0.508	0.395	0.432
0.51	0.396	0.436
0.512	0.403	0.44
0.514	0.407	0.444
0.516	0.408	0.449
0.518	0.411	0.453
0.52	0.414	0.457
0.522	0.418	0.459
0.524	0.422	0.463
0.526	0.421	0.466
0.528	0.424	0.471
0.53	0.429	0.474
0.532	0.428	0.476
0.534	0.435	0.479
0.536	0.434	0.479
0.538	0.438	0.481
0.54	0.438	0.484
0.542	0.438	0.488
0.544	0.435	0.488
0.546	0.441	0.489
0.548	0.441	0.49
0.55	0.441	0.491
0.552	0.445	0.49
0.554	0.442	0.493
0.556	0.444	0.492
0.558	0.441	0.493
0.56	0.445	0.492
0.562	0.445	0.495
0.564	0.442	0.492
0.566	0.443	0.492
0.568	0.443	0.492
0.57	0.443	0.492
0.572	0.443	0.493
0.574	0.441	0.493
0.576	0.442	0.494
0.578	0.441	0.493
0.58	0.442	0.493
0.582	0.438	0.493
0.584	0.439	0.492
0.586	0.444	0.494
0.588	0.441	0.492
0.59	0.44	0.493
0.592	0.44	0.493
0.594	0.444	0.492
0.596	0.442	0.492
0.598	0.44	0.492
0.6	0.44	0.49
0.602	0.438	0.496
0.604	0.44	0.492
0.606	0.439	0.493
0.608	0.439	0.493
0.61	0.44	0.493
0.612	0.442	0.492
0.614	0.44	0.491
0.616	0.442	0.491
0.618	0.44	0.493
0.62	0.44	0.492
0.622	0.44	0.493
0.624	0.439	0.494
0.626	0.442	0.492
0.628	0.441	0.492
0.63	0.44	0.491
0.632	0.442	0.492
0.634	0.438	0.492
0.636	0.437	0.493
0.638	0.44	0.493
0.64	0.444	0.495
0.642	0.441	0.493
0.644	0.438	0.495
0.646	0.441	0.492
0.648	0.44	0.494
0.65	0.44	0.493
0.652	0.443	0.494
0.654	0.441	0.494
0.656	0.44	0.494
0.658	0.441	0.493
0.66	0.445	0.494
0.662	0.438	0.496
0.664	0.442	0.495
0.666	0.441	0.495
0.668	0.444	0.496
0.67	0.444	0.495
0.672	0.444	0.496
0.674	0.447	0.497
0.676	0.441	0.498
0.678	0.444	0.499
0.68	0.443	0.5
0.682	0.446	0.498
0.684	0.444	0.501
0.686	0.442	0.499
0.688	0.447	0.5
0.69	0.445	0.5
0.692	0.445	0.499
0.694	0.446	0.499
0.696	0.448	0.501
0.698	0.447	0.501
0.7	0.448	0.5
0.702	0.448	0.502
0.704	0.449	0.502
0.706	0.446	0.503
0.708	0.447	0.505
0.71	0.444	0.504
0.712	0.449	0.504
0.714	0.45	0.504
0.716	0.449	0.504
0.718	0.448	0.506
0.72	0.449	0.504
0.722	0.451	0.507
0.724	0.452	0.507
0.726	0.453	0.508
0.728	0.451	0.509
0.73	0.451	0.51
0.732	0.451	0.51
0.734	0.455	0.51
0.736	0.453	0.51
0.738	0.455	0.51
0.74	0.453	0.513
0.742	0.451	0.513
0.744	0.454	0.512
0.746	0.453	0.513
0.748	0.456	0.514
0.75	0.457	0.516
0.752	0.459	0.518
0.754	0.457	0.516
0.756	0.459	0.517
0.758	0.461	0.518
0.76	0.459	0.52
0.762	0.46	0.52
0.764	0.463	0.521
0.766	0.46	0.523
0.768	0.462	0.523
0.77	0.463	0.525
0.772	0.467	0.525
0.774	0.465	0.524
0.776	0.467	0.528
0.778	0.467	0.528
0.78	0.466	0.527
0.782	0.469	0.528
0.784	0.469	0.531
0.786	0.47	0.532
0.788	0.47	0.534
0.79	0.472	0.533
0.792	0.47	0.534
0.794	0.472	0.535
0.796	0.473	0.537
0.798	0.473	0.538
0.8	0.477	0.539
0.802	0.476	0.539
0.804	0.476	0.54
0.806	0.478	0.541
0.808	0.478	0.541
0.81	0.481	0.547
0.812	0.481	0.545
0.814	0.479	0.547
0.816	0.482	0.545
0.818	0.485	0.548
0.82	0.481	0.549
0.822	0.487	0.55
0.824	0.489	0.55
0.826	0.487	0.554
0.828	0.486	0.554
0.83	0.488	0.551
0.832	0.488	0.557
0.834	0.493	0.554
0.836	0.49	0.555
0.838	0.491	0.559
0.84	0.496	0.559
0.842	0.492	0.558
0.844	0.497	0.564
0.846	0.492	0.562
0.848	0.496	0.563
0.85	0.497	0.564
0.852	0.497	0.563
0.854	0.497	0.566
0.856	0.496	0.566
0.858	0.498	0.566
0.86	0.498	0.569
0.862	0.504	0.57
0.864	0.502	0.569
0.866	0.505	0.572
0.868	0.503	0.57
0.87	0.506	0.572
0.872	0.505	0.574
0.874	0.507	0.576
0.876	0.504	0.575
0.878	0.508	0.576
0.88	0.504	0.575
0.882	0.509	0.579
0.884	0.513	0.579
0.886	0.511	0.579
0.888	0.512	0.581
0.89	0.515	0.583
0.892	0.515	0.581
0.894	0.514	0.581
0.896	0.513	0.583
0.898	0.515	0.584
0.9	0.513	0.586
0.902	0.514	0.585
0.904	0.515	0.587
0.906	0.516	0.585
0.908	0.517	0.588
0.91	0.515	0.588
0.912	0.518	0.588
0.914	0.52	0.591
0.916	0.521	0.592
0.918	0.521	0.593
0.92	0.522	0.594
0.922	0.523	0.594
0.924	0.522	0.591
0.926	0.522	0.594
0.928	0.525	0.595
0.93	0.526	0.595
0.932	0.525	0.594
0.934	0.525	0.597
0.936	0.525	0.597
0.938	0.524	0.599
0.94	0.525	0.598
0.942	0.526	0.598
0.944	0.527	0.599
0.946	0.524	0.601
0.948	0.531	0.601
0.95	0.53	0.6
0.952	0.528	0.603
0.954	0.53	0.603
0.956	0.529	0.603
0.958	0.533	0.603
0.96	0.534	0.604
0.962	0.532	0.605
0.964	0.531	0.606
0.966	0.532	0.605
0.968	0.533	0.608
0.97	0.534	0.606
0.972	0.535	0.609
0.974	0.533	0.61
0.976	0.533	0.61
0.978	0.535	0.612
0.98	0.533	0.611
0.982	0.537	0.61
0.984	0.537	0.61
0.986	0.538	0.613
0.988	0.538	0.612
0.99	0.539	0.611
0.992	0.54	0.615
0.994	0.54	0.614
0.996	0.54	0.614
0.998	0.538	0.618

## Sheet: 6M
	283K
	C36m		C36m+W
Distance (Angstrom)	S (J/mol K)	Error	S (J/mol K)	Error
0-3.5	53.92	0.24	53.74	0.12
3.5-8	62.35	0.3	61.96	0.17
8-16	63.98	0.03	64.12	0.05
16-26	64.27	0.04	64.23	0.04
26-36	64.31	0.04	64.1	0.04
36-46	64.3	0.04	64.12	0.04
Reference bulk value	64.78	0.03	64.88	0.05

## Sheet: 6N
	C36m+W
	283K		298K
Distance (Angstrom)	S (J/mol K)	Error	S (J/mol K)	Error
0-3.5	53.74	0.12	57.15	0.37
3.5-8	61.96	0.17	65.9	0.36
8-16	64.12	0.05	67.51	0.16
16-26	64.23	0.04	67.87	0.03
26-36	64.1	0.04	67.85	0.09
36-46	64.12	0.04	67.86	0.04
Reference bulk value	64.88	0.05	68.5	0.05
