# Supplementary material for: The ribosome lowers the entropic penalty of protein folding
Source: Nature. 2024 Aug 7;633(8028):232–9. doi: 10.1038/s41586-024-07784-4 (PMC11374706; doi:10.1038/s41586-024-07784-4)
Supplement: Supplementary file 15 — Source Data Extended Data Fig. 7 [file 41586_2024_7784_MOESM15_ESM.xlsx]

## Sheet: 7C
					Isolated FLN5 ∆6
			Fractional populations, T = total								Equilibrium constants
Temp (K)	U	U_err	I	I_err	N	N_err	T	T_err	K_U_N	K_U_I	K_I_N	K_U_N_err	K_I_N_err	K_U_I_err	lnK_U_N	lnK_U_I	lnK_I_N	lnK_U_N_err	lnK_U_I_err	lnK_I_N_err	1/T
278	0.198208	0.00182723	0.400891	0.004548	0.400902	0.00456931	0.801792	0.00644693	2.02264	2.02258	1.00003	0.0296501	0.0160817	0.03245	0.704401	0.704373	2.79748e-05	0.0146591	0.0160439	0.0160813	0.00359712
283	0.259989	0.00173354	0.36596	0.00445761	0.374051	0.00316848	0.740011	0.00546896	1.43872	1.4076	1.02211	0.0155096	0.0151645	0.0242473	0.363753	0.341884	0.0218687	0.0107802	0.017226	0.0148364	0.00353357
288	0.39523	0.0016469	0.27155	0.0028392	0.33322	0.0027115	0.60477	0.00392598	0.843104	0.687068	1.2271	0.00770776	0.0162578	0.0101592	-0.170665	-0.375322	0.204657	0.00914213	0.0147864	0.0132489	0.00347222
293	0.641936	0.00203883	0.194822	0.00509259	0.163243	0.00344263	0.358064	0.00614705	0.254297	0.303491	0.837908	0.00542337	0.0281422	0.0112192	-1.36925	-1.1924	-0.176847	0.0213269	0.0369672	0.0335862	0.00341297
298	0.833885	0.00138926	0.0819872	0.00457909	0.0841278	0.00532249	0.166115	0.00702118	0.100887	0.0983196	1.02611	0.00638497	0.0865955	0.00776584	-2.29376	-2.31953	0.0257728	0.0632887	0.0789857	0.0843922	0.0033557
303	0.939758	0.00218533	0.034197	0.00424597	0.0260453	0.00450746	0.0602423	0.00619237	0.0277149	0.0363891	0.761625	0.00479684	0.162222	0.00638963	-3.58579	-3.31348	-0.272301	0.173078	0.175592	0.212995	0.00330033
					RNC FLN5+34
			Fractional populations, T = total													Equilibrium constants
Temp (K)	U	U_err	I1	I1_err	I2	I2_err	N	N_err	T	T_err	K_U_N	K_U_I1	K_U_I2	K_I1_N	K_I2_N	K_I1_I2	K_U_N_err	K_U_I1_err	K_U_I2_err	K_I1_N_err	K_I2_N_err	K_I1_I2_err	lnK_U_N	lnK_U_I1	lnK_U_I2	lnK_I1_N	lnK_I2_N	lnK_I1_I2	lnK_U_N_err	lnK_U_I1_err	lnK_U_I2_err	lnK_I1_N_err	lnK_I2_N_err	lnK_I1_I2_err	1/T
278	0.079794	0.0058635	0.25795	0.024624	0.51404	0.058358	0.14822	0.015718	0.92021	0.0652614	1.85753	3.2327	6.44209	0.574607	0.288343	1.99279	0.239653	0.389435	0.871193	0.0819863	0.0447947	0.295587	0.619249	1.17332	1.86285	-0.554068	-1.2436	0.689535	0.129017	0.120468	0.135235	0.142682	0.155352	0.148328	0.00359712
283	0.081965	0.0070928	0.30286	0.029339	0.42627	0.066692	0.1889	0.01866	0.91803	0.0752117	2.30464	3.69499	5.20063	0.623721	0.443146	1.40748	0.302657	0.47996	0.929828	0.0862955	0.0819953	0.259002	0.834925	1.30698	1.64878	-0.472053	-0.813855	0.341802	0.131325	0.129895	0.178791	0.138356	0.18503	0.184018	0.00353357
288	0.085793	0.007058	0.28724	0.027023	0.43634	0.064936	0.19063	0.020387	0.91421	0.0732295	2.22198	3.34806	5.08596	0.663661	0.436884	1.51908	0.299805	0.418423	0.864842	0.0945292	0.0800639	0.267453	0.798397	1.20838	1.62648	-0.409984	-0.828087	0.418104	0.134927	0.124975	0.170045	0.142436	0.183261	0.176063	0.00347222
293	0.10535	0.0072623	0.33099	0.031237	0.38648	0.069005	0.17718	0.016661	0.89465	0.0775566	1.68182	3.14181	3.66853	0.535303	0.458445	1.16765	0.196093	0.367183	0.702131	0.0713159	0.0925125	0.235812	0.519878	1.1448	1.29979	-0.624922	-0.779914	0.154992	0.116595	0.11687	0.191393	0.133225	0.201796	0.201955	0.00341297
298	0.11089	0.0057828	0.32386	0.025385	0.37896	0.048564	0.18629	0.01349	0.88911	0.0564344	1.67995	2.92055	3.41744	0.575218	0.491582	1.17014	0.149915	0.274956	0.47282	0.0613831	0.0723585	0.175779	0.518766	1.07177	1.22889	-0.553007	-0.710126	0.157119	0.0892373	0.0941454	0.138355	0.106713	0.147195	0.150221	0.0033557
303	0.15196	0.0081672	0.27299	0.024893	0.41031	0.067702	0.16474	0.016681	0.84804	0.074037	1.0841	1.79646	2.70012	0.603465	0.401501	1.50302	0.124277	0.19015	0.468564	0.0822306	0.0777282	0.283353	0.0807511	0.585818	0.993296	-0.505067	-0.912544	0.407478	0.114636	0.105847	0.173535	0.136264	0.193594	0.188522	0.00330033

## Sheet: 7D
			kcal/mol				kcal/mol/K
K_eq	ΔH	ΔH error	ΔS	ΔS error	-TΔS	-TΔS error	ΔCp	ΔCp error
[N]/[I1]	-0.52	1.8	-0.003	0.006	0.84	1.81	-0.041	0.208
[N]/[I2]	-3.26	1.75	-0.012	0.006	3.71	1.75	-0.666	0.201	RNC FLN5+34
[I2/I1]	2.74	2.25	0.01	0.008	-2.88	2.25	0.625	0.259
[Niso]/[Iiso]	-4.58	2.94	-0.016	0.01	4.64	2.95	-0.376	0.339	Isolated FLN5 ∆6

## Sheet: 7G
				Isolated FLN5 E6 ∆2
		Fractional populations, T = total				Equilibrium constants
Temp (K)	U	U_err	N	N_err	K_U_N	K_U_N_err	lnK_U_N	lnK_U_N_err	1/T
295.6	0.0219717	0.00312661	0.978028	0.00399253	44.5132	6.33692	3.79579	0.14236	0.00338295
298	0.0391973	0.00345441	0.960803	0.00345123	24.512	2.16201	3.19916	0.088202	0.0033557
300.5	0.0605736	0.00354794	0.939426	0.00455837	15.5089	0.911502	2.74141	0.058773	0.00332779
303	0.104944	0.00303731	0.895056	0.00353559	8.52888	0.249133	2.14346	0.0292105	0.00330033
305.5	0.188315	0.0034485	0.811685	0.00398861	4.31025	0.0817234	1.461	0.0189602	0.00327332
308	0.328132	0.00323787	0.671868	0.00376973	2.04755	0.0232423	0.716645	0.0113512	0.00324675
					RNC FLN5+34 E6
			Fractional populations, T = total													Equilibrium constants
Temp (K)	U	U_err	I1	I1_err	I2	I2_err	N	N_err	T	T_err	K_U_N	K_U_I1	K_U_I2	K_I1_N	K_I2_N	K_I1_I2	K_U_N_err	K_U_I1_err	K_U_I2_err	K_I1_N_err	K_I2_N_err	K_I1_I2_err	lnK_U_N	lnK_U_I1	lnK_U_I2	lnK_I1_N	lnK_I2_N	lnK_I1_I2	lnK_U_N_err	lnK_U_I1_err	lnK_U_I2_err	lnK_I1_N_err	lnK_I2_N_err	lnK_I1_I2_err	1/T
283	0.105163	0.00741668	0.255083	0.03081	0.432324	0.0761672	0.20743	0.0217589	0.894837	0.084995	1.97246	2.4256	4.11098	0.813185	0.479802	1.69483	0.249322	0.339259	0.780151	0.13009	0.0983809	0.362031	0.67928	0.886077	1.41366	-0.206797	-0.734381	0.527584	0.126402	0.139866	0.189773	0.159976	0.205045	0.213608	0.00353357
288	0.128947	0.00849745	0.240323	0.0276245	0.437601	0.0599052	0.193129	0.0178264	0.871053	0.068334	1.49773	1.86373	3.39365	0.80362	0.441335	1.82088	0.169863	0.24694	0.515597	0.11847	0.0728672	0.325491	0.403954	0.622582	1.2219	-0.218629	-0.817951	0.599322	0.113413	0.132497	0.15193	0.147421	0.165106	0.178754	0.00347222
293	0.158569	0.00713579	0.235214	0.0237264	0.439477	0.0459972	0.166741	0.0124479	0.841431	0.0532319	1.05154	1.48336	2.77152	0.70889	0.379408	1.86841	0.0916613	0.163843	0.315754	0.0889603	0.0487768	0.271592	0.0502532	0.394308	1.0194	-0.344055	-0.969144	0.625089	0.0871688	0.110454	0.113928	0.125492	0.12856	0.14536	0.00341297
298	0.168702	0.00909008	0.307399	0.0347364	0.338907	0.0771857	0.184993	0.0237286	0.831298	0.087905	1.09656	1.82214	2.0089	0.6018	0.545851	1.1025	0.15256	0.228114	0.470156	0.102874	0.142678	0.280301	0.0921802	0.60001	0.697589	-0.50783	-0.605409	0.0975791	0.139126	0.12519	0.234036	0.170944	0.261385	0.254242	0.0033557
303	0.285998	0.00715802	0.228716	0.0234495	0.347337	0.0423142	0.137949	0.0110906	0.714002	0.0496323	0.482342	0.799712	1.21447	0.603145	0.397162	1.51864	0.0406143	0.0843993	0.151043	0.0785833	0.0579705	0.241807	-0.729102	-0.223504	0.194309	-0.505598	-0.923411	0.417813	0.0842022	0.105537	0.124369	0.130289	0.145962	0.159226	0.00330033

## Sheet: 7H
			kcal/mol				kcal/mol/K
K_eq	ΔH	ΔH error	ΔS	ΔS error	-TΔS	-TΔS error	ΔCp	ΔCp error
[N]/[U]	-14.45	5.07	-0.049	0.017	14.55	5.07	-0.73	0.842
[I1]/[U]	-11.23	6.32	-0.037	0.021	11.07	6.31	-0.692	1.049	RNC FLN5+34 E6
[I2]/[U]	-14.19	0.92	-0.046	0.003	13.79	0.91	-0.787	0.152
[Niso]/[Uiso]	-37.07	2.23	-0.118	0.007	35.12	2.23	-1.891	0.541	Isolated FLN5 E6 ∆2

## Sheet: 7I
		Chemical shift perturbation (CSP) analysis (ppm)
Assignment	Residue	FLN5+110	FLN5+67	FLN5+47	FLN5+42	FLN5+37	Avg	SD
661LeuCda	661	0.0260846	0.0231069				0.0245957	0.00210558
661LeuCdb	661	0.0326679	0.0225462				0.027607	0.0071571
662ValCga	662	0.0150655	0.0270659				0.0210657	0.00848559
664ValCga	664	0.0325102	0.0305311	0.0304775			0.0311729	0.00115837
664ValCgb	664	0.0383579	0.0386336	0.0201991			0.0323969	0.0105644
674IleCd1	674	0.0183967	0.0227676		0.0374287	0.0161253	0.0236796	0.00957161
677ValCgb	677	0.022465	0.0313267				0.0268958	0.00626616
677ValCga	677	0.0250546	0.030577				0.0278158	0.00390491
695IleCd1	695	0.0217416	0.0227046		0.0179221	0.0342975	0.0241664	0.00706275
701LeuCdb	701	0.0331445	0.0412663		0.037986	0.0519423	0.0410848	0.00797015
701LeuCda	701	0.0391509	0.0402285				0.0396897	0.000761923
702ValCga	702	0.0327226	0.037373	0.0327166			0.0342708	0.00268666
703ValCgb	703	0.0355263	0.0332569				0.0343916	0.00160471
703ValCga	703	0.0129519	0.0275565				0.0202542	0.010327
717ValCgb	717	0.0247509	0.0284698			0.0298684	0.0276964	0.00264498
717ValCga	717	0.0295488	0.0324642			0.0226133	0.0282088	0.00506033
723ValCgb	723	0.0288716	0.0242717	0.0220192			0.0250542	0.00349252
723ValCga	723	0.0246323	0.0298042	0.0196039			0.0246801	0.00510034
729ValCga	729	0.018783	0.0195334				0.0191582	0.000530606
729ValCgb	729	0.0221632	0.0278828			0.0335979	0.0278813	0.00571735
731ValCga	731	0.0326213	0.0232162				0.0279187	0.00665041
733LeuCda	733	0.02631	0.0288353	0.0284804	0.0213117	0.0383207	0.0286516	0.00618284
733LeuCdb	733	0.0254166	0.0318524		0.0201269	0.0464485	0.0309611	0.0113838
738IleCd1	738	0.0247303	0.026277		0.0157381	0.0234145	0.02254	0.00468304
743IleCd1	743	0.0377097	0.0382201	0.0397956	0.0569104	0.0401778	0.0425627	0.00808721
745ValCga	745	0.0305149	0.0345899	0.0238584			0.0296544	0.00541727
748IleCd1	748	0.05666	0.0542005	0.0620242			0.0576282	0.00400068

## Sheet: 7K
			S2axis*tauC (ns)			S2axis*tauC (ns)
		Isolated protein in glycerol				RNC
Residue	Methyl	0% glycerol	40% glycerol	50% glycerol	60% glycerol	RNC+67 950MHz
661	L661δ1	8.2	30.9	48	73	33.7
661	L661δ2	5.5	20	30.8	47	63.7
662	V662γ2	5.73	20	28.9	45.8
664	V664γ1	2.84	8.2	11.5	17.5	13.63
664	V664γ2	2.8	7.52	11.2	19.2	12.8
674	I674δ1	6.3	22.1	33.1	49	45.2
677	V677γ1	6.6	26.6	42	64	63.7
677	V677γ2	7.5	28.5	44.1	66.3	66
682	V682γ1	5.19	20.5	32.2	49
693	V693γ2	6.2	19.5	26.4	42
695	I695δ1	5.5	18.1	26.8	39.8	33.5
701	L701δ1	2.72	8.34	11.2	16.9	20.4
701	L701δ2	3.1	11.7	17.3	23.2	36.9
702	V702γ1	6.3	24.2	38	56	40.7
702	V702γ2	4.51	16.9	24.8	41.3	41.3
703	V703γ1	4.8	16.6	23.6	36	48.6
703	V703γ2	6.8	24	36.7	58	48.4
707	V707γ1	7.2	26.6	40.7	59	33.9
707	V707γ2	6.7	23.3	34.8	47	50.5
717	V717γ1	7.1	25.5	38.9	61	48.1
717	V717γ2	8.7	31.9	46	64	60
718	V718γ1	3.54	10.6	14.6	21.4
718	V718γ2	2.85	9.12	11.9	18	20.4
723	V723γ1	1.36	3.16	5.8	7.8	4.87
723	V723γ2	1.72	4.47	6.4	9.1	4.5
729	V729γ1	7.7	28	42	63	57.3
729	V729γ2	8	29.1	43.4	63	64
731	V731γ1	8.1	27	39	67	48
733	L733δ1	4.2	13.2	21.5	33.4	40.1
733	L733δ2	4.2	14.7	21.5	32.5	18
738	I738δ1	6.7	23.6	36.2	56	42.7
743	I743δ1	3.17	9.31	13.9	21.6	28.84
745	V745γ1	3.43	10.3	14.7	20.9	20.8
748	I748δ1	3.77	11.85	17.3	25.4	27.2
