# Supplementary material for: The ribosome lowers the entropic penalty of protein folding
Source: Nature. 2024 Aug 7;633(8028):232–9. doi: 10.1038/s41586-024-07784-4 (PMC11374706; doi:10.1038/s41586-024-07784-4)
Supplement: Supplementary file 16 — Source Data Extended Data Fig. 8 [file 41586_2024_7784_MOESM16_ESM.xlsx]

## Sheet: 8A-C
	FLN5 +31			FLN5 +47			FLN5 +67			Isolated FLN5
	Residue	Ipara/Idia	±	Residue	Ipara/Idia	±	Residue	Ipara/Idia	±	Residue	Ipara/Idia	±
	650	0.653968	0.294187	650	0.767662	0.282757	650	0.715081	0.316653	645	0.908435	0.19179
	652	0.806489	0.113327	652	0.769553	0.114296	652	1.19037	0.219461	646	0.876065	0.0762811
	653	0.901422	0.22287	653	0.887076	0.232029	653	1.06445	0.365603	648	0.718822	0.0249286
	654	0.810496	0.380141	654	0.917506	0.500754	654	0.762818	0.57071	650	0.852114	0.0710415
	655	0.846349	0.128184	655	0.797378	0.120399	655	0.884632	0.190577	651	0.897065	0.0917953
	656	0.866393	0.0965605	656	0.79725	0.0966549	656	0.884296	0.147824	653	0.876887	0.103423
	658	0.961211	0.132591	658	0.876022	0.128407	658	0.851607	0.187322	654	0.886621	0.205863
	659	0.980863	0.0784658	659	0.899558	0.0792848	659	0.875581	0.109243	655	0.805778	0.0367008
	660	0.977905	0.112359	660	0.934014	0.122369	660	0.99695	0.192862	656	0.804406	0.0283055
	661	0.917145	0.0701314	661	0.868804	0.0720304	661	0.85213	0.103843	658	0.810619	0.0383052
	662	0.986163	0.0725962	662	0.868201	0.0697733	662	0.911922	0.111244	660	0.783837	0.0337047
	663	1.00659	0.108353	663	0.883632	0.0999742	663	0.86348	0.141053	661	0.789515	0.0195318
	664	1.00826	0.0772757	664	1.11161	0.104344	664	0.939469	0.140619	662	0.818419	0.0178548
	665	0.863922	0.136688	665	1.07945	0.121916	668	1.23354	0.177467	663	0.82045	0.0268452
	668	0.915605	0.0574281	668	0.994012	0.122929	670	1.02228	0.130263	664	0.812211	0.021754
	670	1.07674	0.0889622	670	0.971971	0.0846848	671	0.977073	0.122299	665	0.788618	0.0246123
	671	1.08243	0.0898944	671	0.963862	0.0843314	673	0.978988	0.139611	667	0.836625	0.0639519
	673	1.06223	0.0942909	673	0.992492	0.0960561	674	0.974153	0.120612	668	0.918705	0.0259785
	674	0.995808	0.0797342	674	0.911224	0.0765313	675	1.01174	0.147576	670	0.850297	0.0225723
	675	1.08294	0.100793	675	0.95368	0.0916701	677	0.958906	0.117224	671	0.887577	0.0256694
	677	1.09529	0.0825561	677	0.932263	0.0736301	678	1.02464	0.156181	672	0.884124	0.0308896
	678	1.08311	0.102839	678	0.996753	0.102751	679	0.96877	0.192696	673	0.86437	0.029744
	679	0.967675	0.113338	679	1.05252	0.142519	681	0.95903	0.221934	674	0.827812	0.0227882
	680	0.899854	0.114209	681	0.982175	0.148083	682	0.96333	0.0935103	675	0.795287	0.0251912
	681	0.980671	0.125022	682	0.956669	0.0646311	684	0.890311	0.169271	676	0.728921	0.023199
	682	1.05724	0.0639638	683	0.8444	0.0758445	685	0.802929	0.443948	677	0.745998	0.0188975
	683	1.13531	0.125536	684	0.974044	0.129518	686	0.968158	0.164667	678	0.804209	0.0287642
	684	1.01985	0.110811	685	1.06047	0.395249	687	1.14744	0.284207	679	0.903982	0.0523949
	685	0.799049	0.248773	686	0.94846	0.10851	688	0.949154	0.135524	680	0.880042	0.0392547
	686	1.02654	0.101678	687	0.964349	0.154348	691	0.882377	0.110182	681	0.734353	0.0461639
	687	0.950835	0.119759	688	0.946526	0.0883759	692	0.881642	0.119849	682	0.77533	0.0176028
	688	1.04351	0.0899861	691	0.893221	0.0740326	693	0.945529	0.123251	683	0.699332	0.0232472
	691	1.03457	0.0802164	692	0.918685	0.0792426	694	0.773412	0.147596	684	0.718569	0.0374347
	692	1.06984	0.0850534	693	0.910497	0.0782295	696	0.856053	0.171207	685	0.609331	0.15974
	693	1.11135	0.0934245	694	0.956158	0.112485	697	0.970028	0.177985	686	0.795999	0.0418424
	694	1.03945	0.0984064	696	1.00598	0.143429	700	0.899277	0.161335	687	0.814454	0.0528991
	696	1.04791	0.131265	697	0.993437	0.113676	701	0.939864	0.120922	688	0.731439	0.0252253
	697	1.08547	0.118188	700	0.951061	0.108065	702	0.863556	0.111219	689	0.714711	0.0242906
	700	1.04331	0.105768	701	0.949634	0.0824092	703	0.846605	0.119651	691	0.676277	0.0216601
	701	1.04712	0.0844235	702	0.936882	0.0774613	705	0.871137	0.115303	692	0.62353	0.020104
	702	1.07317	0.0792608	703	0.916882	0.0821871	706	0.859277	0.104505	693	0.650944	0.0220962
	703	1.09133	0.0947866	705	0.954078	0.0830759	707	0.893289	0.118476	694	0.488252	0.0228341
	705	1.03606	0.0824026	706	0.826677	0.0728974	708	0.880686	0.139735	695	0.527809	0.0211744
	706	1.12572	0.100969	707	0.926475	0.0792038	709	0.825238	0.0953619	697	0.646952	0.0300651
	707	1.04988	0.0839404	708	0.93514	0.0998333	713	0.738702	0.123139	699	0.686309	0.0261632
	708	0.978799	0.0949179	709	0.768044	0.0706323	714	0.852122	0.125417	700	0.583368	0.024671
	709	1.09492	0.0967967	710	1.19107	0.249653	715	0.767744	0.150809	701	0.593848	0.0209848
	710	1.22872	0.189728	711	1.10181	0.374862	716	0.551636	0.156484	702	0.432301	0.0109961
	711	0.941274	0.232053	713	0.878964	0.101591	717	0.69512	0.0957851	703	0.589024	0.0204326
	713	0.954949	0.105724	714	0.89095	0.0890536	718	0.716824	0.136588	705	0.595165	0.0193149
	714	0.914485	0.0858296	715	0.849727	0.102714	719	0.501709	0.127736	706	0.491368	0.0199676
	715	0.926357	0.0991231	716	0.751876	0.115305	724	0.406202	0.135809	707	0.590677	0.0213669
	716	0.853533	0.121295	717	0.769006	0.0718784	727	0.429641	0.170204	709	0.638359	0.0314469
	717	0.833178	0.0898391	718	0.777366	0.109625	728	0.27439	0.324301	710	0.674094	0.0611935
	718	0.873283	0.183646	719	0.679383	0.117522				711	0.787142	0.121286
	719	0.720808	0.154094	724	0.436934	0.131746				712	0.663175	0.0304712
	724	0.311692	0.204103	727	0.45158	0.210911				713	0.554601	0.0291379
				728	0.204508	0.532399				714	0.632076	0.0247304
										715	0.518083	0.0246875
										716	0.196248	0.02395
										717	0.433928	0.0140862
										718	0.420139	0.0168038
										719	0.201299	0.0176469
										720	0.240116	0.0172684
										721	0.337197	0.0142991
										723	0.207415	0.0143391
										724	0.274376	0.0181364
										725	0.1955	0.0325035
										727	0.102891	0.0282652
										728	0.20545	0.0476919
										729	0.144907	0.0165874
										730	0.251651	0.0554058
										731	0.118307	0.020097
										733	0.0789065	0.030141
										734	0.16943	0.0354771
										735	0.0409316	0.0696208
										745	0.107977	0.0157589
										746	0.10645	0.0295201
										747	0.249414	0.0134334
										748	0.349645	0.0161769
										750	0.514911	0.0142025

## Sheet: 8F
					Isolated FLN5 672A
		Fractional populations, T = total			Equilibrium constants
Temp (K)	U	U_err	N	N_err	K_U_N	K_U_N_err	lnK_U_N	lnK_U_N_err	1/T
288	0.0440099	0.00785442	0.95599	0.00651059	21.7221	3.87956	3.07833	0.178599	0.00347222
293	0.0799684	0.00437598	0.920032	0.00421266	11.5049	0.631766	2.44278	0.0549126	0.00341297
298	0.220149	0.00343726	0.779851	0.00410092	3.54237	0.0583608	1.2648	0.0164751	0.0033557
303	0.546665	0.00284198	0.453335	0.00360135	0.829273	0.00787312	-0.187206	0.00949401	0.00330033
308	0.862191	0.00515614	0.137809	0.00359867	0.159836	0.00428192	-1.83361	0.0267895	0.00324675
					Isolated FLN5 ∆6
			Fractional populations, T = total								Equilibrium constants
Temp (K)	U	U_err	I	I_err	N	N_err	T	T_err	K_U_N	K_U_I	K_I_N	K_U_N_err	K_I_N_err	K_U_I_err	lnK_U_N	lnK_U_I	lnK_I_N	lnK_U_N_err	lnK_U_I_err	lnK_I_N_err	1/T
278	0.198208	0.00182723	0.400891	0.004548	0.400902	0.00456931	0.801792	0.00644693	2.02264	2.02258	1.00003	0.0296501	0.0160817	0.03245	0.704401	0.704373	2.79748e-05	0.0146591	0.0160439	0.0160813	0.00359712
283	0.259989	0.00173354	0.36596	0.00445761	0.374051	0.00316848	0.740011	0.00546896	1.43872	1.4076	1.02211	0.0155096	0.0151645	0.0242473	0.363753	0.341884	0.0218687	0.0107802	0.017226	0.0148364	0.00353357
288	0.39523	0.0016469	0.27155	0.0028392	0.33322	0.0027115	0.60477	0.00392598	0.843104	0.687068	1.2271	0.00770776	0.0162578	0.0101592	-0.170665	-0.375322	0.204657	0.00914213	0.0147864	0.0132489	0.00347222
293	0.641936	0.00203883	0.194822	0.00509259	0.163243	0.00344263	0.358064	0.00614705	0.254297	0.303491	0.837908	0.00542337	0.0281422	0.0112192	-1.36925	-1.1924	-0.176847	0.0213269	0.0369672	0.0335862	0.00341297
298	0.833885	0.00138926	0.0819872	0.00457909	0.0841278	0.00532249	0.166115	0.00702118	0.100887	0.0983196	1.02611	0.00638497	0.0865955	0.00776584	-2.29376	-2.31953	0.0257728	0.0632887	0.0789857	0.0843922	0.0033557
303	0.939758	0.00218533	0.034197	0.00424597	0.0260453	0.00450746	0.0602423	0.00619237	0.0277149	0.0363891	0.761625	0.00479684	0.162222	0.00638963	-3.58579	-3.31348	-0.272301	0.173078	0.175592	0.212995	0.00330033
					FLN5+34
			Fractional populations, T = total													Equilibrium constants
Temp (K)	U	U_err	I1	I1_err	I2	I2_err	N	N_err	T	T_err	K_U_N	K_U_I1	K_U_I2	K_I1_N	K_I2_N	K_I1_I2	K_U_N_err	K_U_I1_err	K_U_I2_err	K_I1_N_err	K_I2_N_err	K_I1_I2_err	lnK_U_N	lnK_U_I1	lnK_U_I2	lnK_I1_N	lnK_I2_N	lnK_I1_I2	lnK_U_N_err	lnK_U_I1_err	lnK_U_I2_err	lnK_I1_N_err	lnK_I2_N_err	lnK_I1_I2_err	1/T
278	0.079794	0.0058635	0.25795	0.024624	0.51404	0.058358	0.14822	0.015718	0.92021	0.0652614	1.85753	3.2327	6.44209	0.574607	0.288343	1.99279	0.239653	0.389435	0.871193	0.0819863	0.0447947	0.295587	0.619249	1.17332	1.86285	-0.554068	-1.2436	0.689535	0.129017	0.120468	0.135235	0.142682	0.155352	0.148328	0.00359712
283	0.081965	0.0070928	0.30286	0.029339	0.42627	0.066692	0.1889	0.01866	0.91803	0.0752117	2.30464	3.69499	5.20063	0.623721	0.443146	1.40748	0.302657	0.47996	0.929828	0.0862955	0.0819953	0.259002	0.834925	1.30698	1.64878	-0.472053	-0.813855	0.341802	0.131325	0.129895	0.178791	0.138356	0.18503	0.184018	0.00353357
288	0.085793	0.007058	0.28724	0.027023	0.43634	0.064936	0.19063	0.020387	0.91421	0.0732295	2.22198	3.34806	5.08596	0.663661	0.436884	1.51908	0.299805	0.418423	0.864842	0.0945292	0.0800639	0.267453	0.798397	1.20838	1.62648	-0.409984	-0.828087	0.418104	0.134927	0.124975	0.170045	0.142436	0.183261	0.176063	0.00347222
293	0.10535	0.0072623	0.33099	0.031237	0.38648	0.069005	0.17718	0.016661	0.89465	0.0775566	1.68182	3.14181	3.66853	0.535303	0.458445	1.16765	0.196093	0.367183	0.702131	0.0713159	0.0925125	0.235812	0.519878	1.1448	1.29979	-0.624922	-0.779914	0.154992	0.116595	0.11687	0.191393	0.133225	0.201796	0.201955	0.00341297
298	0.11089	0.0057828	0.32386	0.025385	0.37896	0.048564	0.18629	0.01349	0.88911	0.0564344	1.67995	2.92055	3.41744	0.575218	0.491582	1.17014	0.149915	0.274956	0.47282	0.0613831	0.0723585	0.175779	0.518766	1.07177	1.22889	-0.553007	-0.710126	0.157119	0.0892373	0.0941454	0.138355	0.106713	0.147195	0.150221	0.0033557
303	0.15196	0.0081672	0.27299	0.024893	0.41031	0.067702	0.16474	0.016681	0.84804	0.074037	1.0841	1.79646	2.70012	0.603465	0.401501	1.50302	0.124277	0.19015	0.468564	0.0822306	0.0777282	0.283353	0.0807511	0.585818	0.993296	-0.505067	-0.912544	0.407478	0.114636	0.105847	0.173535	0.136264	0.193594	0.188522	0.00330033
					FLN5+67
			Fractional populations, T = total													Equilibrium constants
Temp (K)	U	U_err	I1	I1_err	I2	I2_err	N	N_err	T	T_err	K_U_N	K_U_I1	K_U_I2	K_I1_N	K_I2_N	K_I1_I2	K_U_N_err	K_U_I1_err	K_U_I2_err	K_I1_N_err	K_I2_N_err	K_I1_I2_err	lnK_U_N	lnK_U_I1	lnK_U_I2	lnK_I1_N	lnK_I2_N	lnK_I1_I2	lnK_U_N_err	lnK_U_I1_err	lnK_U_I2_err	lnK_I1_N_err	lnK_I2_N_err	lnK_I1_I2_err	1/T
283	0.0869626	0.00436465	0.320223	0.0188526	0.412326	0.0257126	0.180488	0.00798197	0.913037	0.0328675	2.07547	3.68231	4.74142	0.563632	0.437731	1.28762	0.138837	0.284876	0.379545	0.0415021	0.0334644	0.110427	0.730186	1.30354	1.55634	-0.573354	-0.826151	0.252798	0.0668942	0.0773635	0.0800487	0.0736334	0.0764497	0.0857603	0.00353357
288	0.120968	0.00552486	0.318396	0.0228928	0.38932	0.0326616	0.171315	0.0107137	0.879032	0.0412994	1.41621	2.63207	3.21838	0.538057	0.440037	1.22275	0.109671	0.2242	0.30742	0.0512728	0.0460447	0.135101	0.347981	0.967772	1.16888	-0.619791	-0.820897	0.201106	0.0774399	0.0851799	0.0955202	0.0952925	0.104638	0.110489	0.00347222
293	0.201698	0.00450897	0.255249	0.0133216	0.355384	0.0242695	0.187669	0.00836854	0.798302	0.0289225	0.930443	1.2655	1.76196	0.735238	0.528074	1.3923	0.0464122	0.071851	0.126609	0.0504714	0.04307	0.119669	-0.0720947	0.235466	0.566424	-0.307561	-0.638519	0.330958	0.0498818	0.0567769	0.0718569	0.0686463	0.0815605	0.0859508	0.00341297
298	0.351583	0.00609603	0.170085	0.011327	0.313047	0.0330512	0.165284	0.0136121	0.648417	0.0374963	0.470113	0.48377	0.890392	0.97177	0.527984	1.84053	0.0395654	0.0332911	0.0952658	0.102923	0.0706975	0.229749	-0.754782	-0.726146	-0.116093	-0.0286356	-0.638689	0.610053	0.0841615	0.068816	0.106993	0.105913	0.133901	0.124827	0.0033557
303	0.573243	0.00322542	0.23401	0.00930011	0.114658	0.0245083	0.0780888	0.00612517	0.426757	0.0269196	0.136223	0.408221	0.200016	0.333698	0.681061	0.489969	0.0107126	0.0163855	0.0427686	0.0293428	0.15507	0.106527	-1.99346	-0.895946	-1.60936	-1.09752	-0.384104	-0.713414	0.0786401	0.0401386	0.213826	0.0879321	0.227689	0.217415	0.00330033

## Sheet: 8G
				kcal/mol				kcal/mol/K
	K_eq (N/U)	ΔH	ΔH error	ΔS	ΔS error	-TΔS	-TΔS error	ΔCp	ΔCp error
	FLN5+34	-9.8	1.97	-0.032	0.007	9.55	1.98	-0.777	0.227
	FLN5+67 672A	-33.03	2.74	-0.113	0.009	33.55	2.74	-2.062	0.455
	FLN5 Δ6	-42.71	2.5	-0.148	0.008	44.08	2.51	-1.722	0.288
	FLN5 672A	-44.41	0.78	-0.146	0.003	43.65	0.78	-2.616	0.262

## Sheet: 8H
					Isolated FLN5 672A
		Fractional populations, T = total			Equilibrium constants
Temp (K)	U	U_err	N	N_err	K_U_N	K_U_N_err	lnK_U_N	lnK_U_N_err	1/T
288	0.0440099	0.00785442	0.95599	0.00651059	21.7221	3.87956	3.07833	0.178599	0.00347222
293	0.0799684	0.00437598	0.920032	0.00421266	11.5049	0.631766	2.44278	0.0549126	0.00341297
298	0.220149	0.00343726	0.779851	0.00410092	3.54237	0.0583608	1.2648	0.0164751	0.0033557
303	0.546665	0.00284198	0.453335	0.00360135	0.829273	0.00787312	-0.187206	0.00949401	0.00330033
308	0.862191	0.00515614	0.137809	0.00359867	0.159836	0.00428192	-1.83361	0.0267895	0.00324675
					FLN5+67
			Fractional populations, T = total													Equilibrium constants
Temp (K)	U	U_err	I1	I1_err	I2	I2_err	N	N_err	T	T_err	K_U_N	K_U_I1	K_U_I2	K_I1_N	K_I2_N	K_I1_I2	K_U_N_err	K_U_I1_err	K_U_I2_err	K_I1_N_err	K_I2_N_err	K_I1_I2_err	lnK_U_N	lnK_U_I1	lnK_U_I2	lnK_I1_N	lnK_I2_N	lnK_I1_I2	lnK_U_N_err	lnK_U_I1_err	lnK_U_I2_err	lnK_I1_N_err	lnK_I2_N_err	lnK_I1_I2_err	1/T
283	0.0869626	0.00436465	0.320223	0.0188526	0.412326	0.0257126	0.180488	0.00798197	0.913037	0.0328675	2.07547	3.68231	4.74142	0.563632	0.437731	1.28762	0.138837	0.284876	0.379545	0.0415021	0.0334644	0.110427	0.730186	1.30354	1.55634	-0.573354	-0.826151	0.252798	0.0668942	0.0773635	0.0800487	0.0736334	0.0764497	0.0857603	0.00353357
288	0.120968	0.00552486	0.318396	0.0228928	0.38932	0.0326616	0.171315	0.0107137	0.879032	0.0412994	1.41621	2.63207	3.21838	0.538057	0.440037	1.22275	0.109671	0.2242	0.30742	0.0512728	0.0460447	0.135101	0.347981	0.967772	1.16888	-0.619791	-0.820897	0.201106	0.0774399	0.0851799	0.0955202	0.0952925	0.104638	0.110489	0.00347222
293	0.201698	0.00450897	0.255249	0.0133216	0.355384	0.0242695	0.187669	0.00836854	0.798302	0.0289225	0.930443	1.2655	1.76196	0.735238	0.528074	1.3923	0.0464122	0.071851	0.126609	0.0504714	0.04307	0.119669	-0.0720947	0.235466	0.566424	-0.307561	-0.638519	0.330958	0.0498818	0.0567769	0.0718569	0.0686463	0.0815605	0.0859508	0.00341297
298	0.351583	0.00609603	0.170085	0.011327	0.313047	0.0330512	0.165284	0.0136121	0.648417	0.0374963	0.470113	0.48377	0.890392	0.97177	0.527984	1.84053	0.0395654	0.0332911	0.0952658	0.102923	0.0706975	0.229749	-0.754782	-0.726146	-0.116093	-0.0286356	-0.638689	0.610053	0.0841615	0.068816	0.106993	0.105913	0.133901	0.124827	0.0033557
303	0.573243	0.00322542	0.23401	0.00930011	0.114658	0.0245083	0.0780888	0.00612517	0.426757	0.0269196	0.136223	0.408221	0.200016	0.333698	0.681061	0.489969	0.0107126	0.0163855	0.0427686	0.0293428	0.15507	0.106527	-1.99346	-0.895946	-1.60936	-1.09752	-0.384104	-0.713414	0.0786401	0.0401386	0.213826	0.0879321	0.227689	0.217415	0.00330033

## Sheet: 8I
				kcal/mol				kcal/mol/K
	K_eq	ΔH	ΔH error	ΔS	ΔS error	-TΔS	-TΔS error	ΔCp	ΔCp error
	[N]/[U]	-33.03	2.74	-0.113	0.009	33.55	2.74	-2.062	0.455
FLN5+67 672A	[I1]/[U]	-21.15	6.05	-0.072	0.02	21.41	6.05	-0.073	1.004
	[I2]/[U]	-38.39	3.53	-0.129	0.012	38.56	3.53	-2.393	0.586
	[Niso]/[Uiso] (FLN5 672A)	-44.41	0.78	-0.146	0.003	43.65	0.78	-2.616	0.262

## Sheet: 8L
relaxation delay (s)	relative signal intensity	±
0.0001	1	0.0101
0.001	0.9818	0.0102
0.002	0.9595	0.0095
0.003	0.9305	0.01
0.004	0.9073	0.0094		0% glycerol(298K)
0.006	0.8694	0.0091
0.008	0.8277	0.0088
0.01	0.7888	0.0082
0.025	0.5537	0.006
0.05	0.3226	0.0042
0.1	0.1171	0.0028
0.2	0.0221	0.0024
relaxation delay (s)	relative signal intensity	±
0.0001	1	0.0145
0.001	0.9167	0.0128
0.002	0.8359	0.0117		40% glycerol(298K)
0.003	0.7689	0.0108
0.004	0.7006	0.0096
0.006	0.5946	0.0093
0.008	0.5181	0.0081
0.01	0.4327	0.0075
0.025	0.1541	0.0053
0.05	0.0449	0.0038
0.1	0.0311	0.0051
relaxation delay (s)	relative signal intensity	±
0.0001	1	0.0161
0.001	0.8785	0.014
0.002	0.748	0.0129
0.003	0.6649	0.0114		50% glycerol(298K)
0.004	0.5913	0.0107
0.006	0.4526	0.0092
0.008	0.3695	0.008
0.01	0.2733	0.0066
0.025	0.0774	0.0061
0.05	0.0321	0.0073
relaxation delay (s)	relative signal intensity	±
0.0001	1	0.0189
0.001	0.7883	0.017
0.002	0.6316	0.0135
0.003	0.5167	0.0129
0.004	0.405	0.0111		60% glycerol(298K)
0.006	0.3042	0.0116
0.008	0.185	0.0089
0.01	0.1376	0.0089
0.025	0.0208	0.0051
0.05	0.0044	0.0043
0.1	-0.0109	-0.0048
0.2	0.0045	0.0043
relaxation delay (s)	relative signal intensity	±
0.0001	1	0.0039
0.001	0.7769	0.003
0.002	0.5556	0.0034		50% glycerol(283K)
0.003	0.3553	0.0034
0.004	0.2218	0.0038
0.006	0.155	0.0035

## Sheet: 8M
	R2(lineshape) (s-1)	error	R2(measured) (s-1)	error
	21.76	0.21	22.29	0.855
	75.78	1.47	80.43	7.23
	115.75	4.55	127.4	11.35
	203.28	5.92	211.7	14.2
	346.52	25.1	345.9	57.8

## Sheet: 8N
		tauC (ns)	error	R2 (s-1)	error
		7.7	0	22.29	0.855
		26.2	0.8	80.43	7.23
		39.3	0.8	127.4	11.35
		57.8	1.5	211.7	14.2
		82.2	45	345.9	57.8
		171.1	32.9	504.19	37.95

## Sheet: 8P
					tauC = (LW*pi - B)/A			population bound = (tauC - tauC_isolated)/(tauC_ribosome - tauC_isolated)
					A = 3.365 ± 0.521			tauC_isolated = 7.7 ns (Burridge et al, Chem. Sci., 2021)
					B = -3.62 ± 5.12			tauC_ribosome = 3003 ns (Lavelette et al, PNAS, 1977)
FLN5+X	LW(I1) / Hz	err	LW(I2) / Hz	err	tauC(I1) / ns	err	tauC(I2) / ns	err	pop bound (I1)	err	pop bound (I2)	err
31	372.96	84.78	452.46	141.72	336.59	86.72	408.05	137.06	0.109802	0.028952	0.133659	0.0457584
34	375.81	53.39	393.7	72.46	339.15	63.36	355.23	78.31	0.110657	0.0211531	0.116025	0.0261443
37	303.03	75.01	282.15	44.79	273.73	75.45	254.96	50.94	0.0888158	0.0251895	0.0825493	0.0170066
42	254.69	108.5	154.77	26.41	230.28	102	140.46	29.41	0.0743098	0.0340534	0.0443228	0.00981872
47	272.73	20.26	147.25	18.41	246.49	35.06	133.7	23.29	0.0797216	0.011705	0.0420659	0.00777552
