# Supplementary material for: The ribosome lowers the entropic penalty of protein folding
Source: Nature. 2024 Aug 7;633(8028):232–9. doi: 10.1038/s41586-024-07784-4 (PMC11374706; doi:10.1038/s41586-024-07784-4)
Supplement: Supplementary file 17 — Source Data Extended Data Fig. 9 [file 41586_2024_7784_MOESM17_ESM.xlsx]

## Sheet: 9E-F
	State	LW (Hz)	error
I27+34	I1	474.941	31.708
	I2	215.848	42.199
	N	53.298	10.558
	U	42.764	6.096
I27+34 W34E	U	32.334	1.925
		LW (Hz)	error
HRAS1-81	I1	323.85	13.9
	U	47.96	1.22
HRAS1-81 V8E/V14E	U	73.6	4

## Sheet: 9G
	HRAS GDP/GTP exchange assay (fluorescence max. signal/noise)
	Control	Refolded	RNC
Expt. 1	3.19739	0.740368	4.43516
Expt. 2	3.79309	0.771401	2.74161
Expt. 3	2.72165	0.901464	4.20941
Mean	3.23738	0.804411	3.7954
SEM	0.309943	0.0493465	0.530906

## Sheet: 9H
	Pulse proteolysis (fraction undigested, time course)
		Refolded					Control
Time (h)	Gel 1	Gel 2	Gel 3		Time (h)	Gel 1	Gel 2	Gel 3
0	1.75341	1.28745	1.06053		0	0.274727	0.876073	0.940567
0.16667	0.596285	0.826206	0.671592		0.16667	0.79852	0.959884	0.928006
0.5	0.520652	0.536019	0.710133		0.5	0.903525	1.24351	0.995338
1	0.380693	0.523338	0.628915		1	1.18848	1.26096	0.97024
1.5	0.335143	0.335841	0.698611		1.5	1.33786	0.777058	1.03184
2	0.295968	0.703911	0.580007		2	1.29027	0.853912	0.945252
5	0.0623238	0.0634835	0.524497		5	0.774717	0.437785	0.659427

## Sheet: 9I
	Refolding in RRL (pulse proteolysis time course)
	Refolded/Control band intensity (relative stability of refolded vs control protein)
Time (h)	Gel 1	Gel 2	Gel 3	Mean	SEM
0	1.01648	0.858029	0.885313	0.91994	0.0489078
2	0.676863	0.705959	0.998009	0.793611	0.102544
5	0.419964	0.914851	0.491466	0.60876	0.154431
9		0.265546	0.396663	0.331104	0.0655583

## Sheet: 9J
replicate 1				replicate 2
residue	CSP (ppm)	I/I0	I/I0 error	residue	CSP (ppm)	I/I0	I/I0 error
3	0.00908958	1.27	0.183	3	0.0368191	0.0938	0.0179
5	0.00720612	1.16	0.268	5	0.00463746	0.0965	0.0313
6	0.00440692	0.629	0.29	6	0.0428895	0.0802	0.0423
9	0.00708589	0.674	0.231	8	0.0395256	0.0754	0.0353
12	0.00418746	1.42	0.194	9	0.00869511	0.098	0.0211
15	0.00764812	1.85	0.389	10	0.0283065	0.0732	0.0282
17	0.00896541	1.47	0.208	11	0.0087826	0.084	0.0314
18	0.0276744	1.87	0.337	12	0.0226345	0.113	0.0153
21	0.0170751	1.27	0.208	15	0.025864	0.131	0.0225
23	0.0130587	0.814	0.22	17	0.0318843	0.0977	0.0195
24	0.0114239	1.07	0.201	18	0.018461	0.113	0.0227
26	0.00850941	1.13	0.164	19	0.018242	0.107	0.0159
30	0.0115428	0.79	0.162	20	0.0197009	0.101	0.0191
31	0.00561356	1.27	0.142	21	0.0245805	0.111	0.0198
35	0.0187297	1.1	0.477	23	0.0160838	0.0886	0.0245
38	0.0104008	1.25	0.137	24	0.0102162	0.0939	0.0246
39	0.038882	0.961	0.373	25	0.0143617	0.114	0.0244
40	0.0113767	0.91	0.14	26	0.0211816	0.134	0.0146
42	0.00770451	1.18	0.196	31	0.0459542	0.14	0.0165
45	0.00944191	1.25	0.125	35	0.00681179	0.14	0.0208
47	0.00892342	1.26	0.503	36	0.0658058	0.113	0.0669
48	0.0120497	1.3	0.247	37	0.0437966	0.0924	0.0301
49	0.00909385	1.01	0.135	38	0.00654178	0.133	0.0144
50	0.0112136	0.901	0.179	39	0.0256909	0.124	0.0233
51	0.00329967	0.779	0.208	40	0.049522	0.0989	0.0171
52	0.0125482	0.955	0.235	41	0.0167145	0.106	0.0203
53	0.0260951	0.701	0.23	42	0.0120668	0.079	0.0247
54	0.0274363	1.05	0.218	46	0.0125854	0.0854	0.0229
55	0.0275607	1.41	0.205	47	0.0104637	0.152	0.0452
59	0.0368354	0.851	0.251	48	0.0214642	0.123	0.0149
60	0.00582896	1.44	0.15	49	0.0147813	0.0948	0.0129
61	0.0213825	1.4	0.201	50	0.0134425	0.0949	0.0164
62	0.00430715	2.25	0.241	51	0.0644122	0.0706	0.0247
65	0.0609412	2.04	0.199	52	0.0429424	0.0795	0.0253
67	0.0311653	1.13	0.206	53	0.0227888	0.0681	0.0342
68	0.00637404	0.919	0.133	54	0.0457885	0.0978	0.0227
69	0.0167395	0.879	0.105	55	0.0116162	0.0982	0.0197
74	0.00331558	1.25	0.169	59	0.00793107	0.0956	0.0311
76	0.037772	0.959	0.324	60	0.0098958	0.146	0.01
78	0.0578651	1.46	0.151	61	0.0291174	0.137	0.0149
80	0.0130336	0.874	0.268	62	0.0104349	0.141	0.016
81	0.00236409	1.16	0.249	65	0.0352805	0.159	0.0155
83	0.0405279	1.91	0.228	67	0.0181247	0.117	0.017
84	0.0303461	1.56	0.368	68	0.0298688	0.105	0.0159
86	0.0184593	1.33	0.193	69	0.0197069	0.109	0.0129
88	0.00833304	1.32	0.112	73	0.0197631	0.0826	0.0222
90	0.00126115	1.18	0.304	74	0.00791227	0.0947	0.0186
91	0.031871	1.18	0.159	75	0.0135969	0.111	0.0225
92	0.0283725	1.33	0.186	76	0.0210863	0.0865	0.046
93	0.0180235	0.828	0.276	77	0.0102345	0.0806	0.0268
94	0.0226814	1.15	0.148	80	0.0284152	0.0744	0.0309
95	0.00870179	0.596	0.242	81	0.0133182	0.0833	0.0257
96	0.0118513	0.797	0.256	83	0.0331793	0.114	0.0341
97	0.0122953	0.715	0.222	84	0.0190324	0.154	0.0261
98	0.0148256	0.773	0.215	85	0.0143302	0.139	0.0162
99	0.0129076	0.733	0.2	86	0.0320718	0.127	0.0187
100	0.0272649	0.605	0.248	88	0.0112056	0.12	0.0108
102	0.00811598	1.27	0.16	90	0.0329735	0.08	0.0311
104	0.00314915	0.619	0.253	91	0.0408907	0.135	0.0154
105	0.00423713	0.825	0.0884	92	0.0273594	0.0824	0.0236
106	0.00836255	0.674	0.142	93	0.0399736	0.0731	0.0232
107	0.0195853	1.1	0.104	94	0.00987768	0.0987	0.0264
108	0.0313272	0.893	0.107	95	0.0258867	0.0641	0.0267
109	0.00369009	0.55	0.148	96	0.00765123	0.0728	0.0274
113	0.0345696	1.26	0.31	97	0.0142104	0.0939	0.0224
114	0.00900806	0.766	0.315	98	0.00898056	0.0754	0.0227
116	0.0114563	1.23	0.216	99	0.0100498	0.0854	0.0194
118	0.00955787	1.1	0.329	100	0.0125234	0.0875	0.0252
119	0.0140578	1.58	0.267	102	0.00837025	0.0858	0.0158
120	0.00226012	1.2	0.156	104	0.0160934	0.0833	0.025
122	0.0118746	1.39	0.113	106	0.00897165	0.0687	0.0163
123	0.0121998	1.38	0.131	108	0.0421242	0.117	0.00945
124	0.0027567	1.08	0.426	109	0.0303358	0.0789	0.0127
125	0.0159803	1.01	0.204	113	0.029534	0.123	0.0326
126	0.0137425	0.796	0.209	114	0.00500409	0.093	0.0316
127	0.0223367	1.58	0.188	116	0.0519398	0.129	0.034
128	0.00201038	1.3	0.121	118	0.00589644	0.131	0.0304
129	0.0131672	1.32	0.306	119	0.0165034	0.121	0.0233
130	0.0275191	1.14	0.348	120	0.00600302	0.158	0.0172
131	0.00894251	0.974	0.178	124	0.0128877	0.129	0.0354
132	0.00465701	1.17	0.13	125	0.0300381	0.109	0.0258
133	0.00321144	0.879	0.24	126	0.0321743	0.0991	0.0198
134	0.009872	1.69	0.117	127	0.0138861	0.104	0.0185
135	0.00521382	1.4	0.187	128	0.00778977	0.121	0.0128
136	0.00432501	1.39	0.16	130	0.0357411	0.0907	0.0297
137	0.0248179	1.36	0.215	131	0.00164575	0.11	0.0157
141	0.041732	1.86	0.137	133	0.0245172	0.0819	0.0212
147	0.0127213	0.956	0.277	135	0.0321103	0.0798	0.0209
148	0.0164884	1.13	0.316	136	0.0120113	0.115	0.0116
149	0.0347935	1.88	0.229	137	0.0373706	0.0957	0.0189
151	0.0110478	0.928	0.207	138	0.0340402	0.0782	0.0284
152	0.00435299	1.3	0.186	142	0.0315168	0.133	0.0316
153	0.0120633	1.61	0.199	143	0.0412077	0.146	0.0235
154	0.0179803	1.55	0.194	144	0.0229489	0.154	0.0305
155	0.027948	1.22	0.164	145	0.0118407	0.171	0.0271
158	0.0200492	1.21	0.23	146	0.0125474	0.117	0.0276
159	0.0292095	0.612	0.261	147	0.0186577	0.125	0.0325
160	0.0265	1.02	0.276	148	0.0179442	0.162	0.0318
162	0.0250789	1.43	0.205	149	0.0216808	0.156	0.0302
163	0.0377551	1.1	0.179	150	0.0158251	0.174	0.0181
164	0.0305052	1.74	0.33	151	0.0317303	0.149	0.027
165	0.00923469	1.04	0.144	152	0.0107592	0.152	0.02
				154	0.0307772	0.147	0.0156
				157	0.0494057	0.0784	0.0346
				158	0.0263942	0.0947	0.0216
				159	0.0535878	0.0725	0.0279
				160	0.0683505	0.0903	0.0238
				161	0.0309964	0.0999	0.0234
				162	0.0107403	0.0932	0.0239
				164	0.0132368	0.116	0.0218
				165	0.00160031	0.102	0.0135
