# Supplementary material for: The ribosome lowers the entropic penalty of protein folding
Source: Nature. 2024 Aug 7;633(8028):232–9. doi: 10.1038/s41586-024-07784-4 (PMC11374706; doi:10.1038/s41586-024-07784-4)
Supplement: Supplementary file 18 — Source Data Extended Data Fig. 10 [file 41586_2024_7784_MOESM18_ESM.xlsx]

## Sheet: 10F
					Isolated FLN5 ∆6
			Fractional populations, T = total								Equilibrium constants
Temp (K)	U	U_err	I	I_err	N	N_err	T	T_err	K_U_N	K_U_I	K_I_N	K_U_N_err	K_I_N_err	K_U_I_err	lnK_U_N	lnK_U_I	lnK_I_N	lnK_U_N_err	lnK_U_I_err	lnK_I_N_err	1/T
278	0.198208	0.00182723	0.400891	0.004548	0.400902	0.00456931	0.801792	0.00644693	2.02264	2.02258	1.00003	0.0296501	0.0160817	0.03245	0.704401	0.704373	2.79748e-05	0.0146591	0.0160439	0.0160813	0.00359712
283	0.259989	0.00173354	0.36596	0.00445761	0.374051	0.00316848	0.740011	0.00546896	1.43872	1.4076	1.02211	0.0155096	0.0151645	0.0242473	0.363753	0.341884	0.0218687	0.0107802	0.017226	0.0148364	0.00353357
288	0.39523	0.0016469	0.27155	0.0028392	0.33322	0.0027115	0.60477	0.00392598	0.843104	0.687068	1.2271	0.00770776	0.0162578	0.0101592	-0.170665	-0.375322	0.204657	0.00914213	0.0147864	0.0132489	0.00347222
293	0.641936	0.00203883	0.194822	0.00509259	0.163243	0.00344263	0.358064	0.00614705	0.254297	0.303491	0.837908	0.00542337	0.0281422	0.0112192	-1.36925	-1.1924	-0.176847	0.0213269	0.0369672	0.0335862	0.00341297
298	0.833885	0.00138926	0.0819872	0.00457909	0.0841278	0.00532249	0.166115	0.00702118	0.100887	0.0983196	1.02611	0.00638497	0.0865955	0.00776584	-2.29376	-2.31953	0.0257728	0.0632887	0.0789857	0.0843922	0.0033557
303	0.939758	0.00218533	0.034197	0.00424597	0.0260453	0.00450746	0.0602423	0.00619237	0.0277149	0.0363891	0.761625	0.00479684	0.162222	0.00638963	-3.58579	-3.31348	-0.272301	0.173078	0.175592	0.212995	0.00330033
					RNC FLN5+34 in 1.5M urea
			Fractional populations, T = total													Equilibrium constants
Temp (K)	U	U_err	I1	I1_err	I2	I2_err	N	N_err	T	T_err	K_U_N	K_U_I1	K_U_I2	K_I1_N	K_I2_N	K_I1_I2	K_U_N_err	K_U_I1_err	K_U_I2_err	K_I1_N_err	K_I2_N_err	K_I1_I2_err	lnK_U_N	lnK_U_I1	lnK_U_I2	lnK_I1_N	lnK_I2_N	lnK_I1_I2	lnK_U_N_err	lnK_U_I1_err	lnK_U_I2_err	lnK_I1_N_err	lnK_I2_N_err	lnK_I1_I2_err	1/T
283	0.0854678	0.00402091	0.487316	0.0410258	0.257474	0.095674	0.169743	0.0193334	0.914532	0.105879	1.98604	5.70175	3.01252	0.348322	0.659263	0.528351	0.244744	0.549881	1.12835	0.0493344	0.256223	0.201304	0.686145	1.74077	1.10278	-1.05463	-0.416633	-0.637995	0.123232	0.0964408	0.374554	0.141635	0.388652	0.381005	0.00353357
288	0.10138	0.00476543	0.472831	0.0329253	0.273523	0.0803752	0.152265	0.0219569	0.89862	0.0895899	1.50192	4.66393	2.69799	0.322029	0.556681	0.57848	0.227796	0.391838	0.802888	0.051568	0.182217	0.174695	0.406746	1.53986	0.992508	-1.13311	-0.585762	-0.547351	0.15167	0.0840146	0.297587	0.160135	0.327327	0.301989	0.00347222
293	0.144156	0.00425471	0.367654	0.0217073	0.287672	0.0496637	0.200518	0.0128417	0.855844	0.055701	1.39098	2.55039	1.99556	0.545397	0.697036	0.782452	0.0980871	0.168348	0.349513	0.0475076	0.128349	0.142764	0.330008	0.936248	0.690926	-0.606241	-0.360918	-0.245322	0.0705166	0.0660088	0.175145	0.0871064	0.184136	0.182457	0.00341297
298	0.24508	0.00336192	0.378816	0.0230397	0.208086	0.0678456	0.168018	0.0144728	0.75492	0.073098	0.685563	1.54568	0.849055	0.443534	0.807442	0.549308	0.0597975	0.0963705	0.277075	0.0467691	0.272295	0.182189	-0.377515	0.435466	-0.163631	-0.812981	-0.213884	-0.599097	0.087224	0.0623482	0.326334	0.105446	0.337232	0.33167	0.0033557
303	0.448315	0.00258313	0.268951	0.0109552	0.136094	0.0429157	0.14664	0.00968972	0.551685	0.0453394	0.327092	0.599914	0.303567	0.545232	1.0775	0.506017	0.0216956	0.0246797	0.0957425	0.0423232	0.347157	0.160893	-1.11751	-0.510969	-1.19215	-0.606544	0.0746403	-0.681185	0.0663289	0.0411388	0.315392	0.0776242	0.322188	0.317959	0.00330033

## Sheet: 10G
			kcal/mol				kcal/mol/K
K_eq	ΔH	ΔH error	ΔS	ΔS error	-TΔS	-TΔS error	ΔCp	ΔCp error
[N]/[U]	-9.8	1.97	-0.032	0.007	9.55	1.98	-0.777	0.227
[I1]/[U]	-9.28	1.69	-0.029	0.006	8.71	1.69	-0.736	0.195	RNC FLN5+34 (- urea)
[I2]/[U]	-6.54	1.42	-0.02	0.005	5.83	1.43	-0.111	0.164
[N]/[U]	-23.31	2.96	-0.079	0.01	23.52	2.96	-1.607	0.492
[I1]/[U]	-26.81	1.99	-0.089	0.007	26.59	1.98	-1.481	0.329	RNC FLN5+34 (+ urea)
[I2]/[U]	-32.36	1.39	-0.109	0.005	32.44	1.38	-2.461	0.23
[Iiso]/[Uiso]	-38.13	1.56	-0.132	0.005	39.44	1.57	-1.346	0.18	Isolated FLN5 ∆6
[Niso]/[Uiso]	-42.71	2.5	-0.148	0.008	44.08	2.51	-1.722	0.288

## Sheet: 10I
	664A/665A		672A		674A		695A		707A		719A		727A
residue	CSP (ppm)	residue	CSP (ppm)	residue	CSP (ppm)	residue	CSP (ppm)	residue	CSP (ppm)	residue	CSP (ppm)	residue	CSP (ppm)
648	0.0245849	645	0.0708437	645	0.0381146	645	0.0442829	645	0.00922443	650	0.0064981	650	0.00681484
650	0.0149707	650	0.0290578	650	0.139406	648	0.0216587	648	0.0125417	653	0.00817875	653	0.0224879
653	0.0253826	653	0.0304201	653	0.0793644	650	0.00770355	650	0.0108281	654	0.0194917	654	0.012287
654	0.0234201	654	0.0103745	654	0.0857815	653	0.0356728	653	0.0102545	657	0.0368937	657	0.0596966
657	0.0435552	657	0.162083	657	0.11574	654	0.00178074	654	0.0223359	660	0.163909	660	0.0666551
660	0.174757	660	0.111436	660	0.0857166	657	0.0353851	657	0.021419	661	0.0971805	661	>0.3
661	0.0119868	661	0.10571	661	0.0125945	660	0.0497365	660	0.00878959	665	0.0645548	664	>0.3
663	0.128852	663	0.0533812	663	0.00949619	661	0.0248508	661	0.0166225	670	0.041563	668	0.0797622
666	0.249872	664	0.123581	664	0.0160149	663	0.0351969	663	0.00799851	672	0.0776314	670	0.0199082
668	0.03218	665	0.0596036	665	0.0225196	664	0.0900456	664	0.0345345	673	0.165051	672	0.182835
670	0.0532376	666	0.0379578	666	0.00583275	665	0.0373689	665	0.02336	674	0.00667693	673	0.0108124
671	0.0762456	668	0.0253153	668	0.0175082	666	0.019573	666	0.0105804	677	0.0997491	674	0.063169
672	0.0489868	670	0.0101623	670	0.0131101	668	0.0525836	668	0.0125915	678	0.00233846	675	0.0284889
673	0.016127	671	0.182789	671	0.0487724	671	0.104332	670	0.0165126	679	0.00732852	677	0.0104085
674	0.167943	673	0.0708188	672	0.129869	672	0.0931639	671	0.0182683	680	0.00355938	678	0.00286316
677	0.0218007	675	0.0968634	673	0.0819325	673	0.0285248	672	0.0219632	681	0.00329023	679	0.0199405
678	0.0139521	678	0.00643192	675	0.173876	674	0.0272351	673	0.0156597	683	0.00634132	681	0.0135673
679	0.0222979	679	0.0276824	677	0.08847	675	0.0242512	674	0.0360127	685	0.0321091	683	0.00944942
680	0.0185167	680	0.021232	678	0.0412715	677	0.0157275	675	0.0166968	686	0.00722553	685	0.0122277
681	0.0195382	681	0.0211844	679	0.0552261	678	0.00967526	676	0.00281477	687	0.0039729	686	0.00930957
682	0.0206982	683	0.00433226	681	0.0123423	679	0.0187817	677	0.010816	688	0.00704653	687	0.0135702
683	0.0185939	685	0.0317495	682	0.0117712	680	0.00263266	678	0.0116825	691	0.0303652	688	0.00934061
684	0.0168749	686	0.0194619	683	0.0498217	681	0.0062817	679	0.0165436	692	0.00942151	689	0.0239768
685	0.023154	687	0.0200668	685	0.0394385	682	0.0245232	680	0.00515261	693	0.0344803	691	0.0485603
686	0.0178792	688	0.0651492	686	0.00764346	683	0.00820143	681	0.0111756	694	0.0728481	693	0.051768
687	0.0206129	689	0.00639265	687	0.0284911	684	0.00977052	682	0.0100074	697	0.0495889	694	0.153013
688	0.00807689	691	0.0862203	689	0.131597	685	0.0409941	683	0.0143684	700	0.0162864	697	0.581748
689	0.0152427	693	0.134686	691	0.284268	686	0.00795753	684	0.0242671	701	0.0241806	700	0.336193
691	0.0217245	694	0.0769742	692	0.0833851	687	0.0096259	685	0.0322687	702	0.0301003	706	0.0765621
692	0.0203569	695	0.0712656	693	0.12225	688	0.0664673	686	0.0128252	703	0.0708674	708	0.0231012
693	0.0234047	696	0.0232057	694	0.0477394	689	0.0152031	687	0.0171271	707	0.0160773	709	0.0107963
694	0.0275182	697	0.0208322	695	0.0208875	691	0.0474557	688	0.0247632	708	0.0526605	710	0.0180635
695	0.0225405	700	0.0169987	696	0.0163312	692	0.0761826	689	0.0503828	709	0.00933652	711	0.00879573
696	0.0279503	701	0.0323848	697	0.0212911	693	0.203128	691	0.0371156	710	0.0184394	712	0.00632344
697	0.0569488	702	0.0466696	700	0.0269289	694	0.182893	692	0.196781	711	0.00637426	713	0.0206313
700	0.0170469	703	0.0642605	701	0.0273444	697	0.467439	693	0.111174	712	0.0459059	714	0.00284236
701	0.0319005	704	0.019808	702	0.0165186	700	0.0958451	694	0.0631657	713	0.0109691	715	0.00642468
702	0.0275878	707	0.0157791	703	0.0121031	701	0.00869511	695	0.0678465	714	0.0138331	716	0.0263374
703	0.0255456	708	0.216365	704	0.0215142	702	0.0112059	696	0.0180286	715	0.1145	719	>0.3
704	0.0308663	709	0.0708253	706	0.0770478	706	0.0549685	697	0.0752348	716	0.0339572	725	0.200408
706	0.0274896	710	0.0146194	707	0.0390897	708	0.0115131	700	0.0338872	719	0.0639502	727	>0.3
707	0.0100578	711	0.0274482	708	0.0104168	709	0.0571539	701	0.0302021	721	0.0597814	728	0.0417202
708	0.0137548	712	0.0146258	709	0.017005	710	0.0128025	702	0.014685	724	0.0509615	729	0.0173952
709	0.021611	713	0.0428306	710	0.0186127	711	0.0200401	703	0.0609402	727	0.0425502	731	0.100313
710	0.0205643	714	0.0227177	711	0.0366931	712	0.00721935	704	0.0187926	729	0.0111637	732	0.0239404
711	0.0179532	718	0.0529707	712	0.0317078	713	0.0462952	709	0.135738	731	0.0176756	733	0.0312169
712	0.0304288	720	0.0442081	713	0.108757	714	0.0194834	710	0.0417239	732	0.00744972	735	0.0186955
713	0.0181048	721	0.0976558	715	0.112662	715	0.0381411	711	0.0538003	735	0.00487907	741	0.0356213
714	0.0187908	724	0.00724068	716	0.0263717	716	0.0303713	712	0.0163499	736	0.0167195	743	0.00658877
715	0.033277	725	0.0268401	719	0.0181636	717	0.0607714	713	0.0506136	741	0.0341586	748	0.045546
716	0.0369284	726	0.00612159	720	0.0124215	718	0.136869	714	0.0127086	743	0.115021
717	0.0406813	727	0.0446225	721	0.0542973	719	0.0895125	716	0.183132	747	0.123421
719	0.0224488	728	0.0299658	724	0.0179138	720	0.136742	717	0.0270512	748	0.0627455
721	0.055286	729	0.101186	725	0.0143352	724	0.0157533	718	0.103088
724	0.0520442	731	0.130434	726	0.0190034	725	0.0733892	719	0.0464595
725	0.0729819	732	0.0162218	727	0.0138444	726	0.0105217	720	0.0265373
726	0.0127264	733	0.00910468	728	0.0248546	727	0.0287249	721	0.0420399
727	0.0123612	735	0.0110211	729	0.214751	728	0.199153	724	0.00193041
728	0.0788876	736	0.0298481	730	0.0650657	729	0.0527955	725	0.00622708
729	0.0188696	738	0.0192351	731	0.0735156	730	0.0460172	726	0.0166211
730	0.0127525	741	0.0382327	732	0.0228368	731	0.0588105	727	0.0251303
731	0.0324968	743	0.148618	733	0.118619	732	0.0427797	728	0.0242287
732	0.0294042	744	0.11259	734	0.0176687	733	0.0227049	730	0.0205854
733	0.0184435	745	0.019154	735	0.00980431	735	0.0197626	731	0.0684896
734	0.0767293	749	0.037955	736	0.0331669	736	0.0167164	733	0.0505841
735	0.0189326	750	0.0258954	741	0.0449118	738	0.0141092	734	0.0139991
736	0.0202546			743	0.0407647	741	0.0238128	735	0.00764527
738	0.0179025			744	0.0171152	743	0.0174985	736	0.0208395
741	0.0113434			745	0.03425	744	0.0842156	738	0.00855831
743	0.0432762			747	0.0192099	745	0.0865717	741	0.0508839
744	0.0669769			748	0.0355307	746	0.102148	743	0.0574134
746	0.0256332			749	0.0155156	747	0.0204327	744	0.0177087
747	0.064087					748	0.0442085	745	0.00620932
748	0.0687014					749	0.00455464	746	0.0813029
749	0.212242					750	0.0226229	747	0.00517339
								748	0.0186405
								749	0.00534487
								750	0.0186182
